# Supplementary material for: Herbivore-induced chemical and molecular responses of the kelps Laminaria digitata and Lessonia spicata
Source: PLoS One. 2017 Mar 2;12(3):e0173315. doi: 10.1371/journal.pone.0173315 (PMC5333891; doi:10.1371/journal.pone.0173315)
Supplement: S1 Table — (XLSX) [file pone.0173315.s002.xlsx]

## Sheet: S1 Table
Primer name	Sequence	Tm	Product Length
Ld_EF1a_fw1q	GGCCGCTTGTTGCTGATC	60	71
Ld_EF1a_rev1q	GGAACAGAGGAGAGAAGGAACGA	60
Ld_Tuba_fw1q	TCGTGCAGTTGGGTTTCGA	60	62
Ld_Tuba_rev1q	CAAGACGCCATGCGATACG	60
Ld_Act_fw3q	GGATGTCGCGCACGATCT	59	87
Ld_Act_rev3q	ACCTGACGGACAACCTGATGA	59
Ld_contig02587_PCRQ_F	CGCCGTGCTCCCTGTTCC	59.8	120
Ld_contig02587_PCRQ_R	GCCCAATCCCGTGCTGTAATAAAG	60.2
Ld_contig02406_PCRQ_F	TGCCATAGGGGTAAAGTGCTGTAG	60	80
Ld_contig02406_PCRQ_R	AGTAGTTCCTCCGTTGAGAAGCC	59.6
Ld_contig02608_PCRQ_F	GGATGATGATGCTGCTGCTTGTG	60.3	142
Ld_contig02608_PCRQ_R	ACCCTTAGAGGTATGTGTGAGTGC	59.7
Ld_contig02511_PCRQ_F	GGGGACGCAGCAGTACGC	59.9	132
Ld_contig02511_PCRQ_R	GCCGCAGCATCAAGCCAAC	59.7
Ld_contig00580_PCRQ_F	TGTGAAGTGTCGGCGAGAACC	60.1	149
Ld_contig00580_PCRQ_R	ATACCTGCCTGGCTTATCATCCTG	59.9
Ld_contig02543_PCRQ_F	GCAGTAGTACCCTTCACTAAATCGC	59.5	93
Ld_contig02543_PCRQ_R	AGGTGATGCTTGTGTTGAATGAGG	59.4
Ld_contig01231_PCRQ_F	AGCGGAAGATGGAACTGAGATTCG	60.6	63
Ld_contig01231_PCRQ_R	GTTCAGGGAAATTCCTCGTCGTATG	59.8
Ld_contig00069_PCRQ_F	GCAGTAGTACCCTTCACTAAATCGC	59.5	93
Ld_contig00069_PCRQ_R	AGGTGATGCTTGTGTTGAATGAGG	59.4
Ld_contig02568_PCRQ_F	GTGGGCAACAAGAAAGAGAAGAGAG	59.8	119
Ld_contig02568_PCRQ_R	CGGGAACCCTAAGGACGATATGG	59.8
Ld_contig00071_PCRQ_F	TGGTCAACTAACGCTCCCTTCC	59.7	136
Ld_contig00071_PCRQ_R	CTCGCCACAACAGCACTACATTC	60
Ld_contig02690_PCRQ_F	ACTACAACTTAAACGAGCACCAACG	60.1	82
Ld_contig02690_PCRQ_R	GCGGTATTACCAAGACCAGTCAATC	59.8
Ld_contig02530_PCRQ_F	GTGGGCAACAAGAAAGAGAAGAGAG	59.8	119
Ld_contig02530_PCRQ_R	CGGGAACCCTAAGGACGATATGG	59.8
Ld_contig02668_PCRQ_F	AGGTGCTACCAGTACAGTAGTTGAG	59.6	100
Ld_contig02668_PCRQ_R	GGTGCTCGTTTAAGTTGTAGTCGTG	60.4
Ld_contig00126_PCRQ_F	GGTCTTCGCAAGCAAGGTATGTC	59.7	109
Ld_contig00126_PCRQ_R	GCTGGAGTATATGTCGTGGTTTGTC	59.8
Ld_contig01413_PCRQ_F	GCGTGTAGTAAGGCTTGGGTTTC	59.7	108
Ld_contig01413_PCRQ_R	ATGTGGTGTAGTTGTCATGCTTGC	60
Ls_EF1a_F	TTTGCGTGCGGGCTCTGG	60.1	144
Ls_EF1a_R	TGGAGGGTAGCGAACGACATATC	59.5
Ls_RPL36_F	CGTGAAGATGGTGAGGGAGGTC	59.8	125
Ls_RPL36_R	GCTTGGCGAACTTGTAGATGCG	60.2
Ls_contig01122_F	AGCGGATGGATCAGGCAAAGG	60	126
Ls_contig01122_R	GGCAACCGTTGTTCGCACTG	60
Ls_contig00733_F	GGCGAGGTTTGTTAAGGACTGAG	59.1	109
Ls_contig00733_R	GGCACCACCGACTGCTCTG	59.9
Ls_contig00239_F	CGGAGTCTGCCTGCGGTAC	59.4	86
Ls_contig00239_R	TTCGCTATCCCTGACGGTGATG	59.6
Ls_contig02470_F	AGGAAGTTGTGCGACGAGGTG	60.1	81
Ls_contig02470_R	TACGAGGTGTGCGGCAATAGC	60.3
Ls_contig00467_F	CATCCGCCCGAGTATGAACAAAG	59.5	129
Ls_contig00467_R	GCCACAAATCCCGCATCCAAAC	60.6
Ls_contig01173_F	ACAGCACGACAATGGAGCAGAC	60.8	127
Ls_contig01173_R	TCATCCGCCGCACTGATTATCC	60.3
Ls_contig00344_F	CCAGCAGCACGGACAGAAATG	59.4	91
Ls_contig00344_R	TTCCTCATCGGCGGCTAACG	59.6
Ls_contig00161_F	CGGGTTCGGCTTTGAGTGTAAC	59.5	99
Ls_contig00161_R	CGTGGCGAAACCTTCCGTAAC	59.4
Ls_contig00025_F	TGGAAAGTTGCCGTTGTAGG	55.4	103
Ls_contig00025_R	GTCGTCAACATTAACCCTTGC	55.1
Ls_contig02225_F	ACGCATAAATCGCCAATGTTG	55.5	66
Ls_contig02225_R	GGCAGACCACTGGAGACC	55.7
Ls_contig01083_F	GCTCGCTGGGTTAGATGC	54.7	70
Ls_contig01083_R	GGCACGAACTACGAACGG	55.1
Ls_contig01374_F	GTCGTTCTTGGTCGTCTGG	55	111
Ls_contig01374_R	GATTATTCGTCCCTTTCACAGC	55
Ls_contig00134_F	CTCCTTCAGACTTGTTCGTTATG	55	75
Ls_contig00134_R	AGCCTCTTCACACTTACATCC	54.6
