# Supplementary material for: Herbivore-induced chemical and molecular responses of the kelps Laminaria digitata and Lessonia spicata
Source: PLoS One. 2017 Mar 2;12(3):e0173315. doi: 10.1371/journal.pone.0173315 (PMC5333891; doi:10.1371/journal.pone.0173315)
Supplement: S2 Table — Peak assignation, ion identification and relative abundance calculation were processed by XCMS analysis. Each ion is identified by a unique ID (MxTy) indicating its mass (Mx, mz) and retention time (Ty, min). (XLSX) [file pone.0173315.s003.xlsx]

## Sheet: S2 Table
	Relative Ion abundance from Control Laminaria digitata samples																Relative Ion abundance from Grazed Laminaria digitata samples
	6H				12H				24H				48H				6H				12H				24H				48H
Ion ID	Control-1 (C1_6)	Control-2 (C2_6)	Control-3 (C3_6)	Control-4 (C4_6)	Control-1 (C1_12)	Control-2 (C2_12)	Control-3 (C3_12)	Control-4 (C4_12)	Control-1 (C1_24)	Control-2 (C2_24)	Control-3 (C3_24)	Control-4 (C4_24)	Control-1 (C1_48)	Control-2 (C2_48)	Control-3 (C3_48)	Control-4 (C4_48)	Grazed-1 (B1_6)	Grazed-2 (B2_6)	Grazed-3 (B3_6)	Grazed-4 (B4_6)	Grazed-1 (B1_12)	Grazed-2 (B2_12)	Grazed-3 (B3_12)	Grazed-4 (B4_12)	Grazed-1 (B1_24)	Grazed-2 (B2_24)	Grazed-3 (B3_24)	Grazed-4 (B4_24)	Grazed-1 (B1_48)	Grazed-3 (B3_48)
M243T1442	1e-18	1e-18	0.00011142	7.48866e-05	9.28758e-05	0.000130358	3.78784e-05	0.000664583	0.000428308	0.000369038	0.000521105	0.000422692	0.00184618	0.000762397	0.00100503	0.00139643	0.00056774	0.000490613	0.000400803	0.00250138	0.00044866	0.000499362	0.00211933	0.000738645	0.000466381	0.00150939	0.00076087	0.0004287	0.000393864	0.00142675
M251T507	7.97203e-05	1e-18	1e-18	1e-18	1e-18	1e-18	0.000141918	1e-18	0.000187381	9.16578e-05	8.09185e-05	6.79363e-05	1e-18	0.000489943	0.000699554	0.00096513	0.000410647	0.000484676	3.43766e-05	0.00176474	0.000524846	0.00041374	0.00100084	0.000421727	0.000528608	0.0016044	0.00200488	0.000454253	0.00207836	0.0024218
M297T629	0.000559928	0.00194731	0.000864276	0.00245944	0.000374613	0.00163472	0.000113976	0.00179159	0.000483295	0.000364864	0.000648641	7.86406e-05	0.000310987	6.94266e-05	0.00014166	0.000319601	0.00745112	0.00475069	0.00289148	0.0237851	0.000301018	0.00189528	0.00621939	0.000519008	2.96333e-05	0.000552028	0.00139681	0.00091979	0.000574808	0.00076616
M265T633	0.00802137	0.0155156	0.00668018	0.0143507	0.00710968	0.0166007	0.00394654	0.0370301	0.00721533	0.00796973	0.0142465	0.00470383	0.0112053	0.00618189	0.00586629	0.00938083	0.0546001	0.0277144	0.0164842	0.154645	0.00856997	0.0232016	0.0729065	0.0123027	0.00221313	0.0113077	0.0192064	0.00945602	0.00845132	0.00948292
M347T763	0.000945172	0.00161884	4.34915e-05	0.000393449	0.000361818	0.00183336	0.00112027	0.00136692	0.000966866	0.00633348	0.000888515	0.00136321	0.00302629	0.000336908	0.00144468	0.00307742	0.000253099	0.000230926	1e-18	0.000225061	1e-18	0.000139633	0.00208106	0.00088914	0.000134038	0.00195448	0.0015779	1e-18	0.0021026	0.000779081
M209T573	0.000371144	0.00210993	0.00109803	0.000169673	0.000292708	0.00893614	0.00148097	0.000921166	0.00275649	0.00279372	0.00251379	0.0008212	0.00543799	0.00228383	0.00661986	0.00707817	0.00487871	0.00380798	0.00112828	0.0166398	0.00296962	0.00222501	0.0150518	0.00302538	0.00336515	0.00902201	0.00790076	0.00227332	0.0102527	0.00816838
M309T666	0.0019266	0.00397371	0.00185697	0.00394313	0.00173219	0.00524145	0.00105339	0.0131204	0.00218835	0.00249731	0.00499293	0.00133204	0.00333261	0.00141157	0.0015102	0.00219977	0.011303	0.00672406	0.00441886	0.0354329	0.00212699	0.00694892	0.0203097	0.00273542	0.000542909	0.00300157	0.00538946	0.00224667	0.00172109	0.0025873
M307T645	0.00115262	0.0037189	0.00263719	0.00113993	0.00118505	0.00742354	0.00538802	0.00372899	0.00974435	0.00598892	0.00454767	0.00181047	0.00890607	0.00340128	0.00878378	0.0140073	0.00626089	0.00579165	0.00484558	0.0282343	0.00526713	0.0160435	0.0267204	0.00685822	0.00695618	0.0564805	0.0174514	0.00648004	0.0350981	0.0298259
M235T624	0.00122398	0.00712717	0.00163524	5.88984e-05	0.00192441	0.00544117	0.00374793	0.00351704	0.0113218	0.00753152	0.00475031	0.00335983	0.0128595	0.00444882	0.0154725	0.0190051	0.00836855	0.00629441	0.00162136	0.0214767	0.00307381	0.00606465	0.0125087	0.016448	0.00593612	0.0222234	0.0132252	0.00205311	0.0162472	0.0143786
M353T682	0.00118413	0.00249186	0.00111492	0.00249952	0.0012444	0.00359617	0.000797461	0.00828908	0.00131279	0.00198703	0.00289809	0.000890994	0.00159728	0.00106108	0.00092236	0.00147282	0.00700898	0.00431082	0.00273399	0.025393	0.00137142	0.0048804	0.0119064	0.00189094	0.000393413	0.00187698	0.00361856	0.0015915	0.00113642	0.00129469
M353T582	0.000319846	0.00125519	0.00058505	1e-18	0.000492171	0.00139985	0.00137264	0.00217602	0.00273511	0.00208251	0.00249892	0.00101399	0.00483761	0.00323965	0.00399448	0.00554628	0.00291253	0.00253262	0.000620996	0.0132614	0.00249287	0.00286056	0.00488701	0.00255596	0.00169534	0.00554044	0.00502644	0.00191932	0.004603	0.00781702
M397T691	0.000613423	0.0015432	0.000577561	0.00127631	0.000500312	0.00178933	0.000434813	0.00469675	0.000741897	0.000857756	0.00157947	0.000549642	0.0011164	0.000398732	0.000386609	0.000688141	0.00382199	0.0024635	0.00140892	0.0145971	0.000656927	0.00304208	0.00750272	0.00110767	0.000288	0.0010183	0.00201274	0.000785791	0.000565738	0.000726836
M441T697	0.000105084	0.000764767	9.95189e-05	0.000591291	0.00010273	0.000966662	0.00020116	0.00249706	0.000268392	0.000231074	0.00106575	0.000229726	1e-18	0.00015205	0.000194966	1e-18	0.00196297	0.00123081	0.000593122	0.00809508	0.000266658	0.00165255	0.00374254	0.000438736	6.81655e-05	0.000598574	0.000935293	0.000483032	0.000154208	0.000189512
M163T64	0.000210509	0.00654333	0.00057586	0.00383203	0.00264257	0.00722224	0.000852819	0.015063	0.00270175	0.00897365	0.00144118	0.000506416	0.0220927	0.00244588	0.00576149	0.0190567	0.00664345	0.0050046	0.00443912	0.0240969	0.00126859	0.00488948	0.0339576	0.00527522	0.00134753	0.0129897	0.0172281	0.00826185	0.00698934	0.0197256
M311T657	0.00217725	0.00866661	0.00224073	0.00779319	0.00203427	0.0064384	0.000677799	0.00626235	0.00300865	0.00390301	0.00460693	0.000777605	0.00523924	0.00187796	0.00247081	0.00383782	0.0116449	0.00737037	0.00660234	0.0345144	0.00122343	0.00281758	0.0239787	0.00216972	0.000868023	0.00255877	0.00410377	0.00289469	0.00246604	0.00407268
M183T413	1e-18	1e-18	9.48061e-05	1e-18	8.01215e-05	0.000117251	0.000373461	0.000106682	0.000523567	0.000736436	0.00111372	0.000294795	0.000369932	0.000392215	0.00103479	0.000974772	0.000162194	0.000400688	2.68448e-05	0.00174525	0.000135187	0.000473889	0.000513751	0.00062147	0.000707372	0.0030527	0.0015711	0.000543007	0.00227223	0.00197455
M309T587	0.0023408	0.00820076	0.00244082	0.00142308	0.00254167	0.0122684	0.00577183	0.00929964	0.010671	0.0081148	0.00652059	0.00133297	0.0108182	0.00719081	0.0230575	0.0208907	0.010029	0.00853881	0.00340781	0.042095	0.00426905	0.00337975	0.0172379	0.0046793	0.00530619	0.0120629	0.00856363	0.00103363	0.0113684	0.0180503
M227T451	0.000452083	0.000960073	0.000392135	1e-18	0.000232598	0.000719765	0.000822024	0.00131511	0.000947168	0.00124691	0.000646709	0.000121285	0.0010481	0.0011006	0.00300329	0.00384344	0.00128755	0.0016592	0.000488061	0.00807464	0.000894169	0.00122919	0.00262236	0.000910273	0.00142202	0.00456162	0.00508867	0.000962256	0.00502165	0.00516624
M259T73	0.00020466	0.00132608	0.000231518	0.000493732	0.000332481	0.00134347	0.000325906	0.00169447	0.000487287	0.000887613	0.000751662	0.000145264	0.00155851	0.000515418	0.000618592	0.00108585	0.000308216	0.000253774	0.000205569	1e-18	0.000167884	0.000174976	0.000472508	0.000165726	0.00024023	0.000568896	0.000890632	0.000381714	0.000205529	0.000870013
M161T57	0.000133469	0.00547642	0.000670922	0.00499342	0.00262717	0.00737675	0.000664105	0.014604	0.00331074	0.00866934	0.00229851	0.000498913	0.0225654	0.00282903	0.00638091	0.0188585	0.0063134	0.00346198	0.00456776	0.0228613	0.00141394	0.00492417	0.0340756	0.00506952	0.00126725	0.0111341	0.0165841	0.00878583	0.00787344	0.0189999
M480T460	1e-18	0.000154132	9.61442e-05	1e-18	1e-18	1e-18	4.93922e-05	1e-18	1e-18	1e-18	0.000459135	3.41074e-05	1e-18	0.000156719	0.00354562	0.00139264	0.000882628	0.000284472	0.000164254	0.00450094	0.000530294	0.000192892	0.00188689	0.000567908	0.000240848	0.000562398	0.00285858	0.000560914	0.00484164	0.00241173
M293T697	0.000841959	0.00270995	0.000649534	0.00246252	0.00123162	0.00244145	0.000380493	0.00541891	0.00119043	0.00162412	0.00224879	0.00071014	0.00164564	0.000777355	0.000790258	0.00178046	0.00344108	0.00187743	0.00242887	0.0115394	0.000934568	0.00147008	0.0126992	0.00128837	0.000219551	0.00123437	0.00249244	0.00102693	0.000844774	0.00139223
M221T595	0.000190547	0.00112506	0.000747592	1e-18	0.000243084	0.00252181	0.00096375	0.00118614	0.00195898	0.00150718	0.00205154	0.000671263	0.00289593	0.00174385	0.00275966	0.00341799	0.00182208	0.00203958	0.00060222	0.0119294	0.00195987	0.00182326	0.00843193	0.00162567	0.00205545	0.00709278	0.00429441	0.00150096	0.00572879	0.00769395
M233T507	8.14805e-05	0.000653708	9.48953e-05	5.65706e-05	1e-18	0.000110723	0.000229564	0.000133027	0.000347713	0.000203924	0.000314784	0.000123614	0.000338977	0.000790791	0.00110636	0.00135807	0.000634645	0.000727855	0.000239128	0.00380845	0.000546527	0.000714196	0.00139794	0.000574117	0.000707469	0.00216978	0.00229931	0.000499229	0.00171412	0.00188138
M209T451	0.000241057	0.000894167	0.000441983	1e-18	4.05953e-05	0.00131819	0.000887799	0.00146663	0.00149508	0.00101163	0.000728976	0.000148465	0.000927185	0.0015321	0.00331226	0.00418298	0.00156107	0.00132615	0.000385581	0.00936891	0.000577466	0.000758814	0.00172217	0.000633931	0.00142631	0.00328351	0.00321288	0.000461095	0.00223257	0.00172407
M211T607	0.00310487	0.0104601	0.00448129	6.13653e-05	0.00349309	0.00966286	0.00869929	0.0093906	0.0181921	0.01419	0.00698791	0.00310803	0.0158566	0.00810281	0.0239804	0.0344229	0.0113025	0.0092554	0.00273245	0.0405735	0.00502276	0.00826209	0.0182984	0.0126456	0.00900146	0.0258724	0.0198137	0.00209678	0.0204454	0.014126
M329T547	0.000166479	0.00109144	0.000996164	1e-18	0.000180467	0.000778331	0.000892755	0.00159487	0.00184858	0.00177752	0.00157954	0.000891971	0.000671684	0.00280062	0.00277879	0.00503316	0.00187414	0.00117681	0.0006064	0.00913422	0.00230617	0.00241988	0.0030597	0.00167055	0.00155309	0.00440909	0.00358044	0.000653518	0.00508247	0.00287346
M243T450	0.000331742	0.000374222	0.000386391	1e-18	6.37869e-05	0.000475742	0.000674028	0.00130499	0.00094409	0.00126507	0.000312208	0.000168886	0.000813544	0.00115465	0.00291407	0.00290129	0.000787947	0.000886874	0.000379905	0.00650748	0.000709646	0.000853343	0.00147194	0.000634362	0.00112131	0.00323094	0.00246189	0.000269077	0.00363486	0.00288038
M185T601	0.000310801	1e-18	0.000341012	1e-18	0.000391366	1e-18	0.0010376	0.000427202	0.00149483	0.00081357	0.000704324	0.000603097	0.000597944	0.00137139	0.00193084	0.00200781	0.000370095	0.000315694	0.000132952	0.00176151	0.000646594	0.00154657	0.00038836	0.00114176	0.000966129	0.00299583	0.0013131	0.000702271	0.00118862	0.00130317
M247T640	0.000513335	0.000413654	0.000269219	1e-18	0.000269396	0.000227876	0.000587693	0.00922025	0.00128278	0.000914862	0.000834469	0.00125047	0.000820236	0.000918168	0.000838784	0.00168943	0.000859015	0.000900047	0.000265601	0.00678497	0.00115207	0.0013188	0.00473443	0.00166678	0.00158991	0.00636592	0.00328292	0.000963564	0.00445379	0.00607169
M279T504	4.99062e-05	0.000184587	1e-18	1e-18	1e-18	1e-18	0.00012541	0.00025781	0.000266788	0.000342536	1e-18	3.05284e-05	1e-18	0.000260871	0.000449251	0.000771425	0.000247908	0.000210056	0.000156683	0.00277331	0.000375615	0.000598097	0.00146664	0.000640228	0.000383638	0.0011428	0.00155235	0.000443495	0.00212421	0.00425205
M319T772	0.00106807	0.0051049	0.00133682	0.00094377	0.00114636	0.004765	0.00270957	0.00591022	0.0074436	0.00701665	0.00488484	0.000576467	0.0117955	0.00371926	0.0078855	0.0150745	0.00490558	0.00418597	0.00147442	0.0258505	0.00211343	0.0030462	0.00886847	0.00308862	0.00209577	0.00784003	0.00772597	0.00269641	0.010595	0.0312847
M497T163	0.000489982	0.000235535	0.00113708	1e-18	0.000413778	0.000157398	0.000658713	0.000769516	0.00170631	7.40821e-05	0.0014573	0.000366111	0.000369898	0.00108905	0.00198398	0.00152595	0.00135618	0.000856491	0.00017784	0.00575814	0.00164737	0.0017272	0.000169593	0.00107864	0.000816759	0.0018897	0.00147776	0.00136541	0.00087533	0.00125006
M325T460	0.000120748	1e-18	0.000351604	0.000483041	0.000366056	0.00361251	0.000225017	0.000520172	0.000529209	0.00061305	0.000291433	0.000202208	0.00174921	0.000498086	0.000890088	0.000653761	0.000634788	0.000339672	0.000142233	0.00257696	0.000852838	0.000745394	0.00517565	0.000344907	0.000330261	0.000827824	0.000957466	0.000879401	0.000878512	0.0015045
M319T75	0.000973027	0.00286604	0.000842046	0.00115683	0.00112791	0.00311684	0.000135539	0.0037679	0.00148746	0.00216853	0.0011323	0.000662832	0.0031276	0.00141206	0.00198479	0.00273709	0.000999212	0.000763123	0.000514179	0.00120337	0.00123125	0.00049111	0.00453297	0.000813485	0.000322024	0.000460354	0.00255914	0.00124072	0.000133643	0.00182187
M335T715	0.0026491	0.00346704	0.00244815	0.000843279	0.00212159	0.00659893	0.0108828	0.00594918	0.0146175	0.0178624	0.00802185	0.00330213	0.0235073	0.00608871	0.0123484	0.023103	0.00446821	0.00405748	0.00144218	0.0241162	0.00269075	0.00414048	0.0107591	0.00739414	0.00454228	0.021448	0.00960895	0.00316774	0.0104399	0.0342614
M351T534	0.00158843	0.00724068	0.00158464	0.00341101	0.00141463	0.011677	0.00347189	0.00579559	0.00707677	0.00521751	0.00370481	0.00182335	0.0106468	0.00595161	0.0141646	0.0105729	0.00712291	0.00569341	0.00196069	0.0342236	0.00359451	0.00422599	0.0166926	0.0111946	0.0128327	0.0107598	0.0243038	0.00136719	0.00817511	0.013393
M327T525	0.000968568	0.0026345	0.0016477	0.000218034	0.00110268	0.00264193	0.00235991	0.00399585	0.00415097	0.00412971	0.00189381	0.00116455	0.0026197	0.00363235	0.00702047	0.00764577	0.00302307	0.00220457	0.0011726	0.019762	0.00278795	0.00271944	0.0060275	0.00302739	0.0033058	0.00842562	0.00476136	0.00095872	0.00739457	0.00666897
M239T565	0.000154472	0.000453352	0.000154179	1e-18	0.000115861	0.000201608	0.000387705	0.000364001	0.000620882	0.00071036	0.000273263	0.000145008	1e-18	0.00051781	0.00083266	0.00132487	0.000516828	0.000264162	0.000129512	0.00282841	0.00061729	0.000629938	0.00142182	0.000618101	0.00062815	0.00196103	0.000879366	0.00025966	0.00212014	0.0021854
M270T68	0.000234691	0.000466735	0.000305224	1e-18	0.000466486	0.00165219	0.000375048	0.00131218	0.00130018	0.00142377	0.00066137	0.000163645	0.00292767	0.00123043	0.00150065	0.00168932	0.000456664	0.000376331	0.000290519	0.00338388	0.000450231	0.00047949	0.00219727	0.00083027	0.000482191	0.00259207	0.00089972	0.000834951	0.000661345	0.00226342
M223T623	0.00128858	0.00274292	0.00158756	0.000306348	0.000732795	0.00126097	0.0014862	0.00277228	0.00330813	0.00226206	0.00230151	0.0013017	0.00333761	0.00233767	0.00392243	0.00536825	0.00279189	0.00255302	0.00108464	0.0190087	0.00287972	0.00311028	0.010419	0.00248925	0.00303117	0.0125361	0.00754542	0.00161887	0.00812971	0.00883032
M373T614	0.000946587	0.000486527	0.000507163	7.4884e-05	0.000684154	0.000492844	0.000514838	1e-18	0.000960784	0.000410494	0.000715476	0.000421757	0.000178749	0.00166882	0.000533649	0.000785457	0.00125134	0.000678991	4.00801e-05	0.00312784	0.00156528	0.000458763	0.000909884	0.000976874	0.000360051	0.00140523	0.00176036	0.00100211	0.000760019	0.000637943
M481T447	0.000204953	0.00123104	0.000931817	1e-18	0.000229495	0.0031818	0.000747579	0.000786967	0.00145799	0.000748619	0.000705622	0.000431834	0.00126192	0.000716638	0.00251939	0.00245972	0.00154937	0.000615954	0.000210208	0.00460906	0.000642399	0.00141792	0.000260613	0.00105529	0.000700872	0.00188954	0.000791929	5.98957e-05	0.000368596	0.00222338
M299T63	0.000159335	0.000432055	0.000264881	0.000109258	0.000294055	0.000166515	0.000132711	0.00045722	0.00033374	9.23856e-05	0.00116763	2.92634e-05	0.000207436	1e-18	0.000172773	0.000453697	0.000550322	0.000325238	6.75984e-05	0.0024237	0.000312572	0.000335308	0.000186511	0.000471797	0.000197754	0.00070937	0.000380011	0.000353383	0.000308588	0.000434174
M295T764	0.000641019	0.0020427	0.00138165	6.03724e-05	0.000463441	0.00133166	0.00114195	0.00228386	0.00288285	0.00196493	0.00139754	0.000256719	0.00207409	0.00143392	0.00272786	0.00787424	0.00190289	0.00138952	0.000963402	0.0144005	0.000893825	0.00171832	0.00290664	0.00138196	0.00102203	0.00421711	0.00371607	0.000878198	0.00723265	0.00833158
M179T64	0.00042349	0.00142482	0.000971142	0.000789197	0.00132274	0.00124994	0.000843302	0.00165399	0.00190018	0.00160921	0.00143719	0.000866611	0.00170824	0.000956046	0.00164193	0.00173853	0.00164886	0.00151439	0.00045295	0.0118103	0.00182569	0.00139741	0.00294499	0.00135777	0.000956548	0.00385937	0.00193118	0.000914011	0.00196807	0.00437693
M301T772	0.000173057	0.00140919	0.000245836	0.000305613	0.000108532	0.000983943	0.000560703	0.00123196	0.00159937	0.00156504	0.000911109	9.02095e-05	0.00261033	0.000529697	0.00174941	0.00313958	0.00097121	0.000847029	0.000268686	0.00479401	0.000148425	0.000355522	0.00139035	0.000464894	0.000246746	0.00126748	0.000966459	0.000439334	0.00126644	0.00290126
M205T75	0.00229363	0.0115096	0.00169138	0.00600822	0.00210605	0.00937581	0.00140355	0.00110133	0.00195609	0.00264548	0.0119034	0.00184373	0.00918489	0.000429856	0.00426261	0.000788041	0.0014572	0.000977405	0.00335359	0.00505107	0.00112529	0.00135298	0.00830766	0.00145479	0.000918984	0.0032806	0.00198446	0.00100534	0.00101806	0.0037746
M291T705	0.0029991	0.00379577	0.00384921	0.00191262	0.0016312	0.00419674	0.00423819	0.00361092	0.00689371	0.00242066	0.0042827	0.00124787	0.00640352	0.00349712	0.00862623	0.0118961	0.00580091	0.00442995	0.00172879	0.0417743	0.00499707	0.00567661	0.0153501	0.00371909	0.00451923	0.0152023	0.0118081	0.00400543	0.0158565	0.0277053
M509T689	1e-18	0.00573558	0.000423867	0.00756894	0.000406245	0.00106738	6.85723e-05	0.00342692	0.000894944	0.00242281	0.00096881	0.000189425	0.00291764	0.000883322	0.000532567	0.00239343	0.00127451	0.000293741	0.00184742	0.00194331	1e-18	0.0004198	0.00521793	1e-18	1e-18	8.81917e-05	1e-18	8.43496e-05	0.000206072	0.00480639
M633T520	0.000428294	1e-18	0.000516837	0.000443887	0.000453355	0.000978935	0.000568548	1e-18	0.00199219	0.000425885	0.0013961	7.30763e-05	0.00103523	0.000625559	0.00113603	0.00149822	0.000859948	0.000346106	0.000209339	0.00640635	0.000833325	0.00140359	0.000603452	0.000692007	8.13648e-05	0.000453961	0.00152627	9.11453e-05	0.00169983	0.00187764
M237T67	0.000280316	0.000637948	0.000261311	6.9435e-05	0.000341935	0.000752514	0.00025203	0.000800338	0.00050912	0.000499308	0.000467726	0.000190111	0.00092919	0.000349033	0.000531804	0.00091291	0.000529831	0.000382553	0.000208065	0.00312736	0.000459469	0.00051078	0.00085922	0.000453217	0.000255075	0.000489689	0.00035639	0.000383443	0.000442645	0.000705792
M481T661	0.00061559	0.01211	0.0014321	0.00799737	0.00103207	0.00480926	0.000303929	0.0111203	0.00285068	0.00820328	0.00317449	0.000938555	0.00768042	0.00229272	0.00209676	0.00514903	0.00254138	0.0009857	0.00354622	0.00329355	1e-18	0.00153263	0.00756262	0.000285292	1e-18	0.000300926	0.000242386	0.00200797	0.00150836	0.0157144
M495T507	0.000532594	0.000847549	0.000549707	1e-18	0.000528621	0.000484396	0.00035214	0.000583571	0.00171532	6.41989e-05	0.000877695	0.000677925	0.00147946	0.000490005	0.00110144	0.000909364	0.00104495	0.00044535	0.000231946	0.00623746	0.00112237	0.00196867	0.00124811	0.000902398	0.000174027	0.000735374	0.00097263	0.000286324	0.00114239	0.00162405
M551T75	0.000259012	0.000834047	0.000327093	1e-18	0.000502531	0.000672259	0.000156228	0.00174612	0.000734598	0.000780337	0.000480402	0.000129022	0.00161417	0.000141719	0.000678503	0.0012013	0.000628147	0.000251317	0.000372209	0.00213934	0.00044785	0.000262659	0.00201054	0.000503837	0.000144464	0.000541914	0.000612546	0.000420903	0.000470002	0.000540959
M293T731	0.00285053	0.00681686	0.00485149	0.00176963	0.00253033	0.00284511	0.00380567	0.00776118	0.00835981	0.00468017	0.00486628	0.00152112	0.00546776	0.00597577	0.0102431	0.0126982	0.00668565	0.00433031	0.0024511	0.0409099	0.00349914	0.00594325	0.010792	0.00414328	0.00495754	0.0162877	0.0108002	0.00319981	0.0168155	0.0201693
M317T739	0.00254044	0.00831943	0.00307846	0.00268344	0.00374646	0.0103762	0.00388202	0.00581339	0.00711177	0.0083021	0.00661003	0.00311141	0.00976021	0.00628833	0.00954281	0.0123669	0.00585126	0.00542333	0.00185942	0.0375752	0.00406137	0.00565973	0.0206758	0.00603969	0.0047166	0.0189901	0.016654	0.00443942	0.0203079	0.0287762
M585T498	0.00031946	0.00151622	0.000420478	1e-18	0.000268226	0.00122385	0.000354786	0.00112883	0.000767599	0.000244782	0.00131566	0.000715678	0.000317214	0.000343419	0.00148241	0.00172782	0.000707531	0.000697395	0.000217965	0.00976926	0.0014567	0.00259109	0.00225661	0.000318783	0.000751528	0.00088243	0.00121515	0.000235423	0.000234191	0.00194309
M267T75	0.000956912	0.00121456	0.000876257	0.00033891	0.00112843	0.00118937	0.00029203	0.00194424	0.00146284	0.00106146	0.00169422	0.00059779	0.00281175	0.000649681	0.00119447	0.00112402	0.000918925	0.000881575	0.000544219	0.00838423	0.000849637	0.000929871	0.0035286	0.00104838	0.000561115	0.00146485	0.000824791	0.000771637	0.0010556	0.000499918
M603T541	0.000577677	0.00268569	0.00226763	0.000710062	0.00156175	0.00336339	0.00137399	0.00345676	0.00503416	0.000927735	0.00271566	0.000177423	0.00305316	0.00129297	0.00315769	0.0040863	0.00297715	0.00102409	0.0004418	0.0138143	0.000990351	0.00286901	0.00164173	0.00247193	0.000562725	0.00178189	0.0016855	0.00114047	0.00335309	0.00781786
M333T690	0.0055187	0.0180203	0.0094543	0.00233344	0.00280325	0.00813358	0.0143976	0.0113895	0.0303385	0.0161359	0.00668891	0.00972006	0.0144033	0.00856898	0.0140127	0.0188919	0.0116975	0.010786	0.00389735	0.0529594	0.00858571	0.015714	0.039704	0.0161468	0.0237551	0.0610768	0.0395597	0.00730865	0.0875372	0.04716
M609T504	0.00083723	0.00547911	0.00325558	0.00123579	0.00161166	0.00343236	0.00172031	0.00408954	0.0064049	0.00182516	0.00488052	0.000584686	0.0042644	0.00229812	0.00476018	0.0100578	0.00310523	0.00245543	0.00185767	0.0241037	0.00239278	0.00688276	0.00487514	0.00236761	0.00022039	0.00215087	0.0117827	0.00172953	0.00585118	0.00860914
M289T807	0.000421035	0.00279484	0.000654162	6.33184e-05	0.000507351	0.00375674	0.000753651	0.0013074	0.00171355	0.00334088	0.00209141	9.27116e-05	0.00480467	0.000887815	0.00246366	0.00450168	0.00117244	0.00129436	0.000840187	0.0047779	0.000788313	0.000610141	0.0103399	0.00080085	0.00032394	0.00159627	0.00460918	0.000251248	0.00313109	0.00253725
M417T74	0.000497091	0.00106426	0.00038381	7.37845e-05	0.000780123	0.00134622	0.000227775	0.00175291	0.00107354	0.00103587	0.00125206	0.00016091	0.00216838	0.000334075	0.00094253	0.00161785	0.000678111	0.000500786	0.000274273	0.00326611	0.000403397	0.000472113	0.00276403	0.000602099	0.00031727	0.00124947	0.000614135	0.000624893	0.00080937	0.00125841
M493T485	0.00206029	0.00293684	0.00321854	0.00125066	0.00197796	0.00301509	0.00208851	0.00261235	0.00614656	0.000951484	0.0039439	0.00126174	0.00637452	0.00224155	0.0044331	0.00551778	0.00313956	0.00166331	0.000863407	0.0250376	0.00550805	0.00615266	0.00522447	0.00364022	0.00131524	0.00412204	0.00403308	0.00116821	0.00353788	0.00900557
M239T65	0.000225212	0.000411116	0.000427865	1e-18	0.000362264	0.000460279	0.000174022	0.00070889	0.00059506	0.000295061	0.000587762	0.000379629	0.000833708	0.000164868	0.000407431	0.000732295	0.00032179	0.000234725	0.000170833	0.00184669	0.00054311	0.000523875	0.00130368	0.000422435	0.000181845	0.000517745	0.000371451	0.000215037	0.000279489	0.000482205
M343T75	0.000695981	0.00120395	0.000520295	0.000127801	0.000874684	0.000842358	0.000240222	0.00162052	0.00115347	0.00100614	0.000995772	0.000350707	0.00171488	0.000369239	0.000900958	0.00136455	0.0007945	0.00037247	0.000516412	0.00491985	0.000515657	0.000667139	0.00316896	0.000866689	0.000340022	0.00143133	0.000793316	0.000547104	0.000942878	0.00131071
M523T453	0.000435369	0.00107134	0.00114052	0.000511736	0.000507225	0.00130627	0.000671892	0.00104508	0.00167216	0.000542929	0.00150243	0.000379473	0.00112598	0.00087837	0.00105515	0.00173156	0.000706534	0.000829028	0.000401138	0.00738556	0.000956504	0.00289573	0.00173823	0.00125722	0.000307904	0.000832572	0.00323927	0.000468499	0.00158314	0.00213844
M269T75	0.00210427	0.00380086	0.00178592	0.000491676	0.00244584	0.00279494	0.000567617	0.00412545	0.00284126	0.00200025	0.00369974	0.0012587	0.00487266	0.00133247	0.00270328	0.0033811	0.00213354	0.00180474	0.0011056	0.0152505	0.00164569	0.00160571	0.00636128	0.00213337	0.000970989	0.00392394	0.00194878	0.00148807	0.00191191	0.00261386
M451T73	0.000372846	0.00131797	0.000376013	0.000405304	0.000429083	0.00160694	0.000177337	0.00187319	0.000698751	0.000933125	0.000575174	0.000209534	0.00204057	0.000332842	0.000803252	0.00146538	0.000373993	0.000257173	0.000229463	0.000714058	0.000290361	0.000145732	0.000838036	0.000181263	0.000120786	0.000457333	0.00128406	0.000385416	0.000370548	0.000746789
M271T75	0.0013298	0.00224072	0.00105896	0.000252462	0.00157958	0.00188931	0.000461245	0.00274455	0.00156911	0.00164756	0.00228779	0.00077807	0.00322101	0.000677349	0.00160734	0.00211082	0.00126957	0.000951553	0.000698579	0.00920156	0.00104856	0.00121027	0.00413251	0.0012746	0.000664701	0.00261483	0.00100931	0.000951493	0.00116786	0.00135267
M131T72	0.00128171	0.00145635	0.000620627	0.000145444	0.0012207	0.00161842	0.000514981	0.003301	0.00112867	0.00108011	0.00129942	0.000464937	0.00190154	0.000694087	0.00112012	0.00217954	0.00110919	0.000786962	0.000221521	0.00630122	0.00102283	0.000878842	0.00198579	0.000897946	0.000541879	0.00117349	0.00108323	0.000667183	0.00050394	0.000906665
M183T556	0.00245475	0.00264911	0.00404626	0.000586496	0.00311469	0.00293854	0.00383454	0.00380406	0.00587477	0.00228738	0.00504958	0.00564594	0.00299217	0.00621847	0.00743359	0.00740574	0.00303637	0.00200979	0.000872334	0.0165279	0.00610506	0.00945678	0.00586782	0.00941333	0.00553447	0.0192505	0.0094147	0.00741771	0.00578585	0.0055382
M357T73	0.000394824	0.000842898	0.000452215	0.000159806	0.000475752	0.00104338	0.000222329	0.00143806	0.000752357	0.000779132	0.00105689	9.28105e-05	0.00257518	0.000280385	0.000731915	0.00142118	0.000650173	0.00028057	0.00026129	0.00260435	0.000395916	0.000271697	0.00188207	0.000450658	0.000143123	0.000516078	0.000937719	0.000610509	0.000535994	0.00114628
M177T68	0.000527288	0.000820101	0.000384202	0.000226472	0.000472301	0.000670825	0.000201006	0.00103009	0.000718361	0.000461475	0.00100315	0.000325571	0.00145747	0.000284183	0.000424154	0.000813335	0.000539522	0.000289133	0.000366301	0.00295151	0.000394204	0.000478526	0.0017798	0.00042691	0.000187299	0.000909686	0.000617396	0.000291312	0.00073279	0.00086921
M289T64	0.000273466	0.000635097	0.000401895	0.000440666	0.000669524	0.00122651	0.000349543	0.000874547	0.00117619	0.000891149	0.00180833	0.000572813	0.00232077	0.000766601	0.000906839	0.00146962	0.000487025	0.000321904	0.00030546	0.00210242	0.000642138	0.000544218	0.00190289	0.000656081	0.000443434	0.0016489	0.00113173	0.000589383	0.000677283	0.00120772
M309T77	0.000266907	0.000581361	0.00028078	0.000362695	0.000416729	0.000460433	0.000122206	0.000602153	0.000680189	0.000146788	0.000618902	0.000290611	0.00099509	0.00030215	0.000313244	0.000555634	0.000289798	0.000362383	0.000192236	0.00254706	0.00037279	0.000270175	0.000869087	0.000490948	0.000257096	0.000601513	0.000304787	0.000345754	0.000372684	0.000657623
M563T583	0.00481284	0.015907	0.00805567	0.00446722	0.00743253	0.0355462	0.00525886	0.0149406	0.022445	0.00632948	0.0111872	0.00201187	0.0172041	0.00756823	0.0109721	0.0215945	0.00907785	0.0041595	0.00403386	0.0665531	0.0027293	0.00439829	0.013024	0.00424684	0.000864851	0.00598897	0.0093022	0.00310726	0.0108015	0.0330345
M209T77	0.000964455	0.00160487	0.000897676	0.000241093	0.00122169	0.00173523	0.000289866	0.00191474	0.00153473	0.000348683	0.00185154	0.000604399	0.00136253	0.000761619	0.00140947	0.00212826	0.00106685	0.000736708	0.000324007	0.00610212	0.000493636	0.000731722	0.00351074	0.00114177	0.000526314	0.00222756	0.000674695	0.000893122	0.000262004	0.00161689
M213T75	0.000413661	0.00108845	0.000333734	1e-18	0.000527865	0.000984603	0.00016765	0.000967371	0.000681814	0.00061889	0.000970358	0.000191263	0.00174032	0.000216128	0.000852139	0.000578827	0.000411492	0.000360431	0.000230052	0.00353556	0.00049416	0.00041151	0.00223722	0.000512127	0.000268637	0.00108642	0.000500857	0.00054381	0.00040531	0.000781198
M345T75	0.000560553	0.000982618	0.000572776	0.000107956	0.000705723	0.000819747	7.60452e-05	0.00139889	0.000771542	0.000889417	0.00104909	0.000254	0.00142431	0.000220405	0.000572928	0.000710065	0.00065367	0.000362644	0.000238749	0.00370736	0.000425665	0.000484546	0.00281173	0.00070184	0.000263947	0.000994116	0.000575885	0.000494698	0.000951986	0.00122555
M211T75	0.00131632	0.00270987	0.00101648	0.000650282	0.00140499	0.00228263	0.000565865	0.00320307	0.00181764	0.00177157	0.00250307	0.000731847	0.00311121	0.000906028	0.0023022	0.00270661	0.00147007	0.00105604	0.000775879	0.00878235	0.000955877	0.00132957	0.00487234	0.00141269	0.000692322	0.00292743	0.00174737	0.00137416	0.00162694	0.00235997
M333T64	0.000128821	0.000967078	0.000322923	0.00109607	0.000430486	0.000260665	0.000261458	0.00091879	0.000768374	0.00165723	0.000772523	0.000153911	0.000501347	0.00060862	0.000734698	0.00257015	0.000124177	0.000238593	0.000108521	0.00102034	0.000200446	0.000436805	0.00149217	0.000325052	0.0002884	0.00109578	0.000792275	0.000103214	0.00109826	0.000961521
M281T118	0.00160846	0.00283466	0.001328	1e-18	0.000990989	0.00216402	0.00121413	0.00296479	0.00431294	0.00127219	0.00201447	0.00361496	0.00452583	0.00309831	0.00210692	0.00345103	0.00181731	0.00168177	0.000223894	0.00729433	0.00316783	0.00256526	0.00285852	0.00255783	0.00165342	0.00416364	0.00253517	0.00132008	0.00117058	0.00266152
M191T76	0.000883768	0.00141824	0.000725611	0.00158384	0.000996388	0.00127896	0.000365897	0.000606661	0.00188455	0.00167543	0.00173275	0.00048761	0.00397079	0.00221245	0.00118522	0.00124777	0.001089	0.00052404	0.000957934	0.00633129	0.000612298	0.00146173	0.00299466	0.00129192	0.000802639	0.00385415	0.00135287	0.00172938	0.00213288	0.0041859
M477T74	0.000647308	0.00115274	0.000452855	0.000233486	0.000441053	0.000872119	8.70275e-05	0.0015779	0.000661618	0.000721702	0.00103359	0.000252752	0.00203932	0.000143604	0.000769447	0.00145395	0.000640141	0.000441353	0.000396765	0.0030882	0.00036081	0.000402392	0.00194	0.00062344	0.000241561	0.000913804	0.000797583	0.00036973	0.000645319	0.00054791
M129T72	0.00118381	0.0016537	0.000764476	0.000206914	0.00150005	0.00169064	0.000497401	0.00332134	0.00137522	0.000869508	0.00122991	0.000365447	0.00164284	0.000664401	0.00078193	0.00197468	0.00110161	0.000780868	0.00021726	0.00563564	0.000505764	0.000885052	0.00168607	0.00083487	0.000453612	0.00166649	0.00126724	0.000540565	0.000299085	0.000951416
M153T75	0.00305719	0.00663719	0.00237527	0.00188202	0.00391673	0.00648955	0.00174492	0.00781802	0.00502759	0.00442675	0.00738771	0.00194698	0.00919906	0.00284018	0.00450961	0.00780782	0.00357783	0.00244386	0.00174024	0.0189767	0.00255686	0.00285186	0.0105651	0.00302271	0.00203894	0.00797075	0.00409111	0.00320167	0.00345382	0.00560089
M80T63	0.00117063	0.00169298	0.00174898	0.00252365	0.00194021	0.00275927	0.00106481	0.00267909	0.00441759	0.00125399	0.00272424	0.0019366	0.00364232	0.0016528	0.00315757	0.00298482	0.00183608	0.00131695	0.000548696	0.0104365	0.00230111	0.00232844	0.00407201	0.00115389	0.000908783	0.00430254	0.002281	0.00176807	0.00110046	0.00230177
M677T49	0.000751032	0.00288054	0.0024889	0.00113461	0.00221993	0.00518652	0.00106866	0.00467344	0.00367456	0.00238128	0.00468573	0.00209261	0.00361769	0.00275476	0.00343886	0.00239702	0.00145938	0.0013961	0.000938497	0.0103479	0.00289029	0.00170522	0.00428011	0.00112695	0.00143714	0.0033121	0.000847907	0.000378599	0.00133667	0.00171903
M523T408	0.00092946	0.00182358	0.00169871	0.000566654	0.000958292	0.0013099	0.000689409	0.000925403	0.00270576	0.000737294	0.00298559	0.000627182	0.00149291	0.00340753	0.00290187	0.00229429	0.00165171	0.00117559	0.000285335	0.00520486	0.00246955	0.0028044	0.00189442	0.00119322	0.000932252	0.00232457	0.00274106	0.00061716	0.000713002	0.00127506
M527T583	0.00193246	0.00557033	0.00470609	0.0018462	0.00268816	0.00468053	0.0022742	0.00472442	0.00901907	0.00404767	0.00417005	1e-18	0.00552028	0.00156186	0.00346629	0.00742242	0.00343469	0.00140779	0.00135347	0.0245279	0.000643801	0.00118883	0.0038908	0.00227606	0.000405198	0.00152743	0.00302272	0.000818637	0.00256294	0.00760381
M629T573	0.000714743	0.00320619	0.00128449	0.000275504	0.00156071	0.00207832	0.000663822	0.00189829	0.00385441	0.000191615	0.00209275	0.000222359	0.00220463	0.0013435	0.00174113	0.00207751	0.0020262	0.00080134	0.000348819	0.00730337	0.00124942	0.00185792	0.000636829	0.00145283	9.26106e-05	0.000342021	0.00181916	0.000319661	0.00141904	0.00547671
M283T75	0.00190094	0.00459909	0.00178928	0.000900184	0.00233193	0.00397025	0.0010102	0.00604867	0.00310357	0.00331616	0.00395755	0.00118792	0.00636061	0.00183093	0.00329947	0.00465295	0.00237862	0.00174328	0.00118743	0.0109454	0.00154061	0.00178578	0.00692731	0.00186991	0.00106518	0.0039386	0.00303725	0.00181032	0.00202784	0.00345061
M261T65	3.33979e-05	0.000642435	6.61335e-05	0.000134712	0.000553044	0.00078863	0.000127264	0.000810266	0.00183415	0.00118906	0.000761677	0.000263131	0.00127571	0.000690365	0.00093746	0.000787226	0.000115371	0.000222001	0.000236036	0.00103847	0.000380892	0.000686171	0.00187438	0.000214854	0.000183741	0.00058179	0.000954564	0.000768522	0.00037945	0.00304023
M579T542	0.00984609	0.0222114	0.0187505	0.0108811	0.0158538	0.0281904	0.0126812	0.0235693	0.0320402	0.00954588	0.0171037	0.00399197	0.0298154	0.00753914	0.0179267	0.0314467	0.0134043	0.0066839	0.00505706	0.108721	0.0109044	0.019033	0.014257	0.0183429	0.00281688	0.0182543	0.0121998	0.00718078	0.0152874	0.0325329
M99T63	0.000221486	0.000178873	0.000497443	0.000825777	0.000466281	0.000360276	0.000328448	0.000880274	0.00134519	0.000251764	0.000790811	0.000451567	0.00123181	0.000363317	0.000685727	0.000939663	0.000478472	0.000263709	9.91335e-05	0.00256768	0.000406052	0.000778197	0.00102478	0.000410882	0.000206782	0.00130995	0.000799287	0.000486077	0.00036925	0.000933813
M419T75	0.000552637	0.00126054	0.000579039	0.000142032	0.000783625	0.00071925	0.000200584	0.00177439	0.000804435	0.000855803	0.000950132	0.000265663	0.00187107	0.00041546	0.000852708	0.00164179	0.000665886	0.000370014	0.000393799	0.00304194	0.000395867	0.000525008	0.00264461	0.000775415	0.000228198	0.000964689	0.00106998	0.00063798	0.000843069	0.000958014
M519T526	0.00313619	0.00627946	0.00366126	0.00168894	0.00356465	0.00416267	0.00209861	0.00388465	0.0075681	0.00119749	0.00651617	0.00261166	0.00759887	0.00365209	0.00447863	0.00504957	0.00371218	0.00214302	0.00108006	0.0221226	0.00394738	0.00803182	0.00525573	0.00460204	0.00110095	0.00379321	0.00356502	0.000675225	0.00230766	0.00813425
M499T621	0.000431268	0.00397964	0.000930453	1e-18	0.00099844	0.0032814	0.000248097	0.00421757	0.00289077	0.00657829	0.00268953	0.000846224	0.00403303	0.00107609	0.00266468	0.00576655	0.00202924	0.00109774	0.000750643	0.00531185	0.00106787	0.00126065	0.0043528	0.000222489	3.0309e-05	0.00124654	0.00132729	0.000789246	0.00302218	0.00658422
M475T74	0.0003802	0.001265	0.000410034	0.000203109	0.00045373	0.000852901	9.72453e-05	0.001159	0.000341439	0.000800493	0.000448582	0.000179792	0.00109664	8.431e-05	0.000519841	0.000687196	0.000459367	0.000371634	0.000358618	0.0030049	0.000227729	0.000211782	0.00202301	0.000398312	0.000180794	0.000410905	0.000436385	0.000471609	0.000557707	0.000591808
M203T103	0.00101547	0.00114811	0.00171204	0.00064821	0.000796499	0.0024172	0.000584658	0.00301479	0.0025046	0.00115053	0.00204914	0.00151303	0.00309973	0.00077518	0.00393299	0.00469145	0.00161656	0.000849532	0.000139504	0.00488057	0.001746	0.00152505	0.00196634	0.000759795	0.0009556	0.00284441	0.00225099	0.000975507	0.00218588	0.00395153
M273T682	0.00130563	0.00101474	0.0018326	1e-18	0.00125873	0.00158154	0.00118897	0.000305236	0.00212284	0.00166213	0.0014003	0.000319779	0.000170658	0.00202073	0.0016696	0.00126034	0.000708329	0.000872671	0.00017092	0.00692494	1e-18	0.00146884	0.00271649	0.0017435	0.00245589	0.00676264	0.000636357	3.00907e-05	0.00204176	0.0012185
M151T75	0.0031228	0.00680448	0.00282836	0.00185645	0.00343966	0.00656847	0.00170448	0.00735665	0.00510254	0.00418781	0.00787223	0.00195052	0.00855075	0.00298855	0.00484022	0.00774717	0.00341841	0.00233053	0.00161558	0.0191409	0.00279081	0.00283379	0.0113951	0.00326921	0.00183643	0.00788544	0.00398117	0.00323546	0.00345745	0.00580735
M553T48	0.000318706	0.00319165	0.000531964	0.000770981	0.000445138	0.00330091	0.000488236	0.00378971	0.00228212	0.00180136	0.00255391	0.000431273	0.00136306	0.00122825	0.00222532	0.00230895	0.00134933	0.000847275	0.000700877	0.00552567	0.00130434	0.000903872	0.0040355	0.000745673	0.000369761	0.00103096	0.000613904	0.000306466	0.000832897	0.00164621
M681T144	3.86025e-05	0.00202635	0.000632093	1e-18	0.000373884	0.000538295	0.00034506	0.008461	0.000963592	0.00184579	0.0012623	0.00013848	0.00199338	0.00172697	0.00127674	0.0028326	0.000361117	0.000879142	0.000181683	0.00405303	0.000545106	0.00133795	0.0025571	1e-18	0.000556743	0.00176268	0.0026827	0.00021495	0.000230699	0.00213991
M325T686	0.001624	0.00997659	0.00170001	0.00732991	0.00216569	0.00831119	0.000619486	0.00878974	0.00265326	0.00511181	0.00425118	0.00108611	0.00957667	0.00171612	0.00211873	0.00517554	0.00471526	0.0031683	0.00525522	0.0187741	0.000969796	0.00239515	0.0247023	0.00160548	0.000216936	0.0023264	0.00380102	0.0029458	0.00209942	0.00390537
M287T75	0.00227196	0.00526619	0.00206735	0.00167552	0.0028455	0.00487871	0.00123567	0.006495	0.00364461	0.00385577	0.00437228	0.00132997	0.00704405	0.00206776	0.00333662	0.00538408	0.00269716	0.00190994	0.00130812	0.0131135	0.00193145	0.00191206	0.00884685	0.00210884	0.0011169	0.00408982	0.00344274	0.00190467	0.002613	0.00404516
M569T574	0.00276704	0.00964782	0.00404188	0.00205314	0.00472694	0.00650438	0.00201209	0.00621967	0.0112486	0.00293162	0.00803513	0.00181969	0.00700751	0.00505889	0.00563242	0.005678	0.00457401	0.00233731	0.00156533	0.0260468	0.00327926	0.0047777	0.00372662	0.00290251	0.000538998	0.0032549	0.00415192	0.000711427	0.00183801	0.00452131
M272T64	0.000631636	0.00187903	0.000786863	0.00109726	0.00138274	0.00179939	0.000843899	0.00153761	0.00143147	0.00132628	0.00185618	0.000579601	0.00335808	0.00147338	0.00183769	0.0026886	0.00107159	0.000738849	0.000535563	0.00477973	0.000927461	0.00109005	0.00260128	0.000897453	0.000750058	0.00144308	0.00194628	0.00122967	0.00106568	0.00325029
M285T75	0.00338439	0.00838928	0.00341277	0.0017401	0.00411789	0.00781398	0.00175382	0.00966329	0.00541131	0.00604931	0.0065893	0.00202009	0.0118034	0.00310208	0.00542013	0.00856678	0.0037791	0.00295495	0.00212736	0.0196143	0.0031614	0.00312238	0.0128149	0.00324668	0.00199038	0.00687749	0.00515085	0.00322297	0.003815	0.00623101
M411T49	0.0034006	0.00585792	0.00471322	0.00255716	0.00454776	0.00986519	0.00298943	0.00973265	0.00729348	0.00511339	0.00954018	0.00453985	0.00848701	0.00637818	0.00760504	0.00559403	0.00323309	0.00263663	0.00181577	0.0209499	0.00576741	0.00383285	0.00920051	0.00240424	0.00163321	0.00569179	0.00173338	0.000302417	0.00236025	0.00322703
M483T527	0.0017124	0.00371365	0.00199048	0.000894679	0.00193721	0.00255444	0.00102923	0.00200796	0.0040337	0.000753164	0.003345	0.00153177	0.00309268	0.00175801	0.00213095	0.00247435	0.00187634	0.0011661	0.000507767	0.0116945	0.00146797	0.00331592	0.00218424	0.0019436	0.000425702	0.00154002	0.00131258	0.000174445	0.000588341	0.00183639
M543T540	0.00456871	0.00771141	0.00662621	0.003997	0.00657212	0.0118115	0.00399053	0.0101241	0.0148098	0.00419623	0.0108859	0.000339052	0.011	0.00462239	0.00923319	0.013527	0.00566205	0.00248623	0.00149623	0.0315383	0.00343932	0.00427591	0.00631057	0.00681034	0.00147088	0.00472117	0.0044702	0.00216101	0.00320115	0.00723341
M589T613	0.0023919	0.0160792	0.00374116	0.00281651	0.00536953	0.00703384	0.00174104	0.00985303	0.0146968	0.00355902	0.0103769	0.000636639	0.0123769	0.00327304	0.00584737	0.0123666	0.00628887	0.00303889	0.00333886	0.0318446	0.00289424	0.00515512	0.00756446	0.00151682	0.000210159	0.00198671	0.00741624	0.00134451	0.00432632	0.0212094
M381T78	0.0026297	0.0057276	0.00332624	0.00128692	0.00266476	0.0049411	0.00158792	0.00758565	0.00434425	0.00431673	0.0049973	0.00245317	0.0100847	0.00353079	0.0048411	0.00586862	0.00349344	0.00231825	0.00143236	0.0127077	0.00373501	0.00522519	0.00949279	0.00371432	0.00190649	0.00645415	0.00654335	0.00372871	0.00429535	0.00868501
M191T657	0.000329169	0.00153127	0.000359133	0.000783831	0.000502577	0.00172176	0.000440684	0.00144456	0.00111112	0.00104909	0.00156478	0.000342365	0.00147379	0.000819264	0.00109797	0.00147342	0.000961719	0.000188797	0.000520915	0.00316235	0.000691286	0.000614857	0.00321882	0.000435298	0.000285812	0.000921275	0.00070944	0.000418199	0.000575077	0.00195486
M315T75	0.000501815	0.00167813	0.000426454	0.000719948	0.000643516	0.00207535	0.000409476	0.00275049	0.000769958	0.00146802	0.00110369	0.000342173	0.00360414	0.000854301	0.00131736	0.0023185	0.000696162	0.000400634	0.000303301	0.0011168	0.000407084	0.000412238	0.00199032	0.000346762	0.000219965	0.000712792	0.00154728	0.000685518	0.000602223	0.00163387
M491T49	0.00173443	0.00396634	0.00297164	0.000957693	0.00245843	0.00502146	0.00191813	0.00495302	0.00510423	0.00299933	0.00603459	0.00143812	0.00739256	0.00274359	0.00452483	0.00276154	0.0019888	0.00187725	0.000994635	0.00993803	0.00312787	0.00258833	0.00648932	0.00212405	0.00174571	0.00429276	0.00140504	0.000554509	0.0020439	0.00200713
M555T664	4.52333e-05	0.0126417	0.000986044	0.00921812	0.000589499	0.00484808	7.85802e-05	0.00774156	0.00141527	0.00335369	0.00233789	0.000654681	0.00638809	0.00201842	0.00222857	0.00306622	0.00229093	0.00127066	0.00386521	0.00753146	0.000519954	0.00150271	0.0243955	0.000200931	0.000238036	0.00108362	0.00129068	0.00154857	0.000759959	0.00368461
M607T574	0.00154714	0.00734441	0.003164	0.00188774	0.00277814	0.0052773	0.00178029	0.0037386	0.0087803	0.00136861	0.00526805	0.000458126	0.0049958	0.00242774	0.00443838	0.0047665	0.00334237	0.00151339	0.000953128	0.017347	0.00283452	0.00474958	0.00276241	0.00311097	0.000350986	0.00252669	0.00345727	0.000482591	0.00184126	0.00585869
M241T54	0.00063409	0.00455433	0.00143439	0.000308834	0.00141288	0.00189991	0.000888886	0.00485466	0.00267682	0.00255156	0.00293149	0.00100658	0.00584276	0.00181329	0.00300417	0.00580904	0.00215875	0.0014229	0.00094874	0.00558461	0.00145881	0.0021949	0.00354675	0.00104449	0.000422338	0.00156514	0.00503192	0.00179323	0.00102622	0.0042282
M521T527	0.000874007	0.00147455	0.000913583	0.00163928	0.000861046	0.00109091	0.000473713	0.000800682	0.0019858	0.000165057	0.00191694	0.00067407	0.00161936	0.000808883	0.00113412	0.0010166	0.00096741	0.000584613	0.000260417	0.00629046	0.00100184	0.00191629	0.000972293	0.00122257	0.000242707	0.00089907	0.000980614	0.000340335	0.00067668	0.00216945
M553T613	0.000819234	0.00596102	0.00134222	0.0011059	0.00180185	0.0022568	0.00051029	0.00324515	0.00572108	0.00105569	0.00362744	1e-18	0.00331926	0.000904122	0.00167855	0.00352652	0.00221312	0.00106904	0.00107116	0.0104169	0.000786331	0.00132543	0.00179511	0.000368776	0.000990095	0.0024109	0.00188089	0.000329191	0.00093765	0.00473287
M597T49	0.00159169	0.00388894	0.00271113	0.00202368	0.00220447	0.00494392	0.00147211	0.00466272	0.00420627	0.00276476	0.00522017	0.0022598	0.00542911	0.00274691	0.00392971	0.00299334	0.00181464	0.00159355	0.000905637	0.0113814	0.00317692	0.0017793	0.00471851	0.00135381	0.00135547	0.00371836	0.000798946	0.000232234	0.00120791	0.00196764
M517T50	0.00221326	0.00563537	0.00371421	0.00346717	0.00326538	0.00769591	0.0023452	0.00763554	0.00625617	0.00369624	0.00715046	0.00328164	0.00749614	0.00474067	0.00580655	0.00376154	0.0025749	0.00210476	0.00137364	0.0170425	0.00467519	0.00292842	0.00739985	0.00196846	0.00204664	0.00539807	0.00172101	0.000871964	0.00209057	0.00268931
M245T118	0.00228026	0.0050597	0.00186004	1e-18	0.00137715	0.00298179	0.00162682	0.00474664	0.00592472	0.00208907	0.00316244	0.0043527	0.00699626	0.00415147	0.00271089	0.00489121	0.00206907	0.00215304	0.000438967	0.00913847	0.00360433	0.00341853	0.00402223	0.00315422	0.00180818	0.00492074	0.00347258	0.0016367	0.00151389	0.00359785
M371T49	0.0128476	0.0301964	0.021398	0.0189714	0.019294	0.0423591	0.012563	0.0430555	0.0340281	0.0239776	0.0422162	0.0183248	0.0428705	0.0255113	0.0322661	0.0236795	0.0146198	0.0122186	0.00794924	0.0901588	0.0237692	0.0156728	0.0377893	0.0113144	0.0108192	0.0278279	0.00959873	0.00554897	0.00953013	0.0148449
M227T75	0.00180081	0.00435444	0.00194064	0.00126816	0.00216083	0.0045779	0.00121356	0.00570483	0.00360596	0.00356954	0.00441412	0.00117752	0.00720036	0.00222437	0.00355881	0.00533593	0.00212505	0.00141201	0.00113081	0.00864109	0.00145144	0.0017048	0.00672902	0.00204486	0.00108792	0.0044791	0.00347822	0.0019691	0.00255911	0.00443926
M187T78	0.000988631	0.00231413	0.00123266	6.85521e-05	0.00114634	0.00182033	0.000656649	0.00265784	0.00224493	0.00120018	0.00185757	0.00117435	0.00341282	0.00113978	0.00136471	0.00173946	0.000948993	0.000795624	0.000432819	0.00465044	0.00144136	0.00155863	0.00271392	0.00104011	0.000601023	0.00218376	0.00155372	0.000682788	0.000726898	0.00150723
M359T75	0.00119469	0.0028337	0.00122453	0.00048846	0.00114668	0.00319637	0.000597391	0.00415349	0.00205583	0.00215751	0.00216645	0.000471204	0.00487132	0.00117668	0.00196201	0.00307016	0.00136513	0.000923906	0.000763083	0.00494135	0.000860388	0.000991263	0.00433577	0.0011418	0.000651677	0.00240888	0.00226185	0.00137271	0.00144787	0.00254708
M183T75	0.000424817	0.00188551	0.000642632	0.000870422	0.000771186	0.00239147	0.00058671	0.00256122	0.00146966	0.00167245	0.00170247	0.000313417	0.00257829	0.00123199	0.00172041	0.00204065	0.000614583	0.000487434	0.000410184	0.00148265	0.000497936	0.000481805	0.00225887	0.000421124	0.000465775	0.00159396	0.00181325	0.000925876	0.000750337	0.00171692
M259T64	0.00119547	0.00397039	0.00167104	0.00272041	0.00264083	0.00336445	0.00126694	0.00462344	0.00379635	0.00325671	0.00554942	0.00213375	0.00765645	0.00283089	0.00273096	0.00443349	0.00208543	0.0013315	0.00118133	0.00894127	0.0022793	0.00272262	0.00700386	0.00266268	0.0017474	0.0053703	0.0040219	0.00239976	0.00278779	0.00557129
M185T74	0.000569206	0.00200638	0.000559737	0.000950692	0.000707652	0.0022905	0.000454577	0.00246233	0.00173122	0.00148894	0.00154657	0.000386086	0.00276036	0.00116178	0.00139384	0.00253345	0.000551557	0.000409216	0.000368058	0.00178412	0.000340123	0.000322745	0.00165868	0.000551408	0.000455637	0.00123301	0.00166027	0.000695049	0.000593589	0.00141736
M491T75	0.000565182	0.00155098	0.000484339	0.000256723	0.000737141	0.00136002	0.000266241	0.00147924	0.00101823	0.00125306	0.00112826	0.000159257	0.00210347	0.000402754	0.000591369	0.001602	0.00072278	0.000419606	0.000389014	0.00244791	0.000431668	0.000498924	0.00213062	0.000482409	0.000263598	0.000804015	0.00102561	0.000462433	0.000599367	0.000829948
M502T52	0.00138098	0.00156003	0.00249127	0.000826905	0.00203986	0.00432111	0.00120634	0.00148457	0.00358198	0.00112037	0.00415136	0.00171901	0.00163106	0.00251847	0.00327274	0.000238743	0.000759259	0.00115344	0.000148784	0.00779472	0.00236615	0.0011422	0.000935437	0.000973746	0.000707655	0.00203195	0.000269133	3.34655e-05	0.000904309	0.000413483
M186T118	0.0051905	0.0117038	0.00394548	1e-18	0.00313204	0.00716905	0.0032455	0.0081067	0.0110413	0.00364502	0.00617397	0.00973037	0.0130372	0.00895484	0.00550998	0.00833797	0.00410496	0.00443378	0.0011318	0.0212012	0.00735369	0.00548402	0.00653745	0.00470441	0.00351072	0.00834756	0.0051753	0.00221888	0.00192727	0.00396441
M619T508	0.0013298	0.00164661	0.0012916	6.38759e-05	0.000415175	0.00178792	0.000926255	0.0020641	0.00322182	0.00332744	0.00323834	0.00317188	0.00139144	0.00504974	0.00190857	0.00708007	0.000291912	0.00104512	4.33884e-05	0.0054979	0.000664261	0.00207794	0.00121218	4.56583e-05	0.00144415	0.00380223	0.00142318	0.000749825	0.00282803	1e-18
M605T573	0.00693198	0.0286242	0.01062	0.0049301	0.0105926	0.0211896	0.00493134	0.019785	0.0268874	0.00776169	0.0210508	0.00306699	0.0211927	0.0127846	0.0123278	0.0175289	0.0121565	0.0062612	0.00430347	0.05255	0.0088298	0.0179929	0.0104919	0.0123427	0.00133324	0.00694966	0.012075	0.00265524	0.00805826	0.0196237
M185T78	0.00383184	0.00745694	0.00419074	0.00106352	0.00421947	0.00726379	0.00198324	0.00883683	0.0073074	0.0047087	0.00797337	0.00406782	0.01057	0.00474341	0.00598909	0.00634538	0.00344422	0.00302219	0.00160244	0.0148548	0.00504119	0.00480278	0.0116199	0.00337578	0.0021008	0.00699751	0.00518683	0.00237326	0.0029048	0.00545364
M93T75	0.0108527	0.0272454	0.00966658	0.0127303	0.0126263	0.0241893	0.00593248	0.0282847	0.0168636	0.0162504	0.0267832	0.00649939	0.0294689	0.0114548	0.0151271	0.0311077	0.0126183	0.00760645	0.00565107	0.0604083	0.0102887	0.0100977	0.0349705	0.00924769	0.00714046	0.0254713	0.0149378	0.011238	0.0106485	0.0210276
M495T74	0.000313023	0.00142619	0.000416419	0.000342524	0.000504249	0.00123202	0.000150298	0.00141501	0.00074336	0.000879016	0.000777805	0.000153637	0.00226318	0.000320563	0.000633305	0.00164769	0.000562822	0.000410362	0.000359298	0.00208752	0.000403432	0.000369281	0.00139705	0.000325491	0.000290358	0.000525573	0.000735073	0.000418095	0.000514852	0.000619704
M275T707	0.00156551	0.00120614	0.00165441	0.00240809	0.00113056	0.00100129	0.000897387	0.000994862	0.00156675	0.00277315	0.000760475	0.000978533	0.000165788	0.00344619	0.00192576	0.00189696	0.00055866	0.000703345	0.000162982	0.00378829	1e-18	0.000744608	0.00259034	0.00119552	0.00296772	0.00643802	0.000420796	3.69223e-05	0.00176217	0.000771308
M95T75	0.0071186	0.0177626	0.00629302	0.00829355	0.00830106	0.0154265	0.00392855	0.0188717	0.0108015	0.0110339	0.0172369	0.00415691	0.0197416	0.00744243	0.0100025	0.0193017	0.00836017	0.00507421	0.00349343	0.0384351	0.00764343	0.00673327	0.0206192	0.00605355	0.00417333	0.0168566	0.0104319	0.00753857	0.00693637	0.014511
M298T50	0.0070115	0.016619	0.0107089	0.0094656	0.0103872	0.0222019	0.00671262	0.0213484	0.0189081	0.0120185	0.0212593	0.0100043	0.0236957	0.0130109	0.0167425	0.0122899	0.0077058	0.00623314	0.00380158	0.0439046	0.0113761	0.00821959	0.0206355	0.00597128	0.00540043	0.014178	0.00251619	0.00244832	0.00481471	0.00746434
M245T74	0.000411918	0.00206862	0.000535454	0.00082872	0.000615372	0.00194508	0.000472701	0.00233208	0.0010993	0.00132167	0.00148958	0.000285916	0.00273896	0.000976894	0.00129464	0.00189118	0.000638184	0.000414409	0.000295173	0.00162398	0.00050124	0.000440463	0.00215665	0.000560213	0.000348121	0.000568716	0.00136058	0.000725818	0.000381361	0.00160239
M361T75	0.00105529	0.00246611	0.00108534	0.000497424	0.00104383	0.00208398	0.000424198	0.00249458	0.00163392	0.00197838	0.00198743	0.000478643	0.00341064	0.000788101	0.0016524	0.00275624	0.00130176	0.000864257	0.000735687	0.00362711	0.000733443	0.000917761	0.00396486	0.000992758	0.000517371	0.00201698	0.00188755	0.00102871	0.00124636	0.00220893
M169T75	0.00164996	0.00488575	0.00188882	0.00171399	0.0022754	0.00544024	0.00125575	0.00514305	0.0037079	0.00358594	0.00523808	0.00107264	0.00717407	0.00273781	0.00390827	0.00554233	0.00219372	0.00136819	0.00111886	0.00908899	0.00146275	0.00184425	0.00614298	0.0018069	0.00118674	0.00501026	0.00341776	0.00233658	0.00219403	0.00483223
M97T65	0.008805	0.0163224	0.001093	0.0246867	0.0150995	0.0221468	0.00976787	0.0262015	0.035004	0.015827	0.0301501	0.0166936	0.0348305	0.014061	0.00106058	0.00220597	0.000466536	0.000272734	0.00561816	0.0798616	0.0162492	0.000629064	0.0422389	0.000268381	0.00793389	0.0373156	0.0237425	0.0158118	0.000507525	0.02951
M225T75	0.00119574	0.00372759	0.00138762	0.00112966	0.00164652	0.00336061	0.000831489	0.00420833	0.00258339	0.00241585	0.00318682	0.000747263	0.00604528	0.0017044	0.00282171	0.0040684	0.00165049	0.00104274	0.000764637	0.00662497	0.00103141	0.00132428	0.00519962	0.00136309	0.000703129	0.00327442	0.00226176	0.00159487	0.00158551	0.00324063
M277T78	0.00344256	0.00577755	0.00457911	0.000239058	0.00390101	0.00558668	0.00216656	0.00782252	0.00755721	0.00364459	0.00727812	0.00506101	0.00894201	0.00486877	0.00564772	0.00507988	0.00279365	0.00313623	0.00123943	0.0113302	0.00626692	0.00591808	0.0106492	0.00344494	0.00166314	0.00647236	0.00493147	0.00205092	0.00188012	0.00368273
M317T75	0.000928566	0.00396523	0.0012584	0.00149523	0.00133725	0.00454255	0.000846093	0.00066591	0.00255426	0.00279621	0.00221959	0.000580575	0.00613206	0.00202243	0.00242454	0.00442852	0.00130433	0.000932552	0.000657206	0.00321958	0.000971037	0.000918521	0.00388784	0.000871295	0.000637648	0.00192129	0.00323948	0.000422827	0.00141815	0.00281908
M473T48	0.000813015	0.00442402	0.00176517	0.00259589	0.00211948	0.00490149	0.00082791	0.00650541	0.00351387	0.00325171	0.000450705	0.000934151	0.00680213	0.00148277	0.00304225	0.00322991	0.00188556	0.00136727	0.00105008	0.00858775	0.00170755	0.00148419	0.00330491	0.000916888	0.000780807	0.00311979	0.000953933	0.000541321	0.00105597	0.00124497
M167T75	0.00165279	0.00467756	0.00206434	0.00206239	0.00234969	0.00588718	0.00142891	0.0056236	0.00401135	0.00379675	0.00509938	0.00114171	0.00728895	0.00272775	0.00414503	0.00587475	0.00209703	0.00142219	0.00102097	0.00948279	0.00142516	0.0018942	0.00661417	0.00174976	0.00122204	0.00550006	0.00365555	0.00238449	0.00219343	0.00508583
M565T593	0.00015137	0.00188613	0.00567678	1e-18	0.000973514	0.00132288	0.00151112	0.00113394	0.0035246	0.000699407	0.00158522	1e-18	0.0020887	0.000202505	0.00141719	0.00257899	0.00158937	0.000453736	0.000611415	0.00910941	0.000506121	0.000728836	0.000817083	0.000419396	0.000704907	0.000173996	0.0025644	0.000524834	0.00123187	0.00570554
M315T790	0.000879196	0.00170994	0.00103346	0.000442297	0.00094973	0.00225248	0.00106339	0.00109305	0.00189056	0.00473591	0.00164003	0.000124092	0.00119213	0.00270446	0.00213914	0.00295973	0.000668727	0.00115215	0.000229841	0.00313536	9.52227e-05	0.000682935	0.00641753	0.0014019	0.00207756	0.00538924	0.00143062	0.000424742	0.00314363	0.00367252
M433T75	0.000575246	0.0018632	0.000629258	0.000271649	0.00078531	0.00183904	0.00034684	0.00268261	0.00120139	0.00151961	0.00108375	0.00018655	0.00257493	0.000711739	0.00138973	0.00212099	0.000774661	0.000557261	0.000352843	0.00267121	0.000510738	0.00053331	0.00255975	0.000499348	0.000288537	0.00111826	0.00139684	0.00062801	0.00076371	0.00125793
M217T64	0.000802209	0.00140343	0.00099976	0.000983457	0.001013	0.00140504	0.000491007	0.00139383	0.00178738	0.000708986	0.00150915	0.000585808	0.00198283	0.000694553	0.00113546	0.00115686	0.000738017	0.000500489	0.0003573	0.00397357	0.00122887	0.000636483	0.00243987	0.000680462	0.000505867	0.00120505	0.00106378	0.000770441	0.000888142	0.00130351
M338T50	0.00279642	0.00661008	0.0046083	0.00423833	0.00391239	0.00797925	0.00278386	0.00842871	0.00787109	0.00481886	0.00874582	0.00426549	0.0104766	0.00510474	0.00738883	0.00429477	0.00316069	0.00242898	0.00174893	0.0165118	0.00481161	0.00343243	0.00904054	0.00269056	0.00250946	0.00669042	0.00179856	0.000818005	0.00232887	0.00394468
M650T1447	0.00075081	0.0026724	0.000927786	0.00113282	0.00101852	0.00156944	0.000541269	0.00225146	0.00116319	0.00113638	0.00157344	0.000743587	0.00271972	0.000842179	0.00107825	0.00131784	0.000662456	0.000537747	0.00041584	0.00277641	0.000420593	0.000341089	0.00228533	0.000395906	0.000270343	0.000884485	0.000550265	0.00037956	0.000358549	0.000588665
M229T75	0.000858233	0.002091	0.000786276	0.000681806	0.00113125	0.00213271	0.000585962	0.00242952	0.00181736	0.00144305	0.00212124	0.000482121	0.00309538	0.00100202	0.00162873	0.00219351	0.000924503	0.00062851	0.000495478	0.00359337	0.000774239	0.000736004	0.00268873	0.000919462	0.000552546	0.00229817	0.00172151	0.000916752	0.00115144	0.00227507
M363T74	0.000403251	0.000999484	0.000364434	0.00134757	0.000369686	0.00082429	9.87961e-05	0.000608282	0.000371375	0.000799963	0.000676349	0.00022856	0.00127687	0.000279666	0.00060062	0.0012205	0.000488987	0.000144073	0.000223761	0.00162262	0.000197537	0.000278595	0.00166078	0.000313757	0.000185753	0.000500836	0.000740397	0.000361814	0.000390676	0.000854691
M225T49	0.0461204	0.124058	0.0766598	0.0764601	0.0670783	0.143931	0.0479071	0.145801	0.134469	0.0846255	0.146296	0.0381526	0.172294	0.0837882	0.114539	0.0825291	0.0532364	0.0444304	0.0280818	0.295817	0.0850063	0.0601006	0.148035	0.0449051	0.0424762	0.115279	0.0400347	0.0211011	0.0395279	0.0636511
M293T78	0.00107995	0.00183412	0.00146782	1e-18	0.00133973	0.00199328	0.000775623	0.00272942	0.00248744	0.00114364	0.00228134	0.00170648	0.00278853	0.00201333	0.00221535	0.00191449	0.000950027	0.00108176	0.000296494	0.00312923	0.00211527	0.00195672	0.00379688	0.00108273	0.000539422	0.00202383	0.00137106	0.000692241	0.000643939	0.00135235
M451T49	0.00771822	0.0190351	0.0131138	0.0173097	0.0109799	0.0243419	0.00817159	0.0258993	0.0216849	0.0140432	0.0256993	0.0113886	0.0287411	0.0141758	0.0202162	0.013627	0.00917649	0.00730513	0.00487736	0.0531712	0.0136596	0.0095352	0.0257788	0.00736327	0.00709204	0.0187673	0.00349715	0.0035034	0.00648533	0.0105543
M163T96	0.0832867	0.0716898	0.0595143	0.0647088	0.0441007	0.0691309	0.0215869	0.0873382	0.0687255	0.101446	0.117771	0.0410215	0.209104	0.17681	0.13817	0.138028	0.0309708	0.0217179	0.0169391	0.315266	0.0313396	0.0185522	0.0633199	0.035358	0.0386326	0.183032	0.0377463	0.0516058	0.0171078	0.047426
M664T791	0.000356423	0.0010577	0.000459008	0.000808596	0.00066457	0.00138797	0.000308107	0.00149554	0.000384394	1e-18	0.000790962	0.000376407	1e-18	1e-18	0.000931577	0.00107717	0.000476647	0.000268538	0.000300415	0.002394	1e-18	0.000270728	0.00125293	0.000423292	1e-18	1e-18	0.000488512	0.000176626	0.000139741	0.000419366
M339T717	0.00108019	0.00990871	0.00108037	0.00647127	0.00194774	0.00806852	0.000560867	0.00843064	0.00285219	0.0055908	0.00462815	0.000928193	0.014219	0.00118426	0.00225648	0.00662096	0.00204807	0.00144034	0.00277954	0.00848207	0.00090205	0.00122375	0.0222015	0.00108463	0.000238039	0.00192937	0.00310993	0.00243041	0.00209343	0.00533076
M565T62	0.00211323	0.00499044	0.00215573	0.00379179	0.0028546	0.00657673	0.0021888	0.00654349	0.00608572	0.00481828	0.00605835	0.00211566	0.00798503	0.00346395	0.0049762	0.00595598	0.00271008	0.00181736	0.000947719	0.010754	0.00330805	0.00323394	0.00968117	0.00280421	0.0019061	0.00679245	0.00559185	0.00351358	0.00254182	0.00619111
M493T75	0.000698023	0.00207726	0.000759206	0.000315353	0.000903277	0.00151264	0.000314534	0.00277995	0.00113319	0.00165741	0.00112906	0.000319852	0.00272725	0.000620657	0.000981451	0.00176558	0.00099718	0.000726619	0.00039257	0.00255697	0.000609049	0.000542038	0.0028301	0.000536179	0.000345682	0.000678034	0.00142296	0.000644521	0.000777514	0.00104069
M531T49	0.00211669	0.00676584	0.00393601	0.00394059	0.00321551	0.00745955	0.00251327	0.00648379	0.00733626	0.00443037	0.00788403	0.00381228	0.01161	0.00377277	0.0060042	0.00464141	0.00286628	0.00219299	0.00164029	0.0139387	0.00475887	0.00315868	0.00945158	0.00283884	0.00174086	0.00713617	0.00218323	0.00116448	0.0025758	0.00458872
M155T71	0.00205353	0.00312022	0.000780846	0.00134843	0.00210312	0.00319898	0.000212885	0.00423174	0.00139597	0.00119758	0.00295824	0.000495234	0.00301919	0.000472968	0.00253465	0.00456704	0.000865278	0.000696907	0.000276724	0.00417599	0.000382054	0.000782368	0.00244546	0.00203104	0.000340479	0.00453131	0.00102821	0.00190818	0.00104933	0.000501245
M245T65	0.000584678	0.00198606	0.000826597	0.00460159	0.000545766	0.000953786	0.000727069	0.00231228	0.00224926	0.00443696	0.00157109	0.000482878	0.00329474	0.00164165	0.00286519	0.00536415	0.000712617	0.000615701	0.000630985	0.00441067	0.000425123	0.000778625	0.00523641	0.00090528	0.0008567	0.00375634	0.00317793	0.000397109	0.0042522	0.00432827
M449T74	0.000234879	0.00139923	0.000310506	0.000326765	0.000393867	0.00128406	0.000203251	0.00179704	0.000696726	0.0011289	0.000411571	0.000175012	0.00194457	0.000636587	0.000612734	0.00140164	0.000318863	0.000145004	0.000206885	0.00115939	0.000286534	0.000227118	0.0010619	0.000345162	0.000135904	0.000411305	0.00099378	0.000373155	0.00026448	0.000573645
M349T74	0.000722895	0.00107526	0.000997326	0.000642833	0.00075613	0.00259039	0.000519899	0.00204131	0.000486735	0.00165664	0.00307426	0.000523781	0.00385163	0.00146182	0.00229549	0.00220016	0.000656607	0.00022168	0.000385703	0.00294568	0.000277379	0.000590195	0.00291363	0.000994186	0.000495622	0.00338653	0.00134804	0.00141826	0.00115501	0.00452017
M375T75	0.000617475	0.00252051	0.00078044	0.000717739	0.000913598	0.00265025	0.000457698	0.00295747	0.00154044	0.00205333	0.00160268	0.0004938	0.00417788	0.00107084	0.00160497	0.00263525	0.000934179	0.000440099	0.000504508	0.00206521	0.000596779	0.000788653	0.00266463	0.000705307	0.000374149	0.00134417	0.00227972	0.00103274	0.000812729	0.00187184
M666T791	0.011748	0.037112	0.011718	0.025439	0.0156589	0.0381844	0.0100599	0.0446086	0.0250889	0.0261378	0.0339691	0.0104976	0.0577062	0.0187247	0.0233802	0.0401132	0.0152346	0.0108126	0.0105916	0.0669659	0.0132091	0.0126742	0.0630526	0.0146955	0.00802706	0.0216326	0.0192358	0.00995237	0.0104043	0.0193762
M299T720	0.00122606	0.00337996	0.00118036	0.000413528	0.00111711	0.00407519	0.00151137	0.000844558	0.00238863	0.00880825	0.00274245	0.00258975	0.00175402	0.00129412	0.00241513	0.00213381	0.00106371	0.00102055	0.000282129	0.00538265	0.000499595	0.000713822	0.0104543	0.00158696	0.000870556	0.00805795	0.00235121	0.00054208	0.00647605	0.00364634
M325T77	0.000181898	0.000569879	0.00028779	0.000693113	0.000329798	0.000720881	0.000175532	0.000673948	0.000395198	0.000277493	0.000668874	0.000245754	0.000976436	0.000407878	0.000546171	0.000690129	0.000350376	0.000217561	0.000181097	0.000782843	0.000362194	0.00034942	0.000666269	0.000229752	0.00026485	0.000565842	0.000610638	0.000379898	0.000293896	0.000734209
M243T75	0.00101675	0.00350466	0.00129723	0.00156174	0.00132958	0.00401597	0.000897466	0.00463718	0.00247908	0.00280947	0.00279878	0.000655678	0.00553475	0.0021305	0.00271588	0.00391883	0.00137556	0.000866712	0.000712282	0.00348971	0.00101361	0.00123734	0.00411862	0.00105528	0.000718499	0.0027658	0.00310972	0.00155007	0.00143627	0.00307067
M303T75	0.00191723	0.00568093	0.00194583	0.00155593	0.00219564	0.00598671	0.00111388	0.00661043	0.00352954	0.00385455	0.00391048	0.00100913	0.00790228	0.00263359	0.00332631	0.00563376	0.00224549	0.00153558	0.00121166	0.00806324	0.00152035	0.00171555	0.00696103	0.00160897	0.00110823	0.00368543	0.00413019	0.00200907	0.00215659	0.00447071
M301T75	0.00257457	0.00822181	0.00308291	0.00256941	0.00324342	0.00797868	0.00163151	0.00986595	0.00505021	0.00585347	0.00559968	0.0016763	0.0122472	0.00354724	0.0053098	0.00866677	0.00323605	0.00241531	0.00174388	0.0117735	0.00218693	0.00275092	0.010652	0.00255138	0.0015802	0.00499332	0.00592083	0.00309742	0.00321683	0.00606679
M135T1443	0.00461385	0.0071587	0.00322239	0.00395539	0.00362861	0.00829958	0.0027133	0.00858974	0.00364061	0.0052964	0.00784231	0.00243381	0.00453726	0.00125662	0.00716829	0.00639318	0.00350971	0.00270902	0.0015692	0.00934868	0.00240544	0.000592903	0.0117607	0.0013394	0.0016947	0.00294539	0.00351567	0.00187216	0.00364972	0.00577319
M171T67	0.00042183	0.000971046	0.00037624	0.00113907	0.000240582	0.00132502	0.000502032	0.000757464	0.000786254	0.00131996	0.000773532	0.000239965	0.00186236	0.000679101	0.00144501	0.00194844	0.000515216	0.000293242	0.000308902	0.00227238	0.000375832	0.000606618	0.0017373	0.00031198	0.000388655	0.00132007	0.00117376	0.000527721	0.00101635	0.0013558
M243T50	0.00206663	0.00590194	0.0037551	0.003351	0.00288789	0.00590462	0.00222015	0.00418143	0.00649305	0.00380661	0.00381299	0.00344875	0.00829991	0.0024105	0.0047798	0.00358361	0.00255915	0.00184922	0.00121298	0.0118966	0.00390869	0.00313655	0.00722228	0.00221668	0.00224026	0.00536083	0.00155946	0.00083485	0.0010853	0.00327597
M305T49	0.00895613	0.0271264	0.0159886	0.0233507	0.0137526	0.0293121	0.0105677	0.0310262	0.0288885	0.019221	0.0304048	0.00920753	0.0402945	0.0175793	0.0238766	0.0181046	0.0112365	0.0097161	0.00609268	0.0606099	0.0182008	0.0124657	0.0328756	0.00999042	0.00509632	0.0255018	0.00816223	0.00439604	0.00921077	0.014382
M632T573	0.00103542	0.00421816	0.00132027	0.000997071	0.00158128	0.00211747	0.00068859	0.00191242	0.00403459	0.00067437	0.0028495	0.000364695	0.0033549	0.0015017	0.00159633	0.00208089	0.00176172	0.000641138	0.000366692	0.0061983	0.00102466	0.00120012	0.000470451	0.000686344	8.04622e-05	7.64363e-05	0.00153649	7.4623e-05	0.000544669	0.00194199
M299T75	0.00143293	0.00448572	0.00162915	0.00135534	0.0017521	0.00456468	0.000879964	0.00607556	0.00293794	0.00316696	0.00288059	0.000873035	0.00714138	0.00183895	0.00248194	0.00509472	0.00178015	0.00130542	0.000923641	0.00612867	0.00128133	0.00144754	0.00560947	0.00148001	0.000972073	0.00309553	0.00328825	0.00169649	0.00175931	0.00358479
M435T75	0.000505836	0.00187783	0.000613054	0.000370777	0.000821857	0.00204928	0.000318522	0.00251156	0.000989982	0.00143201	0.00141212	0.000268515	0.00295583	0.000494161	0.00128439	0.00196467	0.000884878	0.000583058	0.00036509	0.00196175	0.000550601	0.000585446	0.00251145	0.000563786	0.000377058	0.00108503	0.00165681	0.000682345	0.000671908	0.00131811
M193T95	0.0148223	0.019271	0.0131641	0.0331105	0.0241898	0.0601637	0.009866	0.0263229	0.0218244	0.0162923	0.0245367	0.00628549	0.0547692	0.0292599	0.0274501	0.0509847	0.0128626	0.0131817	0.0132393	0.0497834	0.0127358	0.0114687	0.05525	0.0217845	0.0120371	0.0271494	0.0372804	0.0223357	0.0078704	0.0205546
M593T539	1e-18	0.00114132	0.00025793	0.000292256	0.000297016	0.000815525	0.00016253	0.00145063	0.00117148	0.000184793	0.0012155	1e-18	0.00125971	0.000260834	0.000892387	0.00344377	0.000677282	0.000455074	0.000814877	1e-18	0.000889994	0.000689229	0.00116669	0.000106067	2.25174e-05	1e-18	0.00450679	0.000741612	0.00272792	0.0040811
M317T64	0.00110343	0.00680402	0.00124209	0.00157448	0.000922617	0.00269119	0.00184224	0.00711831	0.0038281	0.00713919	0.00226228	0.000859224	0.00640351	0.00269603	0.00559357	0.0112579	0.0011382	0.00151539	0.00106887	0.00896702	0.000926235	0.00180353	0.010465	0.00162736	0.00181674	0.00741248	0.00562373	0.00158979	0.00722002	0.00578543
M241T75	0.000747974	0.00291318	0.000858207	0.00109885	0.000846596	0.00328069	0.000626861	0.0032498	0.00162362	0.00218009	0.00196822	0.000433353	0.00433379	0.00137751	0.00205509	0.00260617	0.0011355	0.00058734	0.000531319	0.00278071	0.000657168	0.000637915	0.0031596	0.00082238	0.000504748	0.00189887	0.00220716	0.00104684	0.00106864	0.00267027
M151T83	0.00365975	0.0100633	0.0028138	0.0048888	0.00544614	0.00848885	0.00235886	0.00927034	0.00470998	0.00883592	0.00799023	0.00418447	0.0160721	0.00979394	0.00500166	0.0060365	0.00316556	0.00445905	0.00161535	0.0102361	0.00274818	0.00981254	0.012439	0.00265261	0.00182043	0.00607629	0.00801266	0.00364904	0.00255338	0.00742325
M509T74	0.000441451	0.0017702	0.000616643	0.00030419	0.000591605	0.00179659	0.000294498	0.00242244	0.00105031	0.00141377	0.000995418	0.000106973	0.00270259	0.000497103	0.000946231	0.00166704	0.000634945	0.000464478	0.000413393	0.00131399	0.000439709	0.000382244	0.00216411	0.000461859	0.000271723	0.000456675	0.00134142	0.000683977	0.000638618	0.00102353
M351T75	0.00067709	0.00178731	0.00107008	0.000872228	0.000785803	0.00238169	0.000554627	0.00197648	0.00187589	0.0012876	0.00280697	0.00049518	0.00335445	0.00128442	0.00254308	0.00263162	0.00105294	0.000339798	0.00047234	0.00300797	0.00030543	0.000852833	0.00332593	0.000960139	0.000503991	0.00282885	0.00111726	0.00143612	0.0010363	0.00438623
M232T1440	0.000842317	0.00282271	0.000741613	0.00123904	0.000879362	0.00236496	0.000456213	0.002707	0.00154621	0.00141072	0.00175439	9.71291e-05	0.0018413	0.000774036	0.00115526	0.00204393	0.000982702	0.00049977	0.000458099	0.00319311	0.000321271	0.000115318	0.0015915	0.000365543	0.000202862	0.000225015	0.000372902	0.000133895	4.8465e-05	0.000634142
M623T1450	0.000430831	0.00121066	0.000601829	0.000609367	0.000493686	0.00127755	0.000292664	0.00147408	0.000857395	0.000682661	0.000850424	0.000518695	0.00228124	0.000759032	0.000823267	0.000682258	0.000474718	1e-18	0.000280769	0.00182092	0.000351069	0.000215023	0.00178596	0.000425756	0.000186207	0.000483185	0.000439867	0.000168231	0.000267395	0.00054466
M289T75	0.000691628	0.00271641	0.000608518	0.00124432	0.000705538	0.00108971	0.000257182	0.00272806	0.0010054	0.000877509	0.00144577	0.000359216	0.00213633	0.000438333	0.00110592	0.00157538	0.000865176	0.000544132	0.000362164	0.00307723	0.000436194	0.000518648	0.00519349	0.000807659	0.00034094	0.00138587	0.00085812	0.00166682	0.000719088	0.00640425
M305T75	0.000518807	0.0017198	0.000586418	0.000371165	0.000804475	0.00145521	0.000366099	0.00200894	0.00106346	0.0013714	0.00089014	0.000277907	0.00249433	0.000796764	0.00111787	0.00175942	0.00078089	0.000497831	0.000311849	0.00178439	0.000564319	0.000480399	0.00212501	0.000520733	0.00031816	0.000976659	0.00118446	0.000632402	0.000770823	0.00127199
M111T75	0.00172955	0.00563438	0.00202866	0.00342565	0.00268917	0.00701128	0.00147538	0.0065315	0.00389979	0.0042283	0.00674011	0.00125796	0.00712344	0.00377991	0.00421733	0.00739268	0.00257287	0.00152725	0.00103085	0.00839886	0.00205298	0.00174359	0.00596534	0.00190674	0.00143876	0.00573828	0.00385695	0.00284469	0.00204989	0.00621243
M377T74	0.00064172	0.00235781	0.000700853	0.000576159	0.000932306	0.00250702	0.000430262	0.0031418	0.00136797	0.00163322	0.00100136	0.000175353	0.00382863	0.000713202	0.00126307	0.00270042	0.000883079	0.00053321	0.00046325	0.00220501	0.000505185	0.000687937	0.00253217	0.000438595	0.000352939	0.00132823	0.0019466	0.000814259	0.000710281	0.00149409
M219T74	0.00713666	0.0169597	0.0112655	0.0182654	0.00818214	0.0276546	0.00751768	0.0187725	0.0199349	0.0162824	0.0360802	0.00686807	0.0386202	0.0171037	0.0296004	0.021715	0.00894537	0.004625	0.00441928	0.0379914	0.0046282	0.0073702	0.0241438	0.011283	0.000168329	0.000679269	0.0133407	0.0167914	0.011501	0.0541268
M142T118	0.000795315	0.00241801	0.000418293	1e-18	0.000294118	0.000696181	0.000419183	0.00117703	0.00209105	0.000417083	0.000602258	0.00171304	0.00219972	0.00131146	0.000780038	0.000919169	0.000567514	0.000555426	8.00417e-05	0.00263437	0.00122435	0.000794758	0.000701452	0.000531918	0.000473531	0.00134971	0.000650854	0.000254479	0.00025981	0.000143492
M201T76	0.000930608	0.00272395	0.00144798	0.000461816	0.00121967	0.00253194	0.000886166	0.00298863	0.00253309	0.00195314	0.00241284	0.00119241	0.00380388	0.00197376	0.00220972	0.00245287	0.000932294	0.000834853	0.000516158	0.00308281	0.00133486	0.00142424	0.00345985	0.00108365	0.000700166	0.000451186	0.00215291	0.000982637	0.000804154	0.00263201
M666T1443	0.00579079	0.0228059	0.00604212	0.00875835	0.00455556	0.0185516	0.00380115	0.0174162	0.0103252	0.011501	0.011702	0.00481157	0.0206362	0.00516268	0.00787114	0.0112176	0.00383661	0.00477793	0.00282496	0.0301731	0.00427138	0.00488787	0.0292434	0.00440916	0.00237843	0.00869048	0.00704734	0.0042985	0.00403617	0.00719946
M101T95	0.0222192	0.0190599	0.00934501	0.0237324	0.0163116	0.0202733	0.00885524	0.0252504	0.0192008	0.0233068	0.0590163	0.018254	0.0251878	0.0298683	0.0478858	0.0150889	0.0118947	0.00929261	0.00355159	0.0522353	0.0059868	0.00537382	0.0140962	0.00659994	0.00400465	0.100489	0.00616515	0.00807195	0.00483685	0.0122347
M217T75	0.0234082	0.0559374	0.0388727	0.0605852	0.0269527	0.087796	0.017942	0.0617676	0.0710205	0.0528179	0.117249	0.0215901	0.123598	0.0567048	0.0944202	0.0702887	0.0291801	0.0158406	0.0149483	0.123775	0.0164669	0.0246074	0.0801698	0.0413259	0.0162463	0.0986996	0.0431378	0.0541063	0.0374091	0.174901
M511T73	0.000313886	0.00138379	0.000282885	0.00033071	0.000381246	0.00114812	0.000202636	0.00192182	0.000729506	0.0010061	0.000348607	0.000192294	0.00146755	0.000242401	0.000691233	0.00152627	0.000304748	0.000274632	0.000217564	0.00157225	7.02845e-05	0.000279004	0.00108972	0.000166075	0.000171751	0.000162163	0.000817883	0.000367607	0.000319279	0.000588659
M507T73	0.000252895	0.00147522	0.000275493	0.00011345	0.00027181	0.0014292	0.000265533	0.00187408	0.000668918	0.00105402	0.000668625	0.00011175	0.00205557	0.000288038	0.000329745	0.00144378	0.000477965	0.000255036	0.000206572	0.00120294	0.000435782	0.000147869	0.000996122	0.000272603	0.000101922	0.000468926	0.00092833	0.000180126	0.000313173	0.000646291
M437T75	0.000263089	0.000931037	0.000258887	0.000671006	0.00044793	0.00114883	0.000134648	0.00162652	0.000755698	0.000833804	0.000649885	0.000161213	0.00196349	0.000329159	0.00044023	0.00113035	0.00040215	0.000299371	0.00022125	0.00121684	0.000162587	0.000310184	0.000801347	0.000185119	0.000115341	0.000737183	0.000977366	0.000288043	0.000271142	0.000838198
