# Supplementary material for: Herbivore-induced chemical and molecular responses of the kelps Laminaria digitata and Lessonia spicata
Source: PLoS One. 2017 Mar 2;12(3):e0173315. doi: 10.1371/journal.pone.0173315 (PMC5333891; doi:10.1371/journal.pone.0173315)
Supplement: S3 Table — Peak assignation, ion identification and relative abundance calculation were processed by XCMS analysis. Each ion is identified by a unique ID (MxTy) indicating its mass (Mx, mz) and retention time (Ty, min). (XLSX) [file pone.0173315.s004.xlsx]

## Sheet: S3 Table
	Relative Ion abundance from Control Lessonia spicata samples											Relative Ion abundance from Grazed Lessonia spicata samples
	6H			12H			24H			48H		6H			12H			24H			48H
Ion ID	Control-1 (C1_6)	Control-2 (C2_6)	Control-3 (C3_6)	Control-1 (C1_12)	Control-2 (C2_12)	Control-3 (C3_12)	Control-1 (C1_24)	Control-2 (C2_24)	Control-3 (C3_24)	Control-2 (C2_48)	Control-3 (C3_48)	Grazed-1 (B1_6)	Grazed-2 (B2_6)	Grazed-3 (B3_6)	Grazed-1 (B1_12)	Grazed-2 (B2_12)	Grazed-3 (B3_12)	Grazed-1 (B1_24)	Grazed-2 (B2_24)	Grazed-3 (B3_24)	Grazed-1 (B1_48)	Grazed-2 (B2_48)	Grazed-3 (B3_48)
M124T85	0.916083	0.568515	0.674383	0.285872	0.136774	0.314605	0.307086	0.0292716	0.0582652	0.724594	0.737679	0.0583216	1.10124	0.33052	0.0446717	0.0422649	0.174441	1.44196	0.070537	0.233062	0.143678	0.0869204	0.170988
M178T93	0.710062	0.0582082	0.280755	1e-18	0.100684	0.0855445	0.0797351	1e-18	1e-18	1e-18	1e-18	1e-18	0.0142316	1e-18	0.113506	1e-18	0.195324	1e-18	1e-18	1e-18	0.03538	0.0365176	0.0284672
M83T561	64.6616	1.80695	11.7407	0.885562	1.84991	1.78091	9.14713	0.880382	2.16023	1.02753	1.12932	0.222341	0.890394	6.27342	1.32877	1.42189	6.21733	4.92084	1.65163	1.19892	3.20146	2.92492	2.66074
M388T600	0.279918	1e-18	1e-18	1e-18	1e-18	0.211349	1e-18	1e-18	1e-18	0.0164245	0.0229008	0.0380691	1e-18	1e-18	1e-18	1e-18	1e-18	1e-18	0.0385052	1e-18	1e-18	1e-18	1e-18
M219T597	13.9113	0.582603	30.5323	1.14683	3.24446	0.325172	12.8344	1.86267	0.544386	2.42866	0.275522	0.137373	1.37222	0.103899	50.4041	1.20167	3.20425	74.8933	0.0480765	7.10214	8.8955	7.41998	8.55389
M352T602	1e-18	0.024493	1e-18	0.0128797	1e-18	0.123531	0.0467411	1e-18	1e-18	0.0381765	0.057563	0.020632	1e-18	1e-18	1e-18	1e-18	1e-18	1e-18	0.110508	0.0499577	1e-18	1e-18	1e-18
M291T496	22.1386	0.113981	0.723512	0.0140835	0.174418	0.0513914	0.0729597	1e-18	1e-18	0.007764	0.0125911	0.00525786	1e-18	0.0215635	1e-18	1e-18	1e-18	1e-18	1e-18	1e-18	1e-18	1e-18	1e-18
M129T299	2.05559	0.0217144	0.139262	0.0292574	1e-18	0.0167387	1e-18	1e-18	0.00922578	0.00767635	0.0101948	0.00974848	1e-18	0.031302	0.0532417	0.00398631	0.0188443	0.133374	1e-18	0.0126598	0.00337755	1e-18	1e-18
M131T88	1e-18	1e-18	0.524918	1e-18	0.0147309	0.365369	0.0871913	0.181043	0.0163241	0.246208	0.184068	0.020863	0.0155981	0.133757	0.0801279	0.00745701	0.0967191	0.452186	0.0330845	0.134451	0.0160941	0.102469	0.0476684
M269T787	1e-18	0.028026	0.403904	0.0133975	0.0136619	0.0189424	0.149655	0.00501434	0.0318	0.0413469	0.0283559	0.0335753	0.0294385	1e-18	0.0102785	0.00719527	0.0337257	0.155368	1e-18	1e-18	0.00319136	0.01427	1e-18
M383T738	1e-18	1e-18	1.04527	0.0453274	0.194	1e-18	0.571	1e-18	0.118212	0.127	0.0615	1e-18	1e-18	1e-18	0.0387895	0.0276243	1e-18	2.37184	0.151	0.574754	1e-18	1e-18	1e-18
M135T86	9.3056	0.144868	1.66679	0.0259908	0.0646275	0.17268	0.189054	0.0184644	0.0230578	0.0203526	0.0157411	0.0547657	0.0707441	0.099907	0.0427187	0.019438	0.122579	0.505814	0.0553794	0.0727703	0.193894	0.0925625	0.17097
M312T705	0.75652	1e-18	1e-18	0.0136492	1e-18	0.104301	0.194709	1e-18	1e-18	1e-18	0.00279687	0.0126613	1e-18	0.018962	0.15426	1e-18	0.0164847	1e-18	0.0104778	0.0771665	0.0111707	0.0244501	0.0223218
M706T1573	1e-18	0.0344552	0.51877	0.108799	0.154401	0.14895	0.973877	0.0192916	0.204902	0.183189	0.0746097	0.0991631	1e-18	0.447874	1e-18	0.0259076	0.197792	1.67447	0.0132994	1e-18	1e-18	1e-18	1e-18
M359T498	1e-18	0.010767	1e-18	1e-18	1e-18	1.08	0.0281198	1e-18	1e-18	0.00985247	0.0246	0.0685451	0.00617949	1e-18	1e-18	1e-18	1e-18	1e-18	0.0862304	1e-18	1e-18	1e-18	1e-18
M231T89	3.45983	0.121327	0.432178	0.108108	0.0555305	0.82032	0.19075	0.0487232	0.0408344	0.0295283	0.0184374	0.0278567	0.0497442	0.498729	0.0398835	0.0620651	0.773162	1.00183	0.372471	0.124245	0.0557118	0.0896884	0.0578542
M359T724	0.557101	0.222096	1.35	0.122356	0.118	1e-18	0.0950879	0.00483936	0.0271512	0.0179062	1e-18	0.118	0.0185662	1e-18	0.0979	0.0440728	1e-18	0.606364	0.0731582	0.547737	0.0480775	0.0342	0.0291107
M155T88	2.10979	0.0796645	0.814332	0.0695647	0.906297	0.090226	0.937345	0.0162429	0.0250152	0.136568	0.147599	0.0751169	0.0339038	1.56047	1.74932	0.0181939	0.0913927	0.335058	0.0398756	0.0623409	0.0831066	0.0893076	0.0214422
M705T1573	1e-18	0.688605	2.63815	0.213234	0.0742126	0.0713541	1.05375	1e-18	0.537116	1e-18	0.0113045	0.0344165	1e-18	1e-18	1e-18	0.0437941	0.210922	3.21393	0.11808	0.382203	0.0563503	0.163917	0.127182
M223T602	5.96111	0.145461	2.17135	0.054251	2.99816	0.531096	3.29196	0.96353	0.0863304	0.0497228	0.123212	0.0730665	0.584181	0.105511	11.3681	0.294244	0.055065	31.0372	0.0630433	0.214234	0.710979	1.88161	2.05197
M217T92	3.19828	0.0242431	0.648848	0.0980643	0.202256	22.5303	16.9761	0.022347	0.722399	19.7071	6.59467	0.000111965	3.22029	6.12843	46.7201	0.111364	1.60577	17.5945	0.0182642	0.345599	0.0182295	0.0836143	0.076572
M229T169	13.6675	1e-18	2.74315	0.391674	0.0393039	1e-18	1e-18	0.0667633	1e-18	0.0091226	0.073838	1e-18	1e-18	2.72079	10.7059	0.0028893	0.836804	1e-18	1e-18	0.0503823	0.16139	0.315364	0.175127
M349T685	1.08	1.14	2.14	0.921632	0.197	0.842254	0.192388	0.0804	0.171264	0.128733	0.0405149	0.203	0.089	0.0948965	0.0328	0.0668242	0.499	4.44	0.181293	0.0674306	0.19	0.268	0.366
M139T83	1.33147	0.098744	2.27476	0.175749	0.0773045	0.0784328	0.302801	0.0281243	0.0196291	0.191232	0.0544755	0.0338174	0.0624278	0.0680986	0.0904923	0.0672667	0.0599723	0.651163	0.145021	0.640925	0.365889	0.634514	0.353283
M313T734	1e-18	0.0185589	0.0907892	0.00538984	1e-18	0.0594966	0.0834761	1e-18	0.032244	0.0383297	0.0116688	0.0441686	0.00619566	1e-18	0.0318889	0.00266295	1e-18	1e-18	1e-18	1e-18	1e-18	1e-18	1e-18
M269T899	0.317	1e-18	1e-18	0.00697865	0.017599	0.232207	0.347316	0.00350912	1e-18	0.0721121	0.0267182	1e-18	1e-18	1e-18	1e-18	0.00296546	0.0318473	1e-18	0.00465263	0.0187457	0.00741	0.0118	1e-18
M169T84	2.01715	0.352041	0.265093	0.134234	0.306171	0.335181	0.280619	0.178751	0.0659808	0.0358702	0.0120688	0.0259341	0.0377687	0.257917	1.45626	0.0329736	0.425	1.10934	0.042945	0.209686	0.461389	0.171916	0.589417
M368T734	1e-18	0.00820475	1e-18	1e-18	0.0248289	0.0752576	1e-18	1e-18	0.0254068	0.00886711	0.00246	1e-18	1e-18	1e-18	0.032441	1e-18	1e-18	1e-18	0.128	0.0146891	1e-18	1e-18	1e-18
M319T430	0.667834	0.00899046	0.379695	0.00548721	0.0178397	0.0909149	0.0696445	0.00427288	0.0118826	0.0314431	0.016425	0.00889486	0.0138991	0.0783388	0.00863628	0.0063163	0.054596	0.446564	0.0100399	0.0186422	0.00884062	0.0123335	1e-18
M187T81	0.942409	0.078473	1e-18	0.0223848	0.0532149	0.341731	0.123328	0.0250941	0.0291864	0.025782	0.00991609	0.337582	0.0578959	0.0321992	0.0457305	0.0114843	0.559807	0.791901	0.0368255	0.0584943	0.0349886	0.0547023	0.0347178
M73T557	29.7925	0.379104	5.41529	0.7903	1.30804	1.9307	2.78512	0.132325	0.598621	0.613663	0.301529	0.502825	0.536985	1.38032	0.156028	0.219654	1.06962	10.096	0.637242	1.35789	0.663008	1.0486	1.0695
M269T901	1.19	0.103213	0.100417	0.0125594	0.0176008	0.421772	0.443109	0.0035092	0.00440882	0.108945	0.0341815	1e-18	1e-18	1e-18	1e-18	0.00590735	0.0318511	1e-18	0.00465	0.0187	0.0108199	0.0117994	1e-18
M103T222	28.5195	0.409787	5.51693	0.420032	1.21596	6.13719	1.51324	0.300768	0.329697	0.463628	0.208463	1.62686	0.259376	1.47869	1.18003	0.210158	3.86106	7.00649	0.390849	0.546995	0.558608	1.00154	1.17447
M670T1468	5.18551	0.234049	1.05056	0.0416748	0.152424	0.203099	0.270912	0.0390959	0.0963527	0.0979324	0.0248706	0.0619511	0.0333066	0.0692122	0.0133638	0.00382133	0.0528909	0.145712	0.0262357	0.0126021	1e-18	1e-18	1e-18
M405T732	0.191561	0.00427947	0.030444	0.00283553	0.011593	0.0411476	0.0263019	0.00717054	0.00040638	0.00318462	1e-18	0.00381788	0.00372326	0.00134519	0.0059703	0.000470545	0.016442	0.377952	0.061409	0.025612	0.00402969	0.00544079	0.00783357
M303T692	3.76864	0.105664	0.63115	0.0331736	0.179653	0.174128	0.203214	0.0179767	0.0320605	0.0368466	0.0164071	0.0596797	0.0546818	0.182232	1e-18	0.0166705	0.159	1.01555	0.0152302	0.150995	0.0464492	0.0920119	0.108466
M253T568	15.7341	1.10723	26.6375	4.1186	3.56052	3.35001	4.61996	0.690973	0.0148655	3.18245	0.377996	0.275203	7.59277	5.13872	30.8884	0.828285	17.6143	57.5766	0.0908715	21.1229	11.0885	8.93367	4.11645
M117T67	14.1294	0.288819	2.58633	0.401149	0.403955	0.220562	1.09426	0.255706	0.299309	0.140047	0.0117814	0.034064	0.0354274	0.10765	0.0165637	0.0627951	0.643769	1.34434	0.226814	0.0638003	0.244393	0.280074	0.531862
M421T751	1e-18	1e-18	0.0483379	0.15021	0.196803	0.0950679	0.0608846	0.0324611	0.0588953	0.0319928	1e-18	0.0469202	0.0957845	0.0645914	0.193389	0.0376249	0.74343	4.78901	0.0276779	0.994931	0.0755106	0.219972	0.287312
M281T617	0.994877	0.013	1e-18	0.00851	1e-18	0.0983	0.268	1e-18	0.00608256	0.0107537	0.00878229	0.00452	0.00774	1e-18	1e-18	1e-18	1e-18	1e-18	0.00477	0.0356	0.167	0.101017	0.0451986
M368T654	1e-18	1e-18	1e-18	0.0456	1e-18	0.0815344	1e-18	0.00449	0.0109838	0.0178881	1e-18	0.0278	0.00907	1e-18	0.0142184	0.00724	0.204	1.66	0.0553481	0.464509	0.0473	0.0561	0.128
M119T458	1744.62	3.36794	312.287	0.520251	6.69903	145.307	170.616	26.107	1.07701	37.2531	18.6531	66.9001	76.0874	143.116	41.5657	17.5547	106.71	35.1752	0.501551	68.2248	18.9956	3.16784	0.999306
M85T356	40.8702	2.65858	7.72074	0.409937	1.1934	7.84867	2.73014	2.70252	0.413461	0.760173	0.406309	1.62794	0.595969	3.24095	2.76814	0.1826	2.21868	14.8864	0.63888	3.45999	1.53138	2.68227	1.15655
M669T1574	50.8796	0.81661	14.1099	0.361082	1.20074	1.25452	2.72718	0.605404	0.445129	1.0473	0.200948	0.332687	0.687661	1.40725	1e-18	0.139086	0.748732	10.2962	0.18742	1e-18	1e-18	1e-18	1e-18
M303T711	4.03	0.0947083	0.581	0.0449371	0.160737	0.178808	0.167	0.0234	0.0321	0.0368	0.0164113	0.0476399	0.0546	0.195	1e-18	0.0167	0.157	1.15	0.0329651	0.167	0.042	0.107	0.0828469
M149T86	3.00875	0.0540443	0.236637	0.0225458	0.0672229	0.0768263	0.530569	0.140005	0.0233799	0.0916458	0.0697547	0.186205	0.0330155	0.149525	0.0355944	0.0134177	0.0548582	0.621469	0.0206675	0.291395	0.0251727	0.0664925	0.0476076
M165T407	19.9737	0.707665	3.68613	0.381031	1.0268	0.366635	2.51273	0.0792068	0.10868	0.214139	0.210594	0.305587	0.439965	1.61138	0.158234	0.197416	1.00325	1.46211	0.343485	1.1942	0.233476	0.355853	0.337088
M75T59	13.4956	0.137834	3.27305	0.324214	0.481352	1.0207	0.743053	0.132941	0.132463	0.212976	0.0536952	0.472954	0.0136499	3.5154	0.431408	0.0320426	0.612614	1.24048	0.0521654	0.219479	0.244377	0.69523	0.820096
M397T730	0.142964	1e-18	1e-18	1e-18	0.0154079	1e-18	1e-18	1e-18	0.0198662	1e-18	1e-18	0.00438175	0.00955992	1e-18	0.0738893	1e-18	1e-18	0.151818	0.00696886	0.0847925	0.00594692	0.0142717	0.028057
M310T1435	2.39284	0.119004	0.774433	0.068755	0.185536	0.0800906	0.317936	0.0227294	0.0373537	0.0331843	0.0221521	0.0615446	0.0750346	0.238052	0.106584	0.0313125	0.0873235	1.35714	0.0701069	0.018493	0.0478598	0.173952	0.154983
M247T83	1e-18	1e-18	1e-18	1e-18	1e-18	1e-18	0.0308049	1e-18	1e-18	1e-18	1e-18	1e-18	1e-18	0.0515837	0.059814	0.00348026	1e-18	1e-18	1e-18	1e-18	0.00323424	0.0190368	0.0117797
M155T552	49.7611	2.19308	12.8338	1.57276	1.53416	5.10269	5.00063	0.359092	1.00402	0.40635	0.457023	0.449094	1.1592	3.64106	1.30447	0.922725	0.575479	7.69234	1.26305	4.69039	0.862626	2.80106	1.78642
M127T599	2.02844	0.0510116	0.476382	0.114649	0.0153587	1e-18	0.0303262	0.0999049	0.0952485	0.102903	0.00831596	0.464147	0.406473	0.147262	0.0186033	0.00970381	0.517649	0.243318	0.0910002	0.663187	0.119053	0.383864	0.465893
M88T193	7.89451	0.0113405	9.66055	0.200527	0.0319863	0.178648	0.0290884	0.275901	1e-18	0.0509316	0.0550563	1e-18	1e-18	1.37951	0.635843	0.0140159	2.12126	0.2727	0.00462604	0.0201342	0.22315	0.0753236	0.209273
M669T1573	12.6609	0.513193	2.84765	0.685561	0.721295	0.797715	3.68464	0.194397	0.726291	0.776068	0.134485	0.19702	0.490736	1.93445	1e-18	0.194355	1.01902	5.95325	0.37444	1e-18	1e-18	1e-18	1e-18
M387T782	6.4384	0.0237302	0.149	0.0112	0.3223	0.135	0.445784	0.0215604	0.0393	0.144723	0.0111	0.0686214	0.173188	0.108	0.0778	1e-18	0.674911	0.539051	0.037	0.186321	0.12554	0.345302	0.354364
M119T129	124.689	18.0982	3.72089	19.6106	52.3544	125.606	52.1325	1.75934	25.7458	0.0564525	5.4058	0.408903	1.41812	56.9013	9.13933	1.85848	0.357297	271.453	0.0406904	21.4045	17.0916	45.2413	15.0437
M327T631	9.71729	1.66035	1.57706	0.13847	0.159587	0.645645	6.64667	0.0259257	0.0583389	0.108416	0.0526839	0.0869735	0.0269754	1e-18	0.0131303	0.0249103	0.291373	4.88324	0.146291	1.14419	0.272922	0.134637	0.154155
M154T89	1.49808	0.0793074	0.216567	0.102924	0.065025	0.15835	0.111377	0.0328396	0.0375322	0.0973811	0.0480078	0.0397276	0.18087	0.54944	0.209809	0.027895	0.639876	1.22458	0.302373	0.156822	0.120982	0.101055	0.103447
M161T81	0.551247	0.0220136	0.1304	1e-18	1e-18	0.127027	0.160807	1e-18	0.0311472	0.0301543	0.00425464	0.0181725	0.0240241	0.214528	0.274666	0.050106	0.35257	0.678992	0.0273939	0.147816	0.0937618	0.0447037	0.173706
M159T1539	2.71726	0.0958566	0.310187	0.00790419	0.0742729	0.0630893	0.168757	0.0203759	0.012895	0.0196026	1e-18	0.0228642	0.0421798	0.140254	0.0594805	0.016497	0.237262	0.498819	0.0070043	0.0401268	0.0264302	0.238292	0.204342
M295T809	1e-18	0.00982	1e-18	0.0363	1e-18	0.468	1e-18	1e-18	1e-18	0.00734918	0.00224971	1e-18	1e-18	1e-18	1e-18	1e-18	1e-18	0.132	1e-18	1e-18	0.00283825	1e-18	1e-18
M233T84	0.816171	0.261093	3.2599	0.468808	0.0861003	0.513768	0.566009	0.221757	0.338672	0.328535	0.00641807	0.060211	0.0891425	1.96591	0.0980281	0.0253305	1.74451	14.9825	0.0159916	1.73736	0.329102	1.5143	0.987374
M348T848	1e-18	1e-18	1e-18	0.0588	1e-18	0.114	0.438248	1e-18	0.0429	0.155947	0.0178	1e-18	1e-18	0.0599	1e-18	0.00326	1e-18	1e-18	0.0945	0.0995	1e-18	1e-18	1e-18
M195T91	2.06314	0.0643494	3.60768	1e-18	0.114193	0.24696	1e-18	0.0207701	0.022079	0.0372162	0.126084	1e-18	0.0140297	0.351965	0.109985	0.00489243	0.0499535	0.301969	0.0486774	0.0182569	0.0134694	0.044354	1e-18
M217T442	67.3893	0.99598	18.5032	1.12893	9.15637	1.57074	8.28448	2.58257	0.170098	1.16456	0.0956872	0.190103	2.00205	1.69725	3.76733	0.867468	4.55933	6.62445	0.0200177	5.28977	3.26237	1.54717	6.31308
M173T201	16.2496	0.0632634	2.817	0.155055	0.782098	1e-18	0.024623	0.29334	0.00493072	0.0414603	0.0131469	1e-18	0.0160938	2.29358	2.36502	0.034845	1.89937	0.340107	0.0119837	0.0781762	0.0420792	0.210473	0.26293
M217T607	2.58728	1.16415	73.9602	2.08506	9.94352	0.177457	8.30006	3.77218	1.55833	2.40404	0.428009	0.542155	1.18203	0.581434	12.8377	0.673166	16.8477	363.117	0.161908	59.5484	11.8274	3.71661	5.14703
M71T87	5.83894	0.961412	1.75916	0.191828	0.810639	1.05382	2.03493	0.0726508	1.2812	0.227099	0.160287	0.142586	0.262607	0.554691	0.329183	0.121551	1.37723	19.4315	0.232501	1.57241	0.303699	0.709575	0.375022
M311T726	6.59484	0.462364	0.375312	0.994475	0.0653297	3.91807	0.803155	0.221363	0.0254648	0.0227684	0.105641	0.0241354	0.434814	0.361585	0.207368	0.0473491	1.80994	13.4529	0.033711	0.0578528	0.469038	1.1275	0.261258
M229T89	1.43539	0.0669327	3.09284	0.0382075	1.24419	1.0701	0.748669	0.5767	0.169957	0.0512142	0.012812	0.0710052	0.0424595	0.235193	0.110676	0.0806456	0.240363	1.96123	0.0457298	0.0904919	0.110065	0.0465431	0.163572
M168T85	1e-18	0.0100894	0.328062	0.00988359	0.042603	0.0904311	0.0790357	0.0235804	0.0177418	1e-18	0.015467	0.0138092	0.0190183	0.111357	0.0519802	0.00683723	0.0888422	0.684003	1e-18	0.0475139	0.00931576	0.0540122	0.0577414
M319T1300	1.2798	0.120764	0.725662	0.0667786	0.183003	0.0791898	0.595257	0.034979	0.0694292	0.0342833	0.0313953	0.0795332	0.0302076	0.328212	0.110125	0.0274658	0.130764	2.01848	0.0699338	0.11811	0.035318	0.165307	0.134512
M198T1487	1.87263	0.0486122	0.304836	0.0776711	0.299219	0.440393	0.340284	0.026679	0.0573829	0.141061	0.0445126	0.0687736	0.123952	0.456676	0.340553	0.0616152	0.344821	3.44128	0.14683	0.374649	0.119566	0.433988	0.299017
M198T1484	1.87263	0.0486122	0.304836	0.0776711	0.299219	0.440393	0.340284	0.026679	0.0573829	0.141061	0.0445126	0.0687736	0.123952	0.456676	0.375021	0.0616152	0.344821	3.44128	0.14683	0.374649	0.119566	0.433988	0.299017
M153T89	42.1905	0.639231	0.889648	0.859029	2.7875	0.212041	4.22003	0.0255128	0.588407	0.053162	0.0296468	0.252	4.4407	3.41841	0.177821	1.10903	0.247885	14.8736	0.0153968	1.5605	2.7696	0.0570322	3.27782
M197T84	22.6569	0.0991131	0.339193	0.0512826	0.0243972	1.23921	0.214498	0.00930693	0.0256634	0.0404177	0.0205354	0.049989	0.0324982	0.109721	0.0527157	0.205962	0.0577616	6.63303	0.221071	1.08211	0.0411304	0.0690383	0.116527
M319T1411	0.540045	0.0205502	0.122553	0.00650599	0.0198022	0.0463847	0.0367381	0.0125514	0.0111335	1e-18	0.00557563	0.00499962	0.00739569	0.082362	0.0460255	0.00785807	0.0539185	1e-18	0.0248174	0.0311856	0.00301158	0.0262656	0.030121
M406T732	5.32479	0.0211202	0.752834	0.202442	0.213286	0.275254	0.279236	0.0416993	0.0294409	0.0796543	0.00272782	0.068544	0.0635199	0.106217	0.078702	0.0314453	0.280615	2.42361	0.177698	0.679007	0.0500002	0.187665	0.221418
M509T719	7.33875	0.163154	0.498923	0.0737596	1e-18	0.362525	1e-18	0.00293713	0.0582211	0.00716691	0.0807261	0.13352	0.0443228	1.9318	0.217943	0.0484881	0.452915	4.80133	0.0688883	0.851322	0.0490463	0.875345	0.680135
M397T728	1e-18	1e-18	0.744864	0.024457	1e-18	1e-18	1e-18	1e-18	0.0155949	1e-18	1e-18	0.0341937	0.0465	1e-18	1e-18	0.0158129	0.116409	1.87335	0.0469808	0.799044	0.032	0.0752739	0.212717
M241T652	41.7321	1.61539	23.9229	2.49149	5.55354	3.6643	2.98497	0.853889	0.359931	1.40144	0.614818	0.352778	0.847319	0.840687	10.2085	0.46008	1.8861	68.1745	0.606113	4.58023	5.1105	1.05638	6.47411
M385T912	1e-18	0.0789	1e-18	0.277192	0.0450997	0.0201511	0.33415	0.0155378	0.00498588	0.036305	0.00243	0.0898353	0.0531438	0.16789	1e-18	0.0176264	0.290111	3.72506	0.0943824	0.562583	0.034	0.15717	0.271135
M147T93	0.274245	0.0101769	0.994073	1e-18	1e-18	0.438506	0.0622994	0.0211617	1e-18	0.350579	0.0218136	1e-18	1e-18	0.532313	0.694211	0.00453651	1e-18	0.168053	0.0238991	0.0643344	0.0102813	1e-18	1e-18
M265T639	0.801487	0.00963801	0.430368	0.0269342	0.0207482	0.104865	0.0638277	0.0205355	0.0538525	0.513805	0.204031	1.21999	0.787027	3.36447	0.935468	14.5105	36.2301	326.893	4.27764	13.1066	1.69575	21.6072	37.427
M557T587	0.627522	1e-18	0.090653	0.0186036	1e-18	1e-18	1e-18	1e-18	0.00723154	1e-18	1e-18	0.00653143	1e-18	1e-18	1e-18	0.008467	1e-18	1e-18	0.0330494	1e-18	1e-18	0.0622795	0.0871393
M266T639	1e-18	1e-18	1e-18	0.0487072	1e-18	0.0517037	1e-18	0.00430402	0.0131201	0.0647318	0.0067285	0.0750451	0.0573114	0.235624	0.0758626	1.38509	2.71646	26.8699	0.36495	1.22577	0.168254	1.67586	3.04241
M353T694	1e-18	0.0628906	1e-18	0.0197212	1e-18	0.089164	1e-18	1e-18	0.00517	0.00972659	0.00619608	0.0122311	0.00832	0.139	0.0378	0.0814	0.138	2.33	0.157843	0.205337	0.023	0.104	0.212
M265T640	0.801401	0.00963093	0.411942	0.0176475	0.0207595	0.104733	0.0637986	0.0280773	0.0538879	0.498415	0.241995	1.37357	0.809703	3.60994	6.8982	14.8378	32.098	304.221	4.1599	12.7082	1.55138	20.6665	35.6362
M207T93	1e-18	0.127032	1e-18	1e-18	0.0623887	0.101339	0.169701	0.00850117	1e-18	0.0467687	0.0227016	0.0104039	0.0197714	0.0920425	0.345805	1e-18	0.0542578	1e-18	1e-18	0.0191781	0.0216397	0.016055	0.0242953
M87T426	42.9637	0.35912	8.92003	0.391944	1.60252	1.08875	1.85229	0.637053	0.738142	0.29883	0.157453	0.64645	0.341166	2.76035	0.543279	0.247578	0.733715	6.65438	0.710312	0.992304	0.213957	1.47664	1.95214
M307T938	0.252744	0.18114	0.17872	0.103917	0.0837499	1.66792	1.87384	0.0349087	0.0119839	0.545137	0.11664	1e-18	0.00653183	1e-18	0.0118336	0.00136728	0.0339718	0.956418	0.0588827	0.192159	0.162546	0.0409918	0.0529313
M269T764	1e-18	0.0544895	0.461775	0.025703	0.0416462	0.13582	0.224532	0.0269976	0.0334135	0.00802037	0.0332726	0.0761	0.0245	0.0485	0.018	0.0200178	0.0171379	0.163	0.0147051	0.0132299	1e-18	1e-18	0.0134
M267T639	1.03443	1e-18	0.488247	0.1402	0.0699237	0.0614181	0.233158	0.0508966	0.00499461	0.111436	0.00617319	0.0174356	0.023064	0.030705	0.108622	0.380304	1.08963	9.98438	0.148498	0.434343	0.0922549	0.703337	1.18656
M417T689	1e-18	1e-18	0.0672232	0.0164465	1e-18	0.0262642	1e-18	1e-18	1e-18	1e-18	1e-18	1e-18	0.00788359	1e-18	0.0128531	0.00260946	1e-18	1e-18	0.0126803	0.355588	0.0286596	1e-18	0.0190523
M87T245	26.5619	0.399099	2.69303	0.308791	0.454303	2.03641	1.2947	0.442942	0.224431	0.239541	0.179266	0.333159	0.153154	1.69413	0.636576	0.0908979	1.17191	3.72325	0.465257	0.933695	0.22847	0.767185	0.518996
M74T254	12.7015	0.245678	2.06805	0.204075	0.545143	0.721069	0.753262	0.14582	0.21966	0.254987	0.0844379	0.174627	0.124798	0.87286	0.343027	0.0592266	0.749576	4.18982	0.212829	0.31744	0.154857	1.35227	1.83214
M181T528	7.93706	6.22197	70.6059	1.692	1.49704	8.63124	2.09603	0.60365	0.901276	1.1796	0.467953	0.47602	1.11503	2.38986	5.10113	1.19021	8.40275	40.5472	0.545995	21.024	4.49284	6.71349	0.898642
M385T821	3.95151	1e-18	0.150705	0.12	0.144	0.128501	0.0708	0.0331	0.166875	0.0117939	1e-18	0.0308962	0.0715	0.0935	0.0199	0.0628	0.443	2.39	0.0588083	0.101952	1e-18	0.136	0.149874
M235T92	1.91786	0.112305	0.329862	0.0414433	0.10525	0.105143	0.0316837	0.0219591	1e-18	0.084771	0.00310426	0.00514163	1e-18	1e-18	0.0101126	1e-18	1e-18	1e-18	1e-18	1e-18	1e-18	1e-18	1e-18
M217T520	27.5303	1.15369	1.34345	0.894722	3.30297	2.71243	7.09979	1.18019	0.145341	1.35667	0.0788463	0.701147	2.29127	1.90157	2.08721	5.76095	3.03004	61.1975	0.132874	9.44116	0.596869	4.97548	5.07161
M163T492	1.17663	0.0411488	0.451533	0.0432545	0.339616	1.27001	0.29382	0.0247913	0.18837	0.136419	0.214487	0.120838	0.0817948	2.79305	1.00314	0.0596807	0.0850345	1.66227	1.58357	0.429757	0.0254827	0.114784	0.147275
M219T89	2.27829	0.0529039	2.89222	0.0271615	0.111558	0.0673566	0.164427	0.468742	0.034679	0.0462453	0.0653537	0.0376135	0.0770404	0.157885	0.158209	0.0367294	0.447435	1.36687	0.0552627	0.292362	0.418527	0.289942	0.0543166
M325T745	3.67345	0.0241601	0.804578	0.0403638	0.0212142	0.315866	0.0736055	1e-18	1e-18	0.100441	0.00353361	0.0886803	1e-18	0.126096	0.0120799	0.00287604	1e-18	1.63266	0.0103495	0.143291	1e-18	1e-18	1e-18
M229T127	4.49826	1e-18	0.31674	0.297194	0.0401239	1e-18	1e-18	0.0393217	1e-18	1e-18	0.08453	0.0189686	0.00931256	2.25624	3.48633	1e-18	0.873123	0.158576	1e-18	0.14274	0.247454	0.658675	0.126872
M141T84	1.66803	0.0357406	0.41376	0.0492491	0.106724	0.0488819	0.22727	0.0357783	0.0727602	0.0423028	0.0165581	0.0480663	0.0211853	0.142805	0.144211	0.0128465	0.87107	1.13926	0.224373	0.162431	0.138015	0.0646393	0.0463965
M165T626	14.589	0.0695586	3.83228	0.440638	0.897947	0.443971	0.141631	0.137811	0.492414	0.190499	0.0688082	0.394765	0.403425	0.0625847	0.129326	0.372085	1.40654	10.5103	0.387058	0.829241	0.128233	0.627431	0.476362
M139T94	0.747314	1e-18	0.294182	0.0314532	0.0635797	0.687611	1e-18	0.0246432	1e-18	0.0278058	0.0177172	1e-18	0.0886455	0.155018	1.57254	0.0209787	0.748617	1e-18	0.0293496	0.0726838	0.0196939	0.0941095	0.112322
M250T543	0.3568	0.0229419	1e-18	1e-18	1e-18	1e-18	0.027551	0.0218872	0.00707204	1e-18	1e-18	1e-18	0.0164717	1e-18	0.300721	0.018956	0.0149008	2.4109	1e-18	0.163938	0.122585	0.0423489	0.0143103
M111T293	74.9038	0.514951	3.55057	0.503834	1.25866	0.721521	1.05776	0.442848	0.692724	0.350738	0.2095	1.10668	0.154467	3.62271	4.08999	0.323501	3.27978	5.9574	1.72005	1.00232	0.18675	2.09682	1.97312
M669T731	20.0882	0.670498	3.33287	0.274738	0.750155	0.76142	1.09269	0.171774	0.23065	0.310125	0.124835	0.201025	0.208542	0.729652	0.106386	0.0800186	0.334634	2.68217	0.087684	0.100458	0.0357507	0.165043	0.0935749
M243T91	1e-18	0.0106772	0.464547	1e-18	1e-18	0.288497	0.425718	0.133842	0.022789	0.296041	0.0619213	1e-18	0.14249	1e-18	0.0318695	0.0173977	0.0811663	1.30255	0.0851416	1e-18	0.0221303	0.104964	1e-18
M200T86	2.27663	0.0461629	1e-18	1e-18	0.0567954	0.113837	0.238975	0.0311463	1e-18	0.0301535	0.0401918	0.0430572	0.060462	0.584857	0.0666606	0.0233365	0.159987	2.83824	1e-18	0.0600151	0.046382	0.133758	0.0693977
M196T90	3.7672	0.108434	1.34808	0.075143	0.22186	0.243682	0.53506	0.064847	0.0917302	0.0574975	0.0445862	0.0896856	0.100872	0.316154	0.155199	0.0318679	0.263448	0.777431	0.0628537	0.0948948	0.0509119	0.178224	0.127549
M558T655	1e-18	1e-18	1e-18	1e-18	1e-18	1e-18	1e-18	1e-18	0.00618784	1e-18	0.00251298	0.00528732	1e-18	0.0614168	0.0674543	1e-18	0.0719585	1e-18	1e-18	0.0740114	1e-18	0.125157	0.0785076
M108T83	8.89937	1.14372	0.825124	1.23544	0.251159	0.261385	0.822046	0.073983	0.218594	0.118927	0.143651	0.501049	0.367536	0.433195	0.239622	0.0804888	0.161018	16.4195	0.487873	1.33917	0.675551	0.268707	0.227941
M385T752	0.514	1e-18	0.0835734	0.102734	0.183	0.237667	0.130546	0.0702	0.132204	0.0797515	0.00555734	0.0935754	0.173061	0.109141	0.205	0.0509938	1.06105	5.14581	0.0111	1.30238	0.119798	0.226	0.625306
M198T85	1.87949	0.0353677	0.856129	0.0218293	0.221643	1.10589	0.307221	0.0481049	0.144575	0.254584	0.109298	0.0650601	0.148702	0.0980159	0.061265	0.142733	0.151065	1.39143	0.164286	0.0982602	0.13433	0.0720944	0.092344
M87T485	51.0426	2.39054	16.5045	1.2742	1.91694	8.38132	8.27606	0.418611	1.55428	0.283568	0.702127	0.976066	1.22179	5.6396	0.442686	0.616106	1.93201	29.9055	1.43145	2.09884	0.687352	3.29199	1.65291
M481T663	1e-18	0.230784	1e-18	0.835988	0.0431009	1.93535	0.355063	0.314453	0.0854058	0.493374	0.0291495	0.0948651	1.49574	0.385254	0.986438	1.0282	2.06528	19.2999	1.26232	6.53134	0.232488	4.61685	2.79044
M500T620	1e-18	1e-18	1e-18	0.180318	1e-18	1e-18	1e-18	0.00542576	0.0360496	0.133702	0.092198	0.351113	0.505173	0.204664	0.207334	0.406373	1.12926	11.1323	0.952447	2.35464	0.103494	1.39255	2.42242
M385T561	0.27663	1e-18	0.0639113	1e-18	1e-18	0.507939	1e-18	1e-18	0.101637	0.0153534	0.030037	0.0166127	1e-18	1e-18	1e-18	1e-18	1e-18	1e-18	0.0635807	0.0262083	1e-18	1e-18	0.0224159
M271T936	3.12097	1.17549	1.37	0.309	0.355559	3.4534	4.36589	0.12779	0.137187	1.07993	0.222	0.0195206	0.00731723	0.047	0.11	0.0173625	0.336279	2.76641	0.0726	0.335608	0.306746	0.140769	0.161
M133T243	14.5188	0.0654461	1.57525	0.147928	0.0952848	0.0828807	0.145153	0.10405	0.0282373	0.0190559	0.00714735	0.535042	0.0620629	0.359159	0.474952	0.0517447	0.381541	1.0804	0.091531	0.186949	0.0234286	0.23185	0.475768
M395T693	0.329	1e-18	1e-18	0.0403757	0.112	0.0260044	1e-18	0.00976	0.015	0.0319837	1e-18	0.104687	0.0965682	1e-18	0.0314	0.106721	0.734956	5.59631	0.0496	1.33532	0.0472783	0.211	0.52202
M168T78	0.933369	0.0524901	0.388073	0.0299218	0.115971	1e-18	0.0765601	0.018174	0.0311066	1e-18	0.015512	0.0137826	0.033624	0.156596	1e-18	0.0200472	0.162113	0.772156	0.0192928	0.0697032	0.00930285	0.110335	0.0577991
M119T1536	2.53947	0.0412045	0.386727	0.0298734	0.0693255	0.149797	0.038474	0.0262	0.0076907	0.0340934	0.0173689	0.0205784	0.0653505	0.149485	0.0864254	0.00793531	0.0970931	0.798065	0.0473171	0.0358944	0.0208551	0.0848389	0.0929384
M125T255	2.61988	0.0579476	0.57417	0.0590956	0.101258	0.243724	0.13702	0.0380258	0.0220899	0.0413324	0.00789479	0.0781777	0.0465002	0.0928409	0.0736996	0.0198891	0.09058	1.21124	0.0537841	0.230627	0.0213254	0.0956523	0.124983
M283T529	0.352	0.0258	0.301252	0.0337	0.0150894	0.0412862	0.3	0.11555	0.0085432	0.0886	1e-18	1e-18	0.0793	1e-18	0.562922	0.0311436	0.0722694	4.92	1e-18	0.0966426	0.153	0.35447	0.0765
M216T543	0.238357	1e-18	1e-18	1e-18	0.0174173	1.07391	1e-18	0.00364299	1e-18	1e-18	0.0603464	0.126405	1e-18	0.51854	1e-18	1e-18	1e-18	0.217137	0.315468	1e-18	1e-18	1e-18	1e-18
M315T780	1e-18	0.0186609	1e-18	0.00269747	1e-18	0.255176	0.274789	0.00379735	0.00990821	0.0414222	1e-18	1e-18	0.00565563	1e-18	1e-18	1e-18	0.00892615	1e-18	1e-18	0.0185108	1e-18	1e-18	1e-18
M187T189	1.03023	1e-18	0.242256	0.0257462	0.0135888	1e-18	1e-18	1e-18	0.00554386	1e-18	0.00213334	1e-18	1e-18	0.600363	0.295654	1e-18	0.135062	1e-18	1e-18	1e-18	1e-18	1e-18	1e-18
M421T802	1e-18	1e-18	0.232562	1e-18	1e-18	0.139326	0.0307378	1e-18	0.188877	0.00763295	1e-18	1e-18	1e-18	0.152114	1e-18	1e-18	0.016935	1e-18	0.0190941	0.0306374	1e-18	1e-18	1e-18
M543T471	1e-18	1e-18	1e-18	1e-18	1e-18	1e-18	0.0277071	1e-18	0.0454653	1e-18	0.0250418	0.118651	1e-18	1e-18	1e-18	1e-18	1e-18	1e-18	0.197573	1e-18	1e-18	1e-18	1e-18
M323T497	1.09727	0.0501494	1e-18	1e-18	0.0202453	1.72165	1e-18	1e-18	0.101642	1e-18	0.293427	0.347694	1e-18	0.0191589	1e-18	1e-18	1e-18	0.144849	0.0134005	0.0148839	1e-18	1e-18	1e-18
M308T976	1e-18	0.018592	1e-18	1e-18	1e-18	0.366234	0.0289108	1e-18	1e-18	1e-18	0.00237406	1e-18	1e-18	1e-18	1e-18	1e-18	1e-18	0.128116	1e-18	1e-18	1e-18	1e-18	1e-18
M484T679	1e-18	0.0646456	0.0218585	0.142873	1e-18	1e-18	1e-18	0.00878619	0.199518	0.0761079	0.00618431	0.0568279	0.481964	1.07875	0.292336	0.150737	0.552043	3.02099	0.033189	1.28551	0.140761	1.20044	0.424638
M407T736	5.13071	0.0545752	0.718671	0.193825	0.202118	0.24542	0.303561	0.0392244	0.0758439	0.0903597	0.00990872	0.0742629	0.0810937	0.164114	0.128702	0.0304268	0.279921	2.31597	0.0311238	0.667299	0.0511307	0.162245	0.218745
M143T239	10.2805	0.200363	8.04921	0.599742	0.403743	5.5065	1.63179	0.291067	0.29136	0.178268	0.24524	0.552556	0.0655312	1.3894	0.280426	0.0819334	1.4429	3.42885	0.352739	0.760125	0.131357	1.03639	1.00733
M95T148	232.618	4.23356	1.35559	5.84585	3.10489	9.98801	27.4554	0.348859	1.20865	2.73362	0.821358	8.61186	1.57131	6.50322	27.3608	1.55284	8.92202	24.3671	3.8326	38.0702	0.832058	11.911	11.7372
M223T90	1e-18	0.0820029	0.139294	1e-18	0.161602	0.0912135	0.216078	0.00960124	1e-18	0.0446118	0.0142183	1e-18	0.00849054	1e-18	0.0559201	1e-18	0.132936	1e-18	0.0244752	1e-18	0.0104771	0.0185194	0.0123045
M120T482	54.6228	7.02105	12.2952	1.6898	6.82755	0.963427	15.9679	7.21537	1.48475	1.94021	0.858368	0.928477	4.63245	3.84509	5.11409	0.40648	5.66255	21.9974	3.06105	5.24583	1.20211	7.34686	4.99018
M297T1469	0.493	0.681226	0.531	0.0726	0.0326	1.77217	1.58905	0.0506	0.0072074	0.643074	0.0644652	0.019	0.014	0.0209	0.0228	0.00618	1e-18	0.313	0.00501	0.0741806	0.039257	0.117	0.0460533
M126T86	3.22917	0.0626733	1.52642	0.0890078	0.308342	0.20455	0.293517	0.235855	0.0631466	1.64639	0.0144112	0.0429709	0.0667781	0.197747	0.215439	0.0215957	0.683348	1.87948	0.17483	0.26513	0.0257381	0.0370146	0.0384141
M272T936	1e-18	0.117278	0.0547207	0.00588967	1e-18	0.424571	0.502278	1e-18	0.00277744	0.124211	0.0135603	1e-18	0.00810996	1e-18	1e-18	1e-18	0.0194256	1e-18	1e-18	1e-18	0.0348545	1e-18	1e-18
M272T937	1e-18	0.117278	0.0547207	0.00588967	1e-18	0.424571	0.502278	1e-18	0.00277744	0.124211	0.0135603	1e-18	0.00810996	1e-18	1e-18	1e-18	0.0194256	1e-18	1e-18	1e-18	0.0348545	1e-18	1e-18
M555T669	1e-18	0.576597	1e-18	0.104936	1e-18	1e-18	0.240966	0.185838	0.700452	0.72982	0.103841	0.66665	1.77053	1.79062	0.495824	0.821019	3.03192	28.2696	0.0741495	7.66832	0.395356	7.00784	3.50118
M347T754	14.4935	0.134073	1.20718	0.0977847	0.972579	0.11073	0.604095	0.559111	0.121011	0.226947	0.106876	0.189028	0.0330173	0.822974	0.280837	0.031934	0.202223	1.42612	0.0576343	2.47317	0.181079	1.22635	0.626039
M218T90	1e-18	0.0127181	1.54538	1e-18	1e-18	2.05689	1.46696	1.40736	0.0656341	1.80306	0.0150276	1e-18	0.3114	0.612394	0.0332288	0.00935145	0.162906	1.62471	1e-18	1e-18	0.0185355	0.10297	0.0118424
M59T671	58.966	0.670574	5.25738	1.11395	3.36201	5.42047	6.79814	1.07667	1.4113	1.35992	0.475334	0.91578	1.39055	4.51413	0.567065	0.748958	3.76913	37.9477	1.01622	2.00927	0.951818	2.80497	1.9663
M133T83	0.585209	0.0749526	5.31815	0.0131283	0.0709549	0.175085	0.138424	0.253872	0.0324563	0.138881	0.114297	0.0385738	0.0411764	0.358471	0.0846398	0.127922	0.0733454	0.490407	0.570658	0.0772722	0.028414	0.134359	0.0529795
M343T654	42.7778	1.30136	5.66057	0.0217361	2.78532	0.641465	22.8419	0.516251	0.0677868	0.0847704	0.0950162	0.123355	0.613022	0.0389534	0.21453	0.0149902	1.93604	18.5281	0.0607768	8.06995	0.731772	1.91369	0.18057
M345T76	0.927143	0.10853	0.103046	1e-18	0.0327473	0.029477	1e-18	0.00443	0.0145441	0.0089189	0.00265	0.00737	1e-18	0.0289	1e-18	0.00805256	1e-18	1e-18	0.0145	1e-18	0.00503425	1e-18	1e-18
M181T637	18.2209	2.73456	49.235	6.33173	4.39118	7.61985	40.5112	4.13891	0.813157	0.792456	1.9835	0.758044	4.32112	1.22437	7.21964	3.84786	21.0968	126.133	0.604675	5.14393	13.6521	25.9149	0.809878
M127T84	4.04517	0.151492	0.299844	0.219573	1e-18	0.167101	0.236504	0.502686	0.0315054	3.82013	0.0119077	0.0582533	0.0716492	0.252403	0.071919	0.0153315	0.289976	5.11983	0.00614779	0.472659	0.0197327	0.094978	0.149612
M196T89	4.76911	0.0567567	1.21815	0.0368268	0.0562716	0.0748911	0.250082	0.0294477	0.0881571	0.190128	0.0555439	0.016132	0.0288942	0.241241	0.0706818	0.0122835	0.118326	2.3805	0.0948605	0.281343	0.0438643	0.0611487	0.0667915
M159T205	0.718383	0.0495858	0.537513	0.0271451	1e-18	0.0569855	0.0414047	0.00726208	0.00576493	0.0133929	1e-18	1e-18	0.00762952	0.184016	0.104774	0.00881499	0.100579	0.328304	0.00699073	1e-18	0.00654959	0.0738595	0.0381568
M481T662	1e-18	0.175893	1e-18	1.35563	0.229699	1.03715	2.08223	1.79414	0.439273	1.06332	0.128453	0.409597	2.7717	0.963131	0.622214	2.07029	2.62654	30.745	0.0709043	10.8622	0.359204	7.61914	4.29626
M85T232	88.1592	0.870737	5.92705	1.27959	1.09797	7.20949	1.55509	0.241126	0.641699	1.21565	0.310271	0.513317	0.37678	10.4097	16.2974	0.472575	6.73486	18.7799	0.480249	2.7241	0.725132	2.22974	3.45599
M339T528	0.276601	0.0315884	1e-18	0.0105461	1e-18	0.128115	1e-18	1e-18	1e-18	1e-18	1e-18	0.0141504	1e-18	1e-18	0.0257825	0.0050623	1e-18	1e-18	0.010165	0.067281	0.00610201	1e-18	0.0142533
M243T87	0.980086	0.174179	0.218325	0.224621	0.279795	1.2286	0.336166	0.11866	0.0575174	2.3796	0.0587267	0.321713	0.204516	1.70066	0.140655	0.130315	1.52347	1.04228	0.575112	0.352352	0.0156471	0.125571	0.203863
M146T85	1.17529	0.0470312	0.511619	0.0721745	0.147908	0.324395	0.125522	0.0529648	0.0354623	0.0533192	0.0850645	0.0107705	0.0153612	0.119527	0.0575405	0.00408993	0.0697882	0.499107	0.0222791	0.102522	0.0540277	0.0370412	0.0600581
M319T87	2.76536	0.0656261	0.635637	0.0286519	0.0699484	0.100999	0.273716	0.0199968	0.0204537	0.0283776	0.015829	0.0264328	0.0568571	0.124021	0.0389073	0.0115423	0.289148	2.62312	0.0219794	0.0974631	0.0204113	0.273222	0.132859
M219T670	11.0749	0.368622	3.8642	1.06044	5.09079	3.95877	6.83979	3.32552	0.172013	2.13745	0.102308	0.0240597	1.36527	0.0233523	3.37867	0.621483	8.68037	39.3587	0.199636	12.3492	0.626092	5.8222	6.04707
M113T357	15.6226	0.471817	3.90558	0.21687	0.527145	6.29122	0.645086	0.189363	0.196779	0.227007	0.0881869	0.186425	0.164816	1.18793	2.13592	0.0645828	0.959189	3.44025	0.186198	0.272583	0.103619	1.12338	0.707928
M305T724	2.64236	0.186796	1e-18	0.179115	0.0144704	1.29595	1.3273	0.00336443	0.0717694	0.275917	0.010503	0.0950404	1e-18	1e-18	0.019915	0.00561768	0.0175888	0.413505	1e-18	0.341257	0.00493378	1e-18	0.0439074
M153T84	1.30179	0.0999339	0.303626	0.119444	0.132503	0.0727334	0.262381	0.198207	0.044725	0.0295507	0.0237284	0.0292815	0.0477975	0.215975	0.931203	0.00749414	0.866896	4.03494	0.0567476	0.240247	0.0303738	0.0507552	0.0998005
M333T718	23.5886	0.851023	2.93322	0.237194	0.966663	3.2623	7.8215	0.379708	0.0877102	0.241028	0.2095	0.250343	0.277828	0.692768	0.35517	0.0564569	1.16641	7.42373	0.761376	2.30328	0.219921	0.645164	0.412603
M295T925	0.278665	1e-18	1e-18	1e-18	1e-18	1e-18	0.214	0.0035	1e-18	0.198	0.00251	1e-18	1e-18	0.0241	1e-18	1e-18	0.0154	1e-18	1e-18	0.0461069	0.0153	1e-18	0.00952151
M126T85	3.22662	0.223552	0.210357	0.0890814	1.46923	0.399046	0.278418	0.018618	0.691925	3.71775	0.0367553	0.0429446	0.0901624	0.0913657	0.0365536	0.0355377	0.122533	10.045	0.0968521	0.196826	0.0699575	0.116474	0.263999
M593T585	9.62883	1e-18	2.14497	0.107593	0.57333	1e-18	0.175037	0.20406	0.201353	1e-18	0.0139701	0.100764	0.205375	0.440384	0.213415	0.0956074	0.334569	2.84005	0.367859	0.147659	1e-18	0.242441	0.119373
M271T1000	1e-18	1e-18	0.048117	0.048063	1e-18	2.1354	0.170491	1e-18	0.038162	0.0499445	0.0144271	1e-18	0.00543667	0.0219611	1e-18	0.00301718	1e-18	1e-18	0.102335	1e-18	0.0234323	1e-18	0.0133967
M135T1447	6.02487	1.30124	5.95643	0.635265	6.96135	4.71026	3.42239	0.103488	0.504728	0.234014	0.33446	0.129297	0.249409	0.952669	1.37148	0.154599	0.475263	4.91406	0.169254	2.12787	0.129218	1.311	1.36243
M319T1367	1.57517	0.0355191	0.246925	0.0344587	0.0513719	0.0786036	0.136164	0.0156246	0.0328878	0.0280672	0.0146489	0.0196191	0.0290198	0.0495809	0.0232188	0.0166193	0.0395596	0.439807	0.0133925	0.0582188	0.011812	0.0909882	0.0866809
M97T142	24.4723	1.64538	34.7899	3.03204	4.3968	1.00191	8.02576	0.530162	0.695505	1.89135	0.156482	1.44351	0.457926	3.80164	7.40249	0.505128	3.00803	24.4657	0.789378	7.00763	0.442269	5.40645	6.42223
M151T245	3.58206	0.127144	0.786952	0.0998537	0.252872	0.480422	0.276603	0.0488644	0.0786638	0.0946111	0.017164	0.104195	0.0264848	0.263501	0.18064	0.0376176	0.163142	1.18969	0.0981104	0.331128	0.0446419	0.234318	0.179219
M88T142	5.6929	0.017349	4.45302	0.325526	0.239939	0.289551	0.183807	0.150468	0.0582288	0.0830492	0.120644	0.0223885	1e-18	1.56124	0.717369	0.00406975	3.63359	1.27748	0.00574798	0.0994426	0.414387	0.176429	0.133757
M220T91	2.19291	0.0402499	0.521875	0.0244954	0.0450254	0.121951	0.609295	0.0339242	0.40447	0.0280611	0.421558	0.0434702	0.0223993	0.507898	0.181008	0.0134827	0.598173	1.68242	0.352934	0.0879677	0.0229952	0.0522887	0.0577372
M327T744	1e-18	1e-18	1.12991	0.0175808	0.0313734	0.0432009	0.760999	1e-18	0.0105368	0.470177	1e-18	0.0168324	1e-18	1e-18	0.00809372	1e-18	1e-18	0.576973	1e-18	0.556332	0.00604686	1e-18	0.051195
M293T87	0.779	0.0305	0.339	1e-18	0.0959	0.297	0.403043	0.0115879	0.0331	0.0226584	0.026	0.0468	1e-18	1e-18	0.0605	0.00958268	0.184	0.544	0.025235	0.0183545	0.0448093	0.116	0.034087
M120T1561	81.0738	2.93469	22.1424	0.615734	3.27265	3.35866	6.86237	1.385	1.57349	1.17962	0.786381	1.20642	1.40215	3.54331	4.13036	0.37978	3.46264	30.9116	2.20469	3.09875	0.841965	1.9777	2.11499
M219T524	17.8823	1.14759	5.79734	1.27188	9.44455	0.722282	3.90945	0.549997	0.177085	1.5976	0.457806	0.18702	1.83016	0.492012	3.30375	2.23204	5.00256	28.6472	0.0380877	56.0616	0.443539	16.0744	7.99629
M239T594	35.7996	0.975526	12.4625	1.00946	1.98646	2.27693	5.03358	1.06244	0.158512	2.59977	0.285991	0.161424	2.42236	3.91933	5.98902	0.539812	5.77211	33.5343	0.260987	5.28952	1.63794	5.81741	3.40769
M483T729	2.87777	1e-18	15.1533	0.0744519	0.045725	1e-18	1e-18	1e-18	1e-18	1e-18	0.00307516	1e-18	1e-18	0.0276777	0.00945366	1e-18	1e-18	1e-18	0.00508767	1e-18	1e-18	0.0425193	0.0202086
M319T1444	2.01191	0.0785325	0.370352	0.0462044	0.106546	0.166472	0.127483	0.0312175	0.0549974	0.0511227	0.0209357	0.0289855	0.0558309	0.109626	0.0494568	0.0145347	0.0726821	0.490455	0.0378298	0.118683	0.0274703	0.102808	0.101661
M131T326	5.3473	0.0627917	0.752555	0.0710591	0.126204	0.0676176	0.191311	0.0970986	0.0135716	0.0726269	0.0262853	0.0255853	0.0751344	0.300909	0.563482	0.025867	0.158201	0.120471	0.0265647	0.104101	0.0324787	0.173009	0.262983
M103T190	50.8136	0.659007	4.0325	0.612536	0.701677	2.30261	1.47226	0.48594	0.341147	1.00041	0.199916	0.225314	0.367451	2.85877	2.44942	0.186108	3.32605	8.13121	0.279715	1.17967	0.622546	1.79294	1.3045
M483T687	1e-18	0.0439245	1e-18	0.0974054	1e-18	1e-18	0.101704	0.0827339	0.0919555	0.51159	0.198248	0.0558848	2.14415	0.994248	0.112657	0.680814	2.66184	16.7284	0.827548	5.66568	0.600263	5.10232	1.69274
M307T678	85.0175	0.570632	13.3575	0.249176	5.32765	9.77656	82.3505	1.41593	2.13342	0.813647	0.215768	0.231294	1.54718	1.34442	0.216997	0.603858	9.48549	93.7853	1.66182	0.709557	1.55695	5.66056	1.11063
M75T538	27.0983	2.6638	3.77629	2.35529	14.318	2.53565	8.40367	0.479633	1.51278	1.67137	0.170043	0.687268	1.34478	3.31038	1.4346	0.798555	4.62435	37.9363	1.14271	1.16319	0.978868	2.94295	2.16133
M75T556	34.4061	1.90293	6.04376	1.2641	2.32018	1.78842	6.42815	0.289162	1.1548	1.14895	0.453449	0.652881	1.12348	2.96574	0.640175	0.416471	1.76212	23.2624	0.80669	1.93189	0.819286	1.38593	1.89362
M124T599	25.8681	1.3109	14.1691	0.725185	3.01824	3.73853	5.41729	0.670303	1.59578	0.725834	0.380123	0.824314	1.17562	3.75135	1.31672	0.833338	2.08965	24.8496	1.05285	0.44271	0.448097	1.7459	1.2595
M101T304	30.6838	1.05953	6.89292	0.680591	1.83263	0.652752	2.17133	0.368204	0.349405	0.450702	0.323998	1.30519	0.249435	4.51356	2.44351	0.220667	1.30821	8.34666	0.522541	0.872632	0.319862	1.92917	1.04563
M349T749	17.1587	0.186649	1.40143	0.230052	0.0175202	0.2578	1.33681	0.0870672	1e-18	1.5352	0.00235442	0.00626251	1e-18	1e-18	1e-18	1e-18	0.422821	5.83137	0.0281388	1.32062	1e-18	0.163241	0.113252
M215T89	1.54836	0.0634905	0.409369	0.0247844	0.101563	0.044593	0.194229	0.0444721	0.0360336	0.0435755	0.0465989	0.0330822	0.0277414	0.0745414	0.0363217	0.115766	0.434776	2.03052	0.0219486	0.124488	0.0316691	0.120638	0.112145
M319T81	1.64929	0.0430477	0.349578	0.026988	0.0604077	0.285429	0.4975	0.0720929	0.0285148	0.0692755	0.0120928	0.0185712	0.0335443	0.0982743	0.034134	0.0607127	0.0639295	0.45205	0.0264188	0.0741927	0.0635102	0.261309	0.0893664
M156T307	3.43636	0.113643	0.498559	0.0581103	0.134874	0.0190936	0.242059	0.0229804	0.0579429	0.0563312	0.0140489	0.0312016	0.00961435	0.168144	0.233703	0.0158471	0.168014	0.414607	0.0306317	0.100621	0.022901	0.208844	0.12357
M181T574	125.032	2.78189	71.501	10.8541	7.4059	6.7968	115.338	11.1081	0.745267	1.81159	0.248249	0.312044	1.8343	2.12882	6.32085	2.7857	10.5471	231.933	0.429913	21.1938	70.335	22.5462	1.73411
M482T663	1e-18	0.0924079	1e-18	0.0627873	1e-18	1e-18	1e-18	0.0384446	0.106581	0.0322322	0.039824	0.141359	0.123177	0.328877	0.542705	0.0942634	0.115064	1.16229	0.261339	0.538763	0.00610306	0.343533	0.19808
M229T86	1.22693	0.0555364	2.99963	0.0380859	0.137523	0.0961124	0.170235	0.070649	0.0179451	0.0427917	0.0477945	0.039045	0.19536	0.945986	0.323954	0.0351019	0.174905	1.53619	0.094102	0.138335	0.10396	0.21799	0.0436883
M218T190	14.4057	1e-18	0.756864	0.0238101	0.0118467	1e-18	1e-18	0.15806	1e-18	0.00814233	0.00762086	1e-18	1e-18	0.286422	2.9683	1e-18	1.15467	0.133657	0.00477365	1e-18	0.0122477	0.0728854	0.0222842
M185T90	1e-18	0.0359794	1.16754	1e-18	0.0247871	0.466291	0.0988555	0.106701	0.0259208	0.832501	0.0145088	1e-18	0.0316503	0.145936	0.0549738	1e-18	0.123803	1.22129	1e-18	0.0314159	0.0118299	0.149255	0.0416901
M95T1586	85.5156	0.208889	16.5288	1.4475	12.9998	19.4256	9.20865	1.01586	0.39839	18.26	0.444252	0.760969	1.48383	12.4566	0.763442	0.211439	17.656	55.2498	0.235604	11.3218	0.877975	3.20172	0.889023
M483T679	1e-18	0.308148	0.175826	0.0519304	0.0620069	0.0488386	0.803147	0.768287	0.614821	0.827031	0.0704049	0.0176561	2.48789	2.33695	0.237654	0.734506	2.72889	17.3449	0.217538	6.0172	0.604927	5.49102	1.8354
M81T82	7.13323	0.0210823	1.87556	0.147909	0.129766	1.20344	0.810082	0.276306	0.135504	0.111433	0.0789314	0.0436588	0.3761	0.85224	0.424953	0.14056	1.50968	3.18611	0.494678	0.749035	0.286857	0.0786774	0.619466
M87T1521	64.0443	1.13547	9.02475	0.668015	1.90226	2.53543	4.88317	0.968216	0.977651	1.00139	0.387013	0.77527	0.863631	3.22264	1.01165	0.506843	2.0906	16.8871	1.17053	1.78645	0.520882	1.85905	1.76665
M160T85	0.881116	0.0192225	1.23122	0.00811213	0.0161877	1e-18	0.0453768	0.114078	0.0720608	0.0113426	0.0156426	0.0233303	0.0433572	0.061065	0.0374776	0.00937227	0.0979665	0.719185	0.051215	0.0733187	0.0117686	0.0378271	0.0245198
M355T822	0.116024	1e-18	1e-18	0.0111116	1e-18	0.0762257	0.283069	0.00201	1e-18	0.24247	1e-18	1e-18	1e-18	1e-18	1e-18	1e-18	0.114136	1e-18	0.00576552	0.286937	0.0407316	1e-18	0.0105
M165T773	17.4559	0.128008	2.41399	0.0366235	1.13343	1.34908	0.979306	0.0717699	0.102497	0.230516	0.0262238	0.244111	0.240315	1.40496	0.0708021	0.113266	1.10068	7.18926	0.354403	0.727302	0.0267919	0.660621	0.661124
M352T669	5.75769	0.192745	0.542934	0.0651261	0.111911	0.816968	0.520839	0.0285182	0.0806292	0.52933	0.0536757	0.0776751	0.0699651	0.0558246	1e-18	0.0463209	0.381694	3.40242	0.06676	0.526045	0.101226	0.0944655	0.0766955
M509T715	3.25367	0.104744	1.29687	0.117035	1e-18	0.59666	1e-18	0.00293704	0.474769	0.00716873	0.296427	0.0520538	0.0443268	0.221483	0.111399	0.0484926	0.452933	4.80163	1.14122	0.851277	0.0490506	0.875332	0.680174
M97T478	83.5749	1.55718	2.85374	1.94166	1.83496	4.55694	7.79672	1.54142	1.06856	1.2174	0.601566	1.08796	0.701812	2.22541	1.55666	0.342726	1.5146	69.4161	1.80412	5.96457	0.256328	3.70157	4.50432
M197T90	0.544538	0.050427	0.161255	0.032375	0.0862193	0.112769	0.133398	0.0660083	0.0528636	0.657407	0.0803159	0.00517259	0.138318	0.0891309	0.296468	0.0116822	0.492857	0.91847	0.148578	0.184491	0.0436155	0.181944	0.134245
M122T283	4.75616	0.449228	2.59966	0.207867	2.28758	0.486013	1.28843	0.174774	0.218385	0.483939	0.109741	0.262989	0.359124	1.00216	0.542492	0.335972	1.00453	5.53498	0.623007	0.997537	0.51005	2.89416	0.789733
M232T89	1e-18	0.0367435	1.58594	1e-18	0.0231966	0.0489987	0.0305601	0.00930539	0.0116208	0.0205598	0.0236968	1e-18	0.0449761	0.354041	0.143509	1e-18	0.184399	0.189403	1e-18	0.0593213	0.123633	0.224879	1e-18
M387T723	11.7726	0.272208	0.366618	0.0207197	0.190999	0.0869096	1.08591	1e-18	0.00544631	0.12358	0.00334038	0.0756143	0.0999145	1e-18	1e-18	0.0212	0.556754	2.86112	0.0147083	0.195033	0.165429	0.0635296	0.179539
M83T509	64.435	5.5401	13.2206	3.05491	1.88904	2.55335	15.7074	0.313464	1.57725	1.19967	0.262126	1.62122	2.66067	1.97573	1.81771	0.792824	4.45654	29.2481	1.64743	3.74549	0.318417	5.89709	3.04292
M171T87	7.12074	0.0294531	0.316455	0.0699307	0.673208	0.0479292	0.0812533	0.0210022	0.106014	0.0456697	0.00753884	0.0512895	0.193604	0.896624	0.0733999	0.0257393	0.443772	3.45897	0.0485163	0.150471	0.0635891	0.0449437	0.0324261
M211T89	1.27124	0.0686889	1.80732	0.00945101	0.108208	0.0532901	0.13503	0.159515	0.0235632	0.865187	0.0109723	0.0502932	0.275607	0.345404	0.194961	0.0136683	0.0707965	0.67796	0.0701169	0.225765	0.112572	0.0669806	0.0751303
M124T452	19.5913	1.61048	18.3539	1.09508	2.49423	1.6035	2.89871	0.323242	0.505472	1.02469	0.234603	0.442758	0.85605	1.62072	1.58093	0.558288	2.094	10.705	0.945774	0.354328	0.45236	2.69894	1.68972
M244T91	3.69223	0.338365	0.255945	0.015585	0.0652622	0.121276	0.444461	0.892676	0.0455426	0.0430728	0.024924	0.0720063	0.0249894	0.785928	0.058617	0.0179722	0.154316	0.790551	0.389871	1.96236	0.0179138	0.138169	0.311786
M175T89	0.923852	0.082465	0.260176	0.823316	0.0770938	0.646323	0.134995	0.267623	0.105322	0.0356919	0.0160672	0.0495043	0.0258925	1.82242	0.0470733	0.0634554	0.525358	0.936121	0.149589	0.354384	0.0148657	0.0743073	0.112864
M215T191	14.5843	0.00754499	0.801609	0.0372511	1e-18	1e-18	1e-18	0.0858305	1e-18	1e-18	0.00863105	1e-18	0.00707839	0.795812	0.67638	1e-18	0.673471	1e-18	1e-18	1e-18	0.00965111	0.042768	0.170415
M319T890	0.902189	0.0641624	0.388267	0.0294062	0.0638408	0.179873	0.217059	0.0297613	0.0569168	0.048908	0.010483	0.0389097	0.0357345	0.157355	0.0905485	0.0299487	0.175353	1.36189	0.0637448	0.101479	0.0244055	0.0986509	0.0696479
M383T749	5.94554	0.0105	0.338721	0.0392225	0.108983	0.156834	0.165445	0.129446	0.122777	0.10292	0.0196885	0.0197523	0.0569927	0.115251	0.116399	0.0171979	0.19136	0.54544	0.0848055	0.132847	0.0194029	0.240025	0.300394
M393T700	1e-18	1e-18	1e-18	1e-18	1e-18	0.144102	1e-18	1e-18	0.0433	0.0732871	1e-18	0.0368153	1e-18	1e-18	0.182	1e-18	0.0574	0.469	0.0147547	0.38	1e-18	1e-18	0.0171
M185T83	1e-18	0.0315137	1e-18	0.0403032	0.0914566	0.812698	0.482341	0.113078	0.0460815	0.097971	0.00980998	0.0423597	0.0527533	0.31574	0.205118	0.0357743	0.13999	0.984833	0.0719699	0.152179	0.0934915	0.0733437	0.234193
M373T774	0.335	0.159	1e-18	0.133601	0.0172	0.630552	0.382	1e-18	0.114196	0.245	0.00325	0.00946	1e-18	0.327967	1e-18	1e-18	0.0354655	1e-18	0.095273	0.509375	0.00361	0.0141082	0.0532845
M500T616	1e-18	1e-18	1e-18	1e-18	1e-18	0.0886503	0.377692	0.204948	0.436648	0.370709	0.15978	0.551383	0.536443	0.289847	0.0418913	0.300404	0.6315	8.29269	1.07109	2.04096	0.0710245	1.08099	1.96549
M365T756	5.09894	0.0100493	0.462632	0.155131	0.171933	0.33187	0.0794582	0.0482926	0.0942095	0.0160844	1e-18	0.0177949	0.0322102	1e-18	0.0834767	0.00949765	0.0860369	1.09447	0.0369984	0.109003	1e-18	0.0426561	0.0496075
M361T732	0.292	1e-18	1e-18	0.0226	0.0142	0.0917229	0.030591	1e-18	0.00807	0.0215914	1e-18	0.0103857	0.0449015	1e-18	1e-18	0.00316	0.081	2.47	0.0221615	0.709	0.0208	0.0375	0.159
M69T417	30.1346	1.03258	10.9373	0.519533	1.23787	10.6949	2.06315	0.0807206	0.548833	0.417649	0.138022	0.594488	0.461947	2.02892	1.25029	0.218777	1.06208	5.76758	0.608085	0.969214	0.147641	1.64715	0.887052
M187T89	7.36577	0.0307905	0.186608	0.156716	0.0754351	0.0951463	0.28151	0.0125148	0.0421118	0.350838	0.0112842	0.119168	0.0343175	0.144294	0.0596312	0.0254227	0.133373	0.714763	0.079279	0.0888591	0.0130586	0.0618001	0.0525735
M335T845	6.55124	1.21042	1.96816	1.25595	0.466539	0.496316	1.66664	1e-18	0.0455919	1.11599	1e-18	1e-18	0.0886973	1e-18	1e-18	0.0357369	0.912561	2.97207	1e-18	1.72541	0.15835	1e-18	0.152158
M555T665	1e-18	0.0770265	1e-18	0.0853641	1e-18	0.765407	0.846908	0.763608	1.39939	0.790688	0.086253	0.229559	1.65358	1.89648	0.083788	0.631185	1.006	17.4948	0.0572352	6.53631	0.211389	4.77104	1.94169
M133T326	4.09224	1e-18	0.685039	0.0679436	0.0337	0.0392858	0.0383736	0.0856966	0.0123014	0.0823957	0.0124747	0.0406145	0.0409549	0.260116	0.453477	0.0252485	0.331243	0.647885	0.0266876	0.182546	0.0273054	0.152445	0.293521
M164T484	1.19879	0.104334	0.862719	0.0138806	0.16444	0.222946	0.186929	0.269043	0.0112762	0.0272738	0.0144297	0.0188041	0.00553458	0.0182104	0.38592	0.0203881	0.0572343	0.121611	0.0619553	0.103713	0.0180499	0.21615	0.0737393
M89T87	1.37026	0.0101329	0.900593	0.0382129	0.0850624	1.52843	2.15144	0.23435	0.122956	0.407804	0.0936972	0.0611213	0.0913868	1.30856	0.352532	0.0486438	0.488064	5.66149	0.227715	1.02579	0.147915	0.11586	0.108851
M113T77	5.76744	0.0661536	0.265182	0.0246628	0.340737	0.0450503	0.97947	0.110537	0.0485845	0.224964	0.0259351	0.105761	0.0546118	0.523188	0.13494	0.168674	0.42104	2.33046	0.0460388	0.366473	0.0943348	0.354674	0.735726
M341T580	1.08884	0.0959842	1e-18	0.0508502	1e-18	0.321516	0.0498771	1e-18	1e-18	0.0677085	1e-18	0.0055801	0.00873818	1e-18	1e-18	1e-18	1e-18	1e-18	0.00677341	0.0187276	0.00453425	1e-18	0.0141893
M501T610	1e-18	1e-18	1e-18	1e-18	1e-18	1e-18	0.126381	0.0496785	0.0784653	0.0316434	0.00917755	0.0734773	0.0715244	1e-18	0.0263847	0.0267015	1e-18	0.768045	0.144863	0.237525	0.00445625	0.0883976	0.179693
M119T59	8.09238	2.58473	1.22539	13.1076	10.5957	74.6575	39.4012	0.513668	0.320392	2.56122	4.01074	1.01759	3.01544	30.9084	24.3123	1.14519	2.69471	9.4008	2.88947	17.28	0.245733	27.3161	82.6104
M139T598	9.3595	0.618099	9.1456	0.58984	3.18147	2.40114	2.38376	0.443773	1.5895	0.790357	0.264979	0.34037	0.287213	4.50596	0.911136	0.831994	1.74087	11.3327	0.377661	0.389373	0.128478	2.05443	2.26983
M319T301	2.58347	0.0464045	0.24749	0.0284866	0.0569063	0.13399	0.193979	0.0197317	0.0296462	0.041124	0.0142954	0.0354225	0.035444	0.190295	0.0553398	0.0222881	0.207474	1.28986	0.0510235	0.0847213	0.0269308	0.0466271	0.0721387
M327T739	1e-18	1e-18	1e-18	0.0050603	0.0148975	0.405484	0.0397052	1e-18	1e-18	0.0377851	1e-18	1e-18	0.00608021	1e-18	0.00809032	1e-18	1e-18	0.179331	1e-18	0.0419766	1e-18	1e-18	0.00988674
M92T190	3.47058	0.281787	1.38088	0.198759	0.753046	0.466227	0.548745	0.210273	0.112254	0.361768	0.118978	0.796874	0.160829	1.28661	8.33742	0.111579	1.35486	4.54091	0.0716589	1.30441	0.183074	0.558152	1.05556
M128T89	1e-18	0.010057	3.06586	1e-18	1e-18	0.0878464	0.0333318	0.0732825	0.0567173	0.0111073	0.0103817	0.0347657	0.0352626	0.10612	0.14599	0.0288828	0.0507956	1e-18	0.189872	1e-18	0.0525	0.110708	1e-18
M210T90	1.30491	0.0427634	0.78868	1e-18	1e-18	0.106571	0.141677	0.117394	0.0162285	0.0608095	0.0911727	0.00476111	0.0087466	0.154416	0.0459774	1e-18	1e-18	0.296513	1e-18	0.08635	0.00721117	0.0931574	1e-18
M201T97	0.796879	0.0597397	0.658556	1e-18	1e-18	0.0905549	0.115372	0.00837272	0.0203372	0.130692	0.0123259	1e-18	1e-18	1e-18	0.127394	0.117594	0.127936	0.158312	0.0271632	1e-18	0.0135306	0.0489677	1e-18
M510T709	0.212555	1e-18	1.00638	1e-18	0.0111931	0.070099	1e-18	1e-18	0.107741	0.00812253	0.0572556	0.13621	1e-18	0.605336	0.220093	1e-18	0.0346416	0.484604	0.127052	0.0885538	0.00276604	0.18497	0.141586
M375T654	0.228	1e-18	0.06	0.0107698	1e-18	0.0658054	1e-18	0.00767	0.0277111	0.452743	1e-18	1e-18	0.0501572	1e-18	0.0242	0.00413358	0.190747	0.925817	0.0555411	0.212378	0.00885357	0.051	0.0802713
M196T661	0.267469	0.022517	0.134388	0.0153132	0.0333714	1e-18	0.114435	0.00409616	1e-18	1e-18	0.00324063	0.00394194	0.0129962	0.0215429	0.0606986	0.0114687	0.065644	0.432979	0.0187473	0.0209502	0.00725467	0.0960355	0.0162972
M556T660	1e-18	0.0982664	1e-18	1e-18	0.0140672	1e-18	0.0605008	0.133102	0.0164222	0.16226	0.0383035	0.109991	0.43328	0.141213	0.188664	0.183167	0.395611	4.25554	0.0438307	1.79643	0.0529567	1.52952	0.496344
M183T89	1.82519	0.0715203	1.42443	0.0391103	0.361877	0.791981	0.83845	0.0878551	0.0412061	0.330474	0.129326	0.0188087	0.0628869	0.365779	0.396182	0.0102829	0.281982	2.49171	0.0752735	0.17351	0.0719703	0.232908	0.0607654
M252T569	0.866192	0.0109396	0.0583362	0.0222194	1e-18	0.0887203	1e-18	1e-18	1e-18	0.0178732	0.00710012	1e-18	1e-18	1e-18	1.63511	1e-18	1e-18	1e-18	1e-18	0.179997	0.0192935	0.016174	0.0592788
M319T1373	3.84033	0.163655	0.471748	0.0898066	0.241364	0.344979	0.535611	0.0659814	0.0959628	0.107676	0.023701	0.0634487	0.0862907	0.25111	0.187662	0.0399254	0.189431	2.13218	0.0781125	0.091954	0.0540176	0.275885	0.144346
M395T726	1e-18	1e-18	0.0448	0.0128	1e-18	1e-18	1e-18	1e-18	0.0774558	1e-18	0.00254	0.00526245	1e-18	0.0189	0.138174	0.0122	0.0426309	0.764636	0.055336	0.134203	1e-18	0.0128	0.0449909
M215T189	21.104	0.00755027	0.757156	0.0372505	1e-18	1e-18	1e-18	0.10337	1e-18	1e-18	0.0136751	1e-18	0.00708334	0.730531	0.89689	1e-18	0.375517	1e-18	1e-18	1e-18	0.0174854	0.0427501	0.228121
M403T652	1.57691	0.0216223	1e-18	0.198952	0.158941	0.85962	0.168771	0.0270291	0.0959458	0.419966	0.00779837	0.0381514	0.18765	0.0383906	0.123715	0.0750732	1.24869	7.2445	0.213852	2.12528	0.282674	0.364198	0.808271
M113T305	23.3109	0.472297	3.48084	0.266635	0.62743	0.287675	0.764591	0.15756	0.306635	0.174071	0.119038	0.284316	0.0904187	1.80722	2.11557	0.0883848	0.946905	3.27371	0.198059	0.442097	0.121429	0.973405	0.366168
M129T85	1.11216	0.50632	0.45669	0.0792149	0.194839	0.503014	0.58609	0.0184869	0.0240013	0.798293	0.00557968	0.0511216	0.0259872	0.0738348	0.0808401	0.0172108	1.60571	1.2952	0.063382	0.067374	0.0567681	0.166414	0.0499016
M326T599	2.4963	0.19325	0.0873314	0.0770685	1e-18	0.595571	0.685237	1e-18	0.00690395	0.225009	1e-18	1e-18	1e-18	1e-18	0.00379792	1e-18	1e-18	1e-18	0.0112082	1e-18	0.00525903	1e-18	0.0599998
M326T598	2.76294	0.193237	0.153997	0.0711266	1e-18	0.696816	0.719458	1e-18	1e-18	0.225039	1e-18	1e-18	1e-18	1e-18	0.00379687	1e-18	1e-18	1e-18	0.0112044	1e-18	0.00526136	1e-18	0.0600148
M193T89	1e-18	0.0553549	0.258252	1e-18	0.0361644	0.355039	0.0320372	0.0313203	0.0286666	0.0306178	0.301781	1e-18	0.136192	0.0924224	0.0544404	0.0239921	0.0630557	0.745127	0.0219575	0.0301177	0.0255967	0.074737	0.0770632
M167T83	2.30883	0.386201	0.310603	0.158736	0.199898	0.469538	0.343702	0.0603472	0.0174628	0.833342	0.0959986	0.0932521	0.047862	0.243109	1.51438	0.0434888	0.525508	1.02986	0.055587	0.127089	0.0860863	0.184137	0.249223
M450T680	0.730775	0.0110039	0.558053	0.00603645	0.0818416	1e-18	0.165591	0.0477201	0.100537	1e-18	0.00279536	1e-18	0.0178981	0.252608	0.0750794	0.00765652	1e-18	0.164177	0.0690621	0.0355678	1e-18	0.0543194	0.0149229
M249T81	0.346374	0.0132058	0.15576	1e-18	0.0433689	0.0422945	1e-18	0.0446277	0.0193276	1e-18	0.0169167	1e-18	0.0104412	0.0749272	0.272363	0.00560244	0.0748986	0.176452	1e-18	1e-18	0.00319678	0.0943639	0.036085
M176T89	0.597729	0.0324591	1.64906	0.01092	0.116767	0.651155	1e-18	0.023268	0.00713879	0.0312567	0.00909773	1e-18	0.0313834	0.372695	0.470973	0.0181783	0.880382	1e-18	0.043631	0.0408029	0.00923907	0.0855121	0.249815
M241T534	79.3248	2.23	27.5789	5.69499	2.65539	2.43044	13.2498	1.52748	1.00463	2.8371	0.349843	0.901136	0.743143	1.54053	7.21287	4.1897	8.2903	1298.18	0.392	2.08381	0.878642	11.5849	5.04958
M79T83	3.2245	0.715637	7.9395	0.07815	0.178361	0.528824	0.443028	0.244241	0.102446	0.588536	0.0295569	0.174418	0.165314	0.161488	0.42784	0.0701725	1.17467	16.8198	0.971911	0.573644	0.145583	2.34154	1.05307
M121T346	6.52108	0.0706518	1.06816	0.0743184	0.233776	0.15376	0.236546	0.0708382	0.0846355	0.130225	0.0411457	0.0953277	0.0661259	0.031345	0.163774	0.0455416	0.270562	2.09577	0.0564024	0.196774	0.0613568	0.25087	0.188833
M103T361	11.5009	1.55703	6.50627	0.656087	3.66219	1.06687	1.66593	0.498918	0.401544	0.614219	0.299517	1.04049	0.379282	6.50584	1.3646	0.245823	4.65996	7.44853	0.253328	0.838547	0.374371	2.36446	0.991068
M62T296	341.037	8.53968	15.0422	1.44989	3.78729	3.2326	17.2172	1.78669	1.37336	3.45114	0.716383	0.827049	1.49215	7.69863	5.61168	0.37735	7.17215	20.9139	1.74403	5.19228	2.64313	27.3043	6.69304
M151T87	0.51095	1e-18	0.375654	0.00586282	0.0161377	0.363661	0.0916437	0.0381947	0.0528845	0.0974729	0.0422428	1e-18	0.0414161	0.0542178	0.181346	0.0189023	0.104837	0.219826	0.0348798	0.0440285	0.00821445	0.0512865	0.0605116
M148T173	1.17461	0.132028	0.207054	0.0601336	0.139375	0.11932	0.372301	0.0134787	0.0920919	0.0809857	0.00592551	0.0259986	0.0358774	0.16002	0.145629	0.0343614	0.0746461	1.1945	0.0753418	0.173804	0.0247339	0.171548	0.125206
M400T92	1e-18	1e-18	0.424432	1e-18	1e-18	1e-18	0.221	0.0716	1e-18	1e-18	0.012	1e-18	1e-18	1e-18	0.0553	1e-18	1e-18	0.146559	0.00594449	1e-18	0.0401751	0.0262343	1e-18
M557T663	1e-18	1e-18	1e-18	1e-18	0.156582	1e-18	1e-18	1e-18	1e-18	1e-18	0.00554725	0.0198966	0.0643318	0.181089	0.0575638	0.0144905	0.0223636	1e-18	0.0396558	0.132175	0.00797861	0.175278	0.0311797
M353T643	0.585611	0.124	1.7	0.11515	1e-18	0.257329	0.0976	1e-18	0.0079	0.125542	0.00275	0.00659	1e-18	1e-18	1e-18	0.00341	0.0159	1e-18	0.0122	0.16	0.0203	0.029	1e-18
M140T87	1e-18	0.0722524	0.274717	1e-18	0.0192612	0.172618	2.02545	0.0199729	0.0185302	0.0351312	0.0374197	0.0178788	0.0368489	1.75877	0.0289809	0.0049471	0.0714181	0.438529	0.0626598	0.0486395	0.0806454	0.0703686	0.0249668
M119T405	205.115	8.27563	44.0463	22.8382	3.29335	2.63714	118.232	15.5612	0.258491	31.1217	3.81452	22.3046	8.02937	11.5306	30.5397	2.8556	2.31249	434.035	11.0571	29.1067	12.7493	5.14084	0.676447
M375T649	1e-18	1e-18	1e-18	0.0162663	1e-18	0.0536979	1e-18	1e-18	0.0378896	0.17613	1e-18	1e-18	0.0201276	1e-18	1e-18	0.0372072	0.0702829	3.22429	0.108507	0.151084	0.019031	1e-18	0.0407229
M129T510	8.56751	0.363743	1.99871	0.20494	0.940725	0.83626	0.940237	0.0855492	0.191663	0.327811	0.132664	0.167143	0.304608	0.545714	0.283586	0.150284	0.870037	7.32116	0.193109	0.691197	0.135735	0.717906	0.549467
M345T767	1.52216	0.735429	1.31544	0.969951	1.2106	0.704018	1.33377	0.00476821	0.00593118	1.18289	0.00263311	0.0135777	1e-18	1e-18	1e-18	0.192218	0.878345	6.12704	1e-18	0.629033	0.00359183	0.0138221	0.354189
M312T749	1e-18	1e-18	0.0557315	0.0254954	1e-18	0.41061	0.0545109	1e-18	0.0194664	0.00909437	1e-18	1e-18	1e-18	1e-18	0.0242863	1e-18	1e-18	1e-18	0.00515716	1e-18	0.00277752	1e-18	1e-18
M239T93	0.298644	0.0552725	0.0551246	1e-18	1e-18	1e-18	0.388769	0.00545666	1e-18	0.0196325	1e-18	1e-18	1e-18	1e-18	0.0358335	1e-18	1e-18	1e-18	1e-18	1e-18	0.00217718	0.0416952	0.0409605
M95T84	12.8067	1.16061	4.96651	0.750792	1.27432	0.334643	3.50226	0.463723	0.045919	0.0632221	0.146922	0.0967973	0.139386	3.34685	0.130587	0.144702	0.277615	1.14853	0.302003	0.250277	0.0449118	0.303485	0.621183
M127T87	2.00718	0.116311	0.796303	0.016313	0.0684255	0.315698	0.419011	0.102631	0.102037	0.0317648	0.0158837	0.0192559	0.0722171	0.336441	0.0870863	0.0161032	0.0663787	1.65427	0.0438579	0.0906906	0.0200823	0.106497	0.0459662
M153T92	1.11077	0.0338418	0.562498	0.0434409	0.379533	0.812735	1.82892	2.67016	0.0529372	0.973572	0.0573561	0.424761	1.86692	1.96746	16.808	0.0161145	0.133859	1.37845	0.0496257	0.130983	0.190628	0.0767957	0.235134
M177T144	34.8888	0.188942	11.4516	0.786293	2.18595	0.831449	0.912858	0.284109	0.231705	0.593837	0.206963	0.327422	0.0365242	1.12935	16.2527	0.158638	4.96796	4.36383	0.145216	0.633944	0.66916	2.53065	0.521116
M268T640	1e-18	1e-18	1e-18	1e-18	1e-18	1e-18	1e-18	1e-18	1e-18	1e-18	1e-18	1e-18	1e-18	1e-18	0.0992	0.0545	0.0846	0.743	1e-18	0.0380638	1e-18	0.0200291	0.110967
M345T706	15.7338	0.240772	3.00304	0.213385	1.29756	1.52151	1.06339	0.386455	0.171476	0.464965	0.0389615	0.225412	0.382433	0.258556	0.21495	0.185837	1.90999	15.5826	0.177852	2.80052	0.152414	0.954684	0.664683
M103T135	30.418	0.592928	6.04991	1.4188	1.52677	2.96489	1.42707	0.0425251	0.537649	0.732788	0.118805	0.230281	0.294542	1.33612	1.54374	0.232845	5.10167	8.03274	0.295231	0.83996	0.401695	1.35749	0.779142
M308T658	17.7422	0.131904	2.27802	0.0618195	0.91573	1.02314	14.4448	0.25368	0.0342674	4.05881	0.0686062	0.0169546	0.273367	0.254872	0.139887	0.0895863	1.4706	14.0796	0.0894614	3.19597	0.300095	1.1025	0.285677
M111T84	5.72843	0.474444	1.08532	0.589795	0.13599	0.392105	1.53131	0.49013	0.0806842	0.105418	0.0334104	0.11118	0.213231	0.445641	2.38498	0.0431939	2.25866	1.33451	0.279602	0.17576	0.0206136	0.229132	0.552536
M105T500	79.5167	1.31904	9.759	0.858569	2.79881	2.62244	12.8937	1.04817	1.07059	0.969425	1.36172	0.574391	2.18599	7.96632	3.83383	0.935166	4.34365	33.7083	1.46145	8.41513	0.47043	3.02369	4.78534
M381T661	5.49422	1e-18	0.864	0.1211	0.270896	0.0397698	0.211941	0.0427667	0.0692353	0.0814	0.00396639	0.0954059	0.100555	0.0686	0.0621942	0.0341688	0.145452	1.22305	0.0429151	0.576865	0.0286448	0.108	0.233221
M319T572	5.82558	0.373413	1.42251	0.0350824	0.134135	0.446147	0.921179	0.124602	0.14012	0.257771	0.0669298	0.120544	0.235809	0.517092	0.0645153	0.103238	0.444667	0.556801	0.136261	0.498868	0.138514	0.449647	0.298336
M337T820	0.110836	1e-18	0.0620766	0.105366	1e-18	1e-18	0.0306356	0.0453993	1e-18	1e-18	1e-18	1e-18	1e-18	1e-18	1e-18	1e-18	1e-18	1e-18	1e-18	1e-18	1e-18	0.0488744	0.287763
M253T229	1.157	0.0392758	7.78836	0.217223	0.0327293	0.275591	0.0519004	0.034191	1e-18	1e-18	0.0402609	0.132514	1e-18	0.542531	1.92801	1e-18	0.0407632	1e-18	1e-18	0.0152036	1e-18	0.251274	0.0879012
M196T85	2.89582	0.0212371	0.434055	0.0110554	0.0860677	0.784659	0.73934	0.0668393	0.0857512	0.0552537	0.078817	0.0831804	0.104741	0.144651	0.0975456	0.0359133	0.216275	7.33555	0.0874653	0.14015	0.150473	0.896595	0.110524
M363T770	1e-18	1e-18	0.06309	1e-18	1e-18	1e-18	1e-18	1e-18	1e-18	0.0646709	1e-18	1e-18	1e-18	1e-18	1.52	0.0111697	0.0149	1.12396	1e-18	0.20683	0.0219965	1e-18	1e-18
M194T83	0.849152	0.0636654	1.19349	0.0203703	0.123571	0.10943	0.457436	0.160154	0.0308985	0.172814	0.0195171	0.0301133	0.0852847	0.0641897	0.302851	0.0500145	0.0955268	0.613157	0.0384138	0.115922	0.0243318	0.54263	0.303762
M110T233	3.87941	0.00978536	1.62381	0.047054	0.048556	0.181698	0.0547992	0.064178	0.00875736	0.0331838	0.0101735	0.112009	0.00697142	0.187982	0.232077	0.00824353	0.0215773	0.283738	0.0272071	0.202065	0.0183377	0.0717949	0.310333
M137T125	40.8402	0.262213	16.7468	0.590298	1.38432	0.622482	1.55744	0.274758	0.161557	0.767658	0.123726	0.328584	0.0798042	2.40015	2.17865	0.212365	1.25862	11.1903	0.523422	1.86562	0.185205	1.29187	1.61376
M121T1583	12.2428	0.436613	2.74216	0.0367385	0.442495	0.900175	1.81658	0.166995	0.243705	0.290097	0.136307	0.0198568	0.303276	1.30969	0.331052	0.0868452	0.970575	4.46493	0.203675	0.713102	0.187182	0.529162	0.327028
M251T531	2.12759	0.0378065	0.272844	0.0307409	0.170578	0.662863	0.302671	0.0680578	0.0218478	0.0565071	0.013231	0.0638537	0.184248	1e-18	0.636248	0.015707	0.146272	3.00197	0.0545638	0.286498	0.0981354	0.223886	0.0132193
M80T299	2.84099	0.0931175	0.58649	0.0493038	0.136982	0.209128	0.277538	0.0188084	0.0503932	0.0839331	0.0172694	0.0641096	0.0904993	0.160306	0.0905748	0.0275351	0.142552	1.30569	0.0396411	0.254321	0.0413109	0.157542	0.0956767
M96T81	6.91745	0.224285	1.67628	0.331809	0.588864	0.608397	0.651781	0.0902344	0.295431	0.106815	0.127037	0.147811	0.489382	2.53166	0.86615	0.110909	3.60569	10.1877	0.613171	0.599357	0.0822642	0.856736	0.270144
M153T202	18.1692	0.0127786	4.46978	0.708534	1.0621	0.086865	0.0678738	0.394192	0.00332043	0.0747875	1e-18	0.169331	0.0999849	1.23242	17.0568	0.0627044	1.65043	3.52231	0.0377236	1.30399	0.0721384	0.169895	1.20243
M616T678	1e-18	1e-18	1e-18	1e-18	1e-18	0.128433	0.306809	1e-18	1e-18	0.0830883	1e-18	1e-18	1e-18	1e-18	1e-18	1e-18	1e-18	1e-18	1e-18	1e-18	1e-18	1e-18	0.0294333
M122T345	4.35991	0.311493	1.71234	0.215685	1.5176	1.63642	1.03812	0.172287	0.29506	0.687825	0.0684875	0.165153	0.293318	0.801796	0.308651	0.284718	0.609112	8.3864	0.820769	1.18333	0.322308	1.08857	0.765808
M253T140	10.5468	0.00967116	0.232369	0.253188	0.0215859	0.158248	1e-18	0.0812046	0.00882354	0.136653	0.0234815	0.00473606	1e-18	1.53226	1.85807	1e-18	2.67542	1e-18	1e-18	0.0156684	0.22557	0.62093	0.0348819
M125T86	2.19737	0.0295764	1.53646	0.0232008	0.0995137	0.120157	0.937381	0.565622	0.0734147	0.0360534	0.0175284	0.0531065	0.0290878	0.702017	0.054935	0.0629375	0.903339	3.58918	0.346116	0.0732812	0.0588757	0.378345	0.0425461
M114T97	2.09514	1e-18	0.229107	0.0236602	0.683526	0.492888	0.728141	0.146421	0.158495	1.54911	0.0346662	0.0193127	0.0666814	0.938257	1.02026	0.0452376	0.457306	0.759884	0.0224143	0.546544	0.133017	0.339473	0.295903
M229T218	10.9262	0.00855296	8.76535	0.147324	1e-18	1e-18	1e-18	0.0391512	1e-18	0.00764781	1e-18	0.281082	1e-18	0.385404	1.32088	1e-18	0.257621	1e-18	0.00472909	0.0146302	0.0029957	0.0351694	0.222725
M69T449	29.7593	1.27062	8.1584	0.916372	1.17363	2.44307	2.3979	0.727329	0.646272	0.48778	0.271273	0.452314	0.427087	2.11609	1.34337	0.385595	1.13759	11.7032	0.320011	0.695832	0.19603	1.59496	0.82103
M349T838	0.495	1e-18	0.19106	0.103695	0.0849615	1e-18	0.0380367	1e-18	0.0650544	1e-18	1e-18	0.00418895	1e-18	1e-18	1e-18	1e-18	1e-18	1e-18	1e-18	0.0178868	1e-18	0.0137	0.107511
M85T289	32.9633	1.70232	6.40615	1.5593	2.88672	1.42569	1.58101	0.174091	0.391748	0.348536	0.407985	0.779026	0.241683	20.8086	2.23155	0.241655	2.80439	22.7607	0.396684	0.798367	0.340643	2.56131	0.697842
M379T675	18.6764	0.123	2.70819	0.658897	1.04311	0.243676	1.34138	0.142605	0.078372	0.322531	0.0218	0.0726	0.283598	0.0949	0.0266	0.180405	1.2878	10.304	0.157238	1.97043	0.158937	0.337	1.11
M75T417	50.3125	2.35547	14.9712	0.590219	1.27817	8.5268	2.42583	0.502547	0.675438	0.258341	0.394161	0.627686	0.478993	2.99125	1.35466	0.262895	1.65314	16.5681	0.509553	0.968186	0.224307	4.13782	0.926867
M309T768	17.1162	1.61972	3.127	0.809314	0.325817	2.04761	2.148	0.0900373	0.128962	1.04527	0.0766711	0.205423	0.179213	0.0206533	0.206039	0.171982	0.527891	3.97388	0.0280368	0.84656	0.0896602	0.034342	0.456689
M377T793	4.87999	1e-18	0.561	0.0719042	0.917	0.186531	2.03346	0.00321	0.0117	0.285	1e-18	1e-18	0.0824	1e-18	1e-18	0.0535	0.341	2.35137	0.0543171	0.549591	0.108	1e-18	1e-18
M267T481	10.4	0.147	1.81	0.086083	0.194	0.64512	0.271	0.143247	0.0176474	0.107904	0.0476361	0.0368922	0.0778878	0.0205252	0.686318	0.0163704	0.250232	3.55432	0.0662797	0.805475	0.0324193	1.54339	0.307842
M110T84	5.46373	0.274572	0.650814	0.212021	0.264849	0.82758	0.381697	0.170704	0.0654809	0.158324	0.0286498	0.0633788	0.169316	0.594955	0.278989	0.0516083	0.24288	3.13668	0.0950268	0.743153	0.0948434	0.545263	0.155415
M333T784	4.72928	0.0242908	1.31186	0.0773271	0.0707306	1.64451	1.86474	0.0189337	0.0728278	0.523794	0.0297701	0.543627	0.419247	0.0208247	0.0365115	1e-18	1.65323	1.05797	0.0375441	1.15773	0.0884241	1e-18	0.199456
M319T88	1.75423	0.0567947	0.523529	0.0184722	0.0606299	0.102148	0.174874	0.0315063	0.0429762	0.0525135	0.0191125	0.0405908	0.0360703	0.134442	0.046946	0.0148738	0.119661	1.34199	0.0214119	0.0808672	0.0243735	0.0663053	0.11492
M85T168	35.743	1.69002	10.6341	0.747911	3.97346	4.09135	1.24079	0.230853	1.83789	0.763495	0.772236	0.365488	0.387699	3.20163	1.43063	0.589322	4.30848	15.4701	0.481168	3.55498	1.24935	0.988014	7.18207
M377T671	31.8283	0.262	4.3532	1.07506	1.77	0.201646	2.03	0.24421	0.0655263	0.584827	0.0161	0.0522	0.50686	0.0642	0.061576	0.308615	2.08699	15.8791	0.0144259	3.50971	0.247948	0.59882	1.75391
M185T89	2.13585	0.0657714	0.182151	0.0193795	0.158654	0.122464	0.141597	0.0675993	0.00907329	0.106816	0.0543303	0.132078	0.0639541	0.483706	0.244492	0.0113097	0.0653119	0.65933	0.119328	0.112107	0.0563217	0.300484	0.141729
M105T395	100.989	1.45111	6.15565	1.60251	5.60445	1.83086	6.59967	0.276083	1.45973	1.15076	1.39238	2.69635	1.34616	10.1563	3.29498	0.968954	3.31455	23.2455	1.58014	1.69907	0.27317	3.33014	6.55933
M59T1387	3.83551	0.0900936	0.615927	0.0846561	0.271459	0.150819	0.169864	0.0945417	0.139014	0.137453	0.0471516	0.067746	0.059329	0.349899	0.0549249	0.028041	0.331529	3.76125	0.0885403	0.147654	0.0618397	0.276884	0.173398
M271T1567	1e-18	3.78	0.109928	0.100258	0.0905	14.9463	4.71367	0.122	0.03749	0.689055	0.063247	1e-18	0.0066437	0.163716	0.0997	1e-18	0.0324	1.59	0.00725961	0.176	0.0168434	0.182	0.253409
M172T190	4.64111	0.0201709	0.374507	0.0588939	0.223339	0.0835601	0.0310031	0.0482293	0.0124612	0.00837009	0.00262615	1e-18	0.0309074	0.28511	0.377926	0.0178766	0.118296	0.215333	1e-18	0.17597	0.0124436	0.0221281	0.233108
M95T77	1e-18	0.0196915	1e-18	0.0180393	0.0540628	0.123537	0.115873	0.0172486	0.00555736	0.0213791	0.00270111	0.00621274	0.0278575	0.0456928	0.0670715	0.00853888	0.180898	0.320307	1e-18	0.0161387	0.00442813	0.0347929	0.0394352
M151T190	6.45505	0.117664	0.6151	0.12173	0.419017	0.395648	0.37987	0.0547904	0.0703696	0.202987	0.0430685	0.0352904	0.0933104	0.385097	0.374969	0.0459159	0.427822	2.46507	0.097066	0.332695	0.0733177	0.282692	0.33005
M311T660	2.68655	0.0407186	0.312717	0.111443	1e-18	0.148231	0.322343	0.0186434	0.0228273	0.126462	0.0493429	0.200766	0.106723	0.276681	0.0105222	0.122428	0.257123	6.30229	0.0687323	0.357571	0.0851033	0.433144	0.131102
M161T494	10.7981	0.406727	4.44049	0.22442	0.994203	0.871275	2.79361	0.37216	0.585137	0.391	0.0661648	0.117142	0.755424	0.482273	0.909205	0.154041	0.521076	16.6413	0.683754	1.15521	0.302612	1.36898	0.289821
M60T675	19.5606	1.38342	7.44723	0.694568	2.00402	2.81127	4.16733	0.562362	0.588663	0.920416	0.330791	0.301418	0.732735	2.76596	0.445421	0.65425	2.53095	19.2485	0.347404	1.48967	0.377709	1.81678	1.23976
M499T633	0.239062	0.00108129	1e-18	0.118126	1e-18	1e-18	0.0382555	0.00866878	0.0125692	0.132999	0.124529	0.484126	0.893702	0.387531	0.102957	1.20534	6.23574	45.9167	1.53905	5.07623	0.611632	4.41091	0.0723296
M163T619	11.3419	0.0484911	15.7519	0.14845	0.597521	0.104211	0.513886	0.0416016	0.127854	0.861498	0.026257	0.0779275	0.683082	0.362952	2.76224	0.551513	0.284065	2.02284	0.152633	0.291227	0.161615	0.101408	0.227812
M283T458	0.534643	1e-18	0.20544	0.00556103	0.0386689	0.209592	0.0290274	0.118204	0.00440833	0.0451289	1e-18	0.077	0.0103063	1e-18	0.467637	1e-18	0.0170989	1.00799	1e-18	0.16802	1e-18	0.909497	0.135745
M341T675	25.0548	0.0712395	2.70588	1.07891	0.942026	1.23153	1.83926	0.159293	0.0608468	0.447501	0.066636	0.0715245	0.331386	0.228173	0.173994	0.154561	1.79977	12.1543	0.115701	2.35166	0.181502	0.508563	1.55121
M349T606	34.2488	1.24163	5.28159	1.10449	1.03775	6.6095	5.37428	0.207322	0.103446	3.15339	0.0334889	0.48629	0.351489	0.589707	0.0625015	0.250178	1.76124	10.4151	0.11889	1.96806	0.455746	0.752253	0.459122
M387T663	17.7	0.0953	2.49	0.303	0.482	0.543627	1.58	0.0824	0.130551	1.41	0.056832	0.166011	0.204	0.258	0.157	0.0801	0.885	8.37835	0.0882356	1.63081	0.368	0.385	0.0576645
M337T665	5.97781	0.0696127	0.563493	0.308032	0.0417181	0.0387335	1.18807	0.0867348	0.149664	0.122961	0.0119538	0.0376705	0.0206372	1e-18	0.02662	1e-18	0.31148	2.2725	0.13446	0.564681	0.0631003	0.11446	0.395927
M165T89	1.23269	0.0226292	0.571956	0.0054377	0.0763957	0.18756	0.405988	0.022856	0.0298368	0.192997	0.0128177	1e-18	0.0544579	0.0562669	0.0234446	0.0181768	0.0473186	0.548053	0.0425461	0.0941632	0.00780873	0.0492863	0.064545
M99T86	12.3135	0.0779944	1e-18	1e-18	0.0347925	0.451766	0.15517	0.0285033	0.089118	0.376578	0.0138688	0.114926	0.036329	0.46284	0.0369819	0.104913	0.167973	3.67361	0.05139	0.0775495	0.0102943	0.0853871	0.116545
M215T138	23.6263	1e-18	0.640719	0.0384352	1e-18	1e-18	1e-18	0.13054	1e-18	0.028808	0.22236	0.00568876	1e-18	1.27278	1.44474	0.00350974	0.438399	1.26956	0.0098952	0.0245505	0.053496	0.446949	0.312993
M255T1469	5.42489	0.468801	1.28647	0.207677	0.452752	1.54182	1.08143	0.118971	0.201213	0.708371	0.0801703	0.136871	0.130402	0.254477	0.104065	0.0578031	0.371518	2.63908	0.14245	1.02985	0.0839428	0.189431	0.266944
M95T442	31.343	3.04167	27.312	1.00133	2.58679	3.92969	11.4754	1.75971	4.15836	3.34325	1.2745	1.97911	12.5243	85.8304	2.1388	0.750203	6.31572	16.9182	0.788652	15.9185	2.26676	4.78247	30.0255
M161T613	29.091	0.527162	1.41853	0.883158	0.867444	1.21627	1.07552	0.236076	0.487669	0.426437	0.152228	0.402324	0.0832907	1.98282	0.641912	0.357121	0.28918	2.20407	0.671509	0.620121	0.126484	0.751668	0.739304
M195T88	1.88362	0.0856731	0.3261	1e-18	0.273788	0.334334	0.176347	0.111486	0.0193902	0.134721	0.0366524	0.0062293	0.045588	0.460972	0.0245418	0.0115305	0.0718569	0.862195	0.161268	0.112401	0.0278504	0.0904397	0.0142933
M405T888	3.47782	1e-18	0.127305	0.0529479	0.137256	1e-18	0.209006	0.078822	1e-18	0.0694353	1e-18	0.0243381	0.0580275	0.0642562	1e-18	0.0221211	0.900735	6.78679	0.0220653	0.607671	0.0425236	0.359424	0.0576248
M117T213	20.663	0.233934	0.613117	0.214828	4.82159	0.760836	0.453249	0.181024	0.0418629	0.1531	0.0146547	0.248875	0.104673	1.27862	0.844367	0.0844552	0.501241	3.55545	0.113805	0.0409936	0.0778952	0.278971	2.34405
M166T608	0.273439	0.00981173	0.161587	0.0072449	1e-18	0.060199	1e-18	0.00399656	0.00593124	0.0232981	0.00295762	0.00458129	0.00537686	0.0260701	0.00978853	0.00423229	0.0166192	1e-18	0.00594678	0.0235279	0.00450503	1e-18	0.0119296
M80T1498	1.93896	0.0616941	0.422903	0.0624663	0.115637	0.126186	0.344668	0.0232895	0.042376	0.0660712	0.031122	0.0389618	0.0621526	0.145805	0.0512495	0.0295798	0.136552	1.43172	0.0605914	0.145283	0.0219268	0.127318	0.112091
M105T335	46.7248	1.04449	52.195	0.853579	2.69958	4.22632	1.50011	0.281048	1.39888	0.675431	1.48357	0.978031	2.50368	1.88297	1.07312	0.496422	1.84048	22.0533	0.752609	2.27893	1.99907	2.45345	0.704859
M233T83	1.7894	0.0342528	1.06456	0.176084	0.0960861	3.29778	0.121717	0.215467	0.0183117	0.0441054	0.0612127	0.0147689	0.562254	1.68491	0.131924	0.0582711	0.0511285	0.906413	0.121898	0.128909	0.121903	1.06698	0.058045
M241T607	17.1952	2.12117	18.837	4.88882	11.7685	4.41221	19.7401	0.67095	1.1038	1.95433	0.891688	1.03426	1.19043	1.0967	8.36091	0.462667	2.28306	273.581	0.315197	10.1569	3.19497	0.470341	7.9364
M361T794	4.70943	0.0101	0.0555	1e-18	1e-18	0.22463	1e-18	0.00359	1e-18	1e-18	1e-18	1e-18	0.0310852	1e-18	1e-18	1e-18	1e-18	0.186353	1e-18	0.1472	0.0033628	1e-18	0.0476609
M339T628	0.250199	1e-18	0.0768202	0.020915	0.0176574	0.0550733	0.0499876	1e-18	0.00533969	1e-18	1e-18	0.00499494	1e-18	1e-18	1e-18	0.00381642	1e-18	0.395568	0.0472358	0.162584	0.0101264	1e-18	0.146779
M372T774	1e-18	1e-18	1e-18	0.010583	1e-18	1.17245	1e-18	1e-18	0.0314788	1e-18	1e-18	1e-18	1e-18	0.175888	1e-18	0.00626768	0.0182412	1e-18	0.0312392	0.195221	1e-18	0.0122165	0.182555
M310T701	6.67638	0.310014	0.239532	0.322097	0.488888	0.738966	3.69311	0.166223	0.0835757	1.10422	0.0705444	0.215141	0.149084	0.206555	0.134546	0.0381916	1.02288	7.07962	0.12524	1.27136	0.0873916	0.434807	0.198375
M183T360	1e-18	0.424867	1e-18	1e-18	1e-18	1.05765	1e-18	1e-18	0.133649	1e-18	1e-18	0.201066	1e-18	1e-18	0.0107537	1e-18	0.0154964	1e-18	0.14886	1e-18	0.0026911	0.0334804	0.556837
M405T786	1.82297	0.0020603	0.20636	0.130033	0.054414	0.166834	0.0508133	0.00183536	0.387038	1e-18	1e-18	0.0406295	0.0320424	1.00193	0.051722	0.00092138	0.0700283	0.419888	0.128539	0.241002	0.00771789	0.00787807	0.253213
M319T157	1.62727	0.0472816	1.08179	0.0926626	0.184612	0.274423	0.577544	0.0793143	0.0174151	0.055073	0.0344855	0.0461822	0.0789662	0.253879	0.181756	0.0673233	0.283492	1.55179	0.0734481	0.270418	0.0214896	0.0850682	0.16122
M209T91	15.3627	2.15829	0.216299	0.0278372	0.233443	0.187732	5.90517	0.32863	0.0245346	0.0871218	0.0112882	0.0484398	0.0261322	0.218821	0.0489928	0.0244498	0.113712	11.2819	0.0157376	0.222589	0.187546	0.0658955	0.0520176
M103T87	18.2519	0.232317	2.68477	0.353154	0.392987	0.758639	1.27046	0.517543	0.0876434	0.0971199	0.295808	0.306388	0.199913	0.262377	0.0776341	0.0427712	2.05596	16.1141	0.131169	0.216377	0.373112	0.33539	0.162991
M556T665	1e-18	0.0426193	1e-18	0.00957909	0.0140636	0.398346	0.134333	0.188635	0.433644	0.162184	0.132826	0.321034	0.417899	2.72013	0.696186	0.165275	0.242676	3.22386	0.0696947	1.7011	0.0315797	1.05297	0.339192
M307T792	19.8082	0.536192	0.288664	0.370669	0.783542	4.4017	0.736741	0.111851	0.0256492	1.99522	0.0933615	0.110083	0.371248	1e-18	0.0720807	1e-18	1.04945	31.6636	0.021229	2.10738	0.252476	0.554085	0.519901
M249T535	1.62661	0.023055	1e-18	0.0179549	1e-18	0.594686	0.114525	1e-18	0.103747	1e-18	0.0501916	0.0496124	1e-18	1e-18	0.0631577	1e-18	1e-18	0.236817	0.0518057	1e-18	1e-18	1e-18	0.0225436
M165T748	14.6464	0.456531	2.9697	0.220162	0.640881	0.963478	1.58699	0.155208	0.173763	0.335586	0.161936	0.203347	0.331849	1.17809	0.383376	0.166871	0.752854	8.26525	0.24059	0.835935	0.116546	0.741362	0.496508
M325T631	3.59466	0.555246	0.803232	0.555209	0.0460017	1.44373	1.51421	0.00891958	0.0282296	0.639676	0.0631802	0.0376588	0.078278	1e-18	0.183517	0.0160993	0.261092	2.78145	0.0525725	0.654751	0.141236	1e-18	0.30556
M269T500	7.45	0.156	4.24	0.115	0.624	0.226	1.44	0.468	1e-18	0.29	0.006	0.0241	0.415	1e-18	1.18047	0.0972074	0.432313	11.0528	1e-18	1.08266	0.234	1.97819	0.163023
M135T1110	19.5439	0.989849	10.6765	0.776705	2.13824	4.52318	3.87767	0.458405	0.804054	1.07546	0.44282	0.573013	0.595152	2.47069	0.547816	0.297721	1.93984	11.9911	0.767964	1.94815	0.569462	1.57273	1.25513
M403T654	0.788389	1e-18	1e-18	0.06566	0.0548203	0.246474	1e-18	0.0134782	0.0344825	0.234863	1e-18	0.0399685	0.085753	1e-18	0.0475003	0.0509298	1.09739	5.81719	0.0948873	1.14799	0.130337	0.163117	0.465668
M211T92	0.753309	0.10373	0.333882	0.0205004	0.148088	0.163571	0.129166	0.0855606	0.0188984	0.631503	0.0217954	0.0597768	0.0436749	0.298177	0.0220513	0.0690271	0.199914	0.685952	0.0309999	0.182097	0.0566579	0.0499311	0.264248
M173T148	14.0124	0.0734143	1.95769	0.0402307	2.19278	0.0882933	0.620149	0.572906	0.0505123	0.670845	0.0505544	0.102442	1e-18	1.03228	3.80545	0.130656	1.88736	2.66588	0.0216075	0.294038	0.263909	2.4158	0.618193
M241T576	77.3701	1.40944	59.3207	7.67619	8.38794	4.41873	9.38206	3.06944	0.498313	10.5222	1.64926	0.376616	0.917026	1.67899	25.8892	14.8854	11.0667	242.948	0.296202	5.48424	1.3662	3.70251	4.45438
M165T85	3.26541	0.165307	0.338522	0.187808	0.103281	0.101387	0.222244	0.0329071	0.210504	0.0263176	0.111944	0.0800106	0.0799049	0.288904	0.175616	0.036777	0.138814	0.685209	0.0756996	0.841231	0.04097	0.143944	0.173551
M117T85	4.66765	0.0662603	1.71934	0.0735984	0.362292	0.154124	0.255738	0.0207845	0.0962293	0.0796774	0.0829313	0.308246	0.0564023	0.775066	0.0379769	0.0147568	0.105464	2.49265	0.0167565	0.114928	0.0350061	0.166124	0.213534
M145T85	1.43011	0.102693	1.25651	0.0205991	0.101617	0.0924206	0.190487	0.115205	0.0153389	0.37421	0.0137014	0.0174975	0.0518074	0.072871	0.0837876	0.0429821	0.517713	1.45839	0.10606	0.0302033	0.0161088	0.164202	0.0378927
M143T146	13.8567	0.0346624	2.14988	0.389872	0.163338	0.209595	0.238074	0.102609	0.0851346	0.627907	0.0224956	0.00477688	1e-18	0.0541143	0.073178	0.00400575	0.369195	0.789873	0.0149544	0.414089	0.106559	0.109163	0.194778
M80T1245	1.99298	0.0968114	0.458146	0.0505714	0.140308	0.199657	0.278529	0.0268069	0.044112	0.0733758	0.0232818	0.0504163	0.0570561	0.20889	0.0783905	0.0256694	0.167491	1.21528	0.0575814	0.145554	0.0314133	0.155128	0.081682
M199T91	1.54055	0.0884332	1.26232	0.0920418	0.151015	0.0611907	0.849137	0.292103	0.0350329	0.0249651	0.050147	0.0291031	0.0882822	0.423904	0.656193	0.198507	0.632645	1.94504	0.21658	0.148331	0.0158843	0.313329	0.0736479
M193T83	1e-18	0.0156399	1.19219	0.00680988	0.0987432	0.0924123	1e-18	0.0584094	0.102671	0.0445329	0.00954269	0.0221485	0.0247399	0.372145	0.120801	0.0162923	0.17134	0.413414	0.0346649	0.0813452	0.0218955	0.111036	0.0399157
M227T82	18.8582	0.373972	1.051	0.697307	1.15277	0.77323	2.5581	0.0866026	0.147381	0.0205749	0.0583275	0.503959	0.0330531	0.134539	0.0329472	0.0289647	2.93072	0.964694	0.0169785	1.6877	0.0204916	5.40323	0.232812
M101T361	60.178	1.75304	3.24078	0.0265768	2.09757	2.91934	1.53279	0.642419	0.334997	0.732764	0.179507	1.42076	0.355657	1.18558	2.7466	0.927292	0.781115	8.67276	0.380402	0.966054	0.458893	2.55958	0.559305
M305T659	11.816	0.418401	1.10679	0.419805	0.172407	1.27144	1.76732	0.0382631	0.0330957	0.153535	0.0741624	0.174926	0.138857	1e-18	1e-18	0.0173738	0.444904	3.99562	0.0777335	1.44195	0.11504	0.135473	0.774386
M197T123	1e-18	1e-18	0.12893	1e-18	0.0221129	1e-18	1e-18	0.00584378	1e-18	0.00930087	1e-18	0.00675755	1e-18	0.345285	0.0304235	0.00669441	0.0281804	1e-18	0.00481323	1e-18	0.00275539	0.115744	0.0102636
M380T685	0.63061	1e-18	1e-18	0.0332881	0.096522	0.0783461	0.0297	0.00450916	0.00652945	1e-18	0.00331849	0.0120105	0.0275	1e-18	0.0216401	0.0188191	0.160594	1.68	0.0263928	0.21649	0.00694144	1e-18	0.131044
M137T190	19.446	0.27906	2.6054	0.27982	1.30882	0.32617	0.484774	0.30249	0.0565172	0.325059	0.0409882	0.331896	0.237043	1.72141	1.43245	0.0869614	0.756871	6.16869	0.19396	0.865705	0.0821999	0.350359	1.66883
M122T86	1.72836	0.0575654	0.41747	0.0412709	0.156362	0.243421	0.205192	0.0104997	0.0516529	0.065687	0.0099325	0.0345436	0.0276308	0.174771	0.0599294	0.0232382	0.0893844	0.66367	0.0297828	0.086182	0.0279277	0.332778	0.0590969
M165T1560	9.86404	0.467966	3.14354	0.323484	0.719879	1.01654	0.665913	0.189647	0.242274	0.469579	0.0488024	0.248795	0.155048	0.984368	0.412782	0.162044	0.73175	4.44505	0.289616	0.344992	0.129666	0.78386	0.575072
M357T724	4.9913	0.0235	0.188	0.274353	0.332	0.374935	1.02122	0.112904	0.136	0.303075	0.0385	0.0419	0.134	0.0353	0.0608	0.0269	0.312135	3.39	0.189676	2.47706	0.0622071	0.343	1.11048
M309T83	1e-18	1e-18	1e-18	1e-18	1e-18	1e-18	0.159328	0.0352765	1e-18	0.116748	1e-18	0.0553393	0.0661231	1e-18	1e-18	1e-18	1e-18	1e-18	1e-18	0.0212053	0.0269529	0.0304141	0.0114409
M319T828	5.26449	0.0428283	1.67625	0.104349	0.471778	0.31696	0.56896	0.0826128	0.118626	0.170108	0.0564172	0.101545	0.11786	0.523786	0.169093	0.0544621	0.326703	0.732556	0.105363	0.302354	0.0581531	0.39451	0.205813
M69T483	25.3359	0.645295	9.84238	0.847353	3.65495	2.40342	1.83388	0.347601	0.982096	1.1143	0.60598	0.752561	1.23591	3.39456	0.434979	0.557439	5.20537	21.0821	0.958284	1.87381	0.396976	2.86544	1.57204
M357T605	4.20815	0.0453069	0.0868773	0.0387551	1e-18	0.233133	1e-18	1e-18	0.00354587	0.0113271	1e-18	0.0112942	1e-18	1e-18	1e-18	0.00424343	1e-18	1e-18	1e-18	0.0835879	0.0139406	1e-18	0.0681105
M399T89	0.882455	1e-18	0.978	1e-18	1e-18	0.135	0.696	0.609	0.0607253	0.101	0.0257	0.204697	0.0899124	0.228	0.0721823	1e-18	0.0555	1.41359	1e-18	1e-18	0.159625	1.38792	1e-18
M549T694	0.27839	1e-18	0.226615	0.00728296	0.107	1e-18	0.220328	0.256133	0.111592	0.0762053	0.0055652	1e-18	0.0601849	0.311746	0.11802	0.00255601	0.13357	0.424026	0.00714472	0.0827603	1e-18	0.182148	0.116919
M201T92	1.41716	0.0411453	1.38834	0.0175166	1e-18	0.163113	0.25395	0.040116	0.0483478	0.0384443	0.0101622	1e-18	0.0679732	0.176171	0.153297	0.0217536	0.221102	0.411636	0.0278103	1e-18	0.106246	0.0655639	1e-18
M215T1568	2.42638	0.112889	1.00878	0.0243059	0.195606	0.0910949	0.270287	0.06219	0.0681024	0.0702654	0.00965888	0.0265918	0.0544444	0.47025	0.252134	0.0241049	0.076557	1.14162	0.00524407	0.0423289	0.0165375	0.33177	0.0752042
M81T85	11.2115	0.438061	1.03028	0.08411	0.360891	0.794341	0.624595	0.107511	0.0689739	0.292278	0.0394708	0.0171541	0.0467564	0.561145	0.438378	0.173633	0.515346	4.06463	0.10744	0.321764	0.0564789	0.424779	0.486777
M322T762	0.286318	0.173089	1e-18	0.0516372	1e-18	1e-18	1e-18	0.00366734	1e-18	1e-18	1e-18	0.00513014	0.00592907	0.020282	1e-18	1e-18	1e-18	1e-18	0.0180487	0.0189492	0.00243526	1e-18	0.166702
M339T779	3.66573	1e-18	1.02447	0.0395146	0.0162347	0.0204398	1e-18	0.00314021	1e-18	0.00831357	1e-18	0.0395539	0.0146727	0.323401	1e-18	0.00298373	1e-18	0.0603883	0.0962718	0.0685958	0.0157811	0.0134642	1e-18
M285T416	1.09298	0.231	0.147	0.0972	0.0142279	0.515076	1e-18	0.174904	1e-18	1e-18	1e-18	0.123268	1e-18	1e-18	0.292418	0.0181	1e-18	1e-18	0.101588	0.0347434	0.00323	0.242044	1e-18
M62T359	183.63	5.62137	12.7049	0.139342	3.74377	2.70368	10.3621	0.500884	1.20048	2.2712	0.132182	0.897582	3.06603	3.80966	5.81177	0.999363	4.48451	25.8254	1.02563	8.80909	0.293483	6.46097	2.65201
M227T84	1e-18	0.0477597	0.135197	0.0508693	0.257856	1.08921	0.394116	0.0732136	0.0332096	0.402903	0.0200043	0.0340798	0.0956482	0.109006	0.0909961	0.014291	0.174768	0.466454	0.0167565	0.234774	0.170173	0.0450469	0.0610818
M155T598	34.3203	1.84116	11.0184	1.24768	2.88662	3.0916	7.22812	0.32775	0.3281	1.56849	0.303701	1.38392	1.2747	4.4358	3.3865	0.793739	3.07758	12.4378	0.964227	6.08752	0.842078	1.16581	7.98821
M325T701	6.17498	0.120287	1.51759	0.157093	0.0144727	0.746471	2.54817	0.0528806	0.00471734	0.303666	0.0460637	0.0369593	0.0187129	0.888578	0.0545902	0.0840222	0.234095	8.77286	0.298247	0.608114	0.264668	0.126	0.795646
M141T1584	6.12968	0.748386	1.97492	0.16838	0.819401	0.480353	0.90235	0.0190888	0.132888	0.295814	0.113981	0.709224	1.02814	0.67388	0.508015	0.703625	0.204473	6.6381	0.936491	0.167226	0.0454888	1.99416	0.399838
M241T86	1.13971	0.433196	8.37239	0.492311	0.691526	0.11726	0.246135	0.32747	0.197743	0.132047	0.0130471	0.0574029	0.0326595	10.0418	0.179562	0.119454	0.0634181	0.548714	0.0216668	2.77902	0.0716403	0.0841785	0.542731
M146T81	1.44626	0.0757531	3.23368	0.0423642	0.100293	0.381866	0.363483	0.317726	0.145149	0.0604614	0.171311	0.0448442	0.0550786	0.268123	0.114051	0.0244275	0.311714	2.47258	0.128723	0.164129	0.0830722	0.297867	0.178408
M217T89	2.33596	0.0526837	1.1792	0.060807	0.413686	1.47976	0.922833	0.0546657	0.0720408	0.0490941	0.0261408	0.0815228	0.10727	0.325404	0.0760292	0.0434112	0.114152	1.77024	0.0816955	0.190281	0.0280357	1.72392	0.0568245
M351T656	58.8168	0.295344	7.41085	0.157921	1.08183	1.66624	5.9626	0.275884	0.157019	4.79821	0.10517	0.196205	0.66896	0.312426	0.108084	0.0370785	2.07637	25.7053	0.0661588	5.07523	0.987758	1.21256	1.05726
M333T795	2.82369	0.371834	3.99613	1.66379	0.401639	0.714093	3.2402	0.0193161	0.0975138	0.353762	0.032647	0.0423423	0.202631	0.0208268	0.036424	0.0976851	0.806347	0.694037	0.0207536	0.910874	0.429478	1e-18	8.11645
M309T692	71.1342	0.379265	11.1834	0.284241	4.66221	0.657683	30.1696	1.27209	0.0949857	8.58492	0.159133	0.200409	1.51099	0.491398	0.146904	0.0978268	6.67386	43.7596	0.422251	9.50339	0.781831	3.88848	0.396536
M219T82	5.92034	0.245952	1.34489	0.0352371	8.30603	0.866957	0.28912	0.100606	0.200198	0.0380874	0.024637	0.0401338	0.0473561	0.661202	0.200397	0.00845968	0.354412	1.87375	0.0607915	0.151721	0.0510647	65.5369	0.191038
M615T676	1e-18	0.0490587	1e-18	0.00619691	1e-18	0.068024	0.902913	1e-18	1e-18	0.245502	1e-18	1e-18	1e-18	1e-18	1e-18	1e-18	0.0173847	1e-18	1e-18	0.0295059	1e-18	1e-18	0.122213
M571T693	1.50439	1e-18	0.673422	0.0534384	0.335122	1e-18	0.697407	0.727494	0.00995321	0.254001	0.00975486	0.0276693	0.173429	0.60402	0.116087	0.00340304	0.482937	1.61329	0.0120778	0.199861	1e-18	0.628289	0.352963
M195T132	1e-18	1e-18	0.129032	0.00578258	0.168199	1e-18	0.0311483	0.050707	0.00708215	1e-18	1e-18	1e-18	1e-18	1.29175	0.582105	1e-18	0.284428	1e-18	1e-18	1e-18	1e-18	0.41361	1e-18
M383T800	1e-18	1e-18	1e-18	0.0992359	1e-18	1e-18	1e-18	0.0433	0.0384035	1e-18	1e-18	1e-18	1e-18	1e-18	0.00916547	1e-18	1e-18	1e-18	1e-18	1e-18	1e-18	1e-18	0.233
M421T809	3.11604	1e-18	0.32443	0.207636	0.0611254	0.108496	0.024494	1e-18	0.0702784	1e-18	1e-18	0.0127129	1e-18	0.148061	1e-18	0.0345314	1e-18	0.996569	0.120062	0.264669	1e-18	1e-18	0.193163
M381T703	1e-18	1e-18	0.0563	0.0203303	1e-18	0.0984	1e-18	1e-18	0.0519	1e-18	1e-18	0.0495465	0.00889645	1e-18	0.0480189	0.00759	0.0388472	0.225168	1e-18	0.145743	1e-18	1e-18	0.0166844
M305T885	1e-18	1e-18	0.0644441	1e-18	1e-18	0.0655187	0.0381055	0.00998679	1e-18	1e-18	1e-18	0.00439345	1e-18	1e-18	1e-18	0.00333231	1e-18	1e-18	1e-18	1e-18	1e-18	0.0145306	1e-18
M311T565	0.353825	1e-18	1e-18	0.0158256	1e-18	1e-18	1e-18	0.00509642	1e-18	1e-18	1e-18	1e-18	1e-18	1e-18	0.108579	1e-18	1e-18	0.190204	1e-18	0.0391928	0.0297913	1e-18	1e-18
M500T731	1e-18	1e-18	1e-18	1e-18	1e-18	1e-18	1e-18	0.0355528	0.12727	1e-18	1e-18	1e-18	0.0650046	0.0616437	1e-18	1e-18	0.613851	3.17405	0.0562876	0.262095	0.0912063	1e-18	1e-18
M327T579	0.811232	0.0121705	0.0727109	1e-18	1e-18	1.20643	0.0813306	1e-18	1e-18	1e-18	1e-18	0.143301	1e-18	1e-18	1e-18	1e-18	1e-18	1e-18	1e-18	1e-18	1e-18	1e-18	0.0111905
M342T687	1e-18	1e-18	1e-18	0.0182603	1e-18	1e-18	1e-18	1e-18	1e-18	1e-18	1e-18	0.0686429	1e-18	0.0202504	1e-18	1e-18	0.0327338	1e-18	1e-18	0.0680602	1e-18	1e-18	0.0113535
M294T757	1.93	1e-18	0.141	1e-18	1e-18	1e-18	1e-18	1e-18	1e-18	1e-18	1e-18	0.00311	1e-18	1e-18	1e-18	1e-18	1e-18	1e-18	1e-18	0.0194087	1e-18	1e-18	0.00986596
M312T674	0.236188	1e-18	1e-18	1e-18	1e-18	0.0408852	0.0403376	1e-18	1e-18	1e-18	1e-18	1e-18	1e-18	1e-18	0.132716	1e-18	0.0191535	0.166125	1e-18	1e-18	1e-18	1e-18	0.0243605
M326T540	0.249073	1e-18	1e-18	0.00734397	1e-18	0.0203094	1e-18	0.00903283	1e-18	1e-18	1e-18	0.0073422	0.0061368	1e-18	1e-18	1e-18	1e-18	1e-18	0.00686847	1e-18	1e-18	1e-18	0.00948032
M285T415	0.48275	1e-18	1e-18	1e-18	0.0142291	0.171149	1e-18	0.0948655	1e-18	1e-18	1e-18	0.0589022	1e-18	1e-18	0.196473	1e-18	1e-18	1e-18	0.0849824	0.0155602	1e-18	0.13638	1e-18
M371T837	9.76632	0.367018	1.05903	0.432206	0.305941	0.542054	0.932286	1e-18	0.0113988	0.145589	1e-18	0.0761674	0.0426841	0.0229497	1e-18	0.046174	0.34944	2.71222	0.00468958	0.233932	0.175097	1e-18	0.503632
M199T464	8.57894	0.0962177	1.20285	0.0704784	0.258026	0.623535	0.238323	0.0168065	0.0301958	0.021896	0.0034501	0.0165732	0.0148837	0.0218217	1e-18	0.00688514	0.0164959	0.16691	0.0134987	0.103462	0.0120019	0.0152584	0.0550859
M199T467	8.57894	0.0962177	1.20285	0.0704784	0.258026	0.623535	0.238323	0.0168065	0.0301958	0.021896	0.0034501	0.0165732	0.0148837	0.0218217	1e-18	0.00688514	0.0164959	0.16691	0.0134987	0.103462	0.0120019	0.0152584	0.0550859
M571T689	1.50497	1e-18	0.755411	0.0534401	0.335089	1e-18	0.739015	0.736767	0.0321614	0.270727	0.00975781	0.0276849	0.181411	0.956397	0.0359663	0.00340299	0.48272	1.61308	0.0806068	0.241039	1e-18	0.673921	0.370224
M323T608	7.62336	0.0376393	1.60623	0.265322	0.153762	0.293565	3.12447	0.0144628	0.101865	0.212451	0.0409314	0.221405	0.0884904	1e-18	0.0520414	0.0545201	0.917312	1.34793	0.360605	1.09213	0.0799611	0.165052	2.22729
M345T646	13.4634	0.639905	1.98476	0.44691	0.781578	0.848708	3.73595	0.147242	0.091851	1.37772	0.114987	0.0359158	0.303037	0.0760711	0.0663445	0.0835828	0.870834	6.53901	0.0859073	2.13115	0.186439	0.588408	0.325297
M117T126	46.5807	0.541434	8.74277	0.244539	2.08716	1.52291	3.0447	0.433888	0.251903	1.58014	0.135649	0.680826	0.168762	4.12791	0.776935	0.392349	2.69521	22.6281	0.728463	3.58392	0.343064	1.87753	2.84207
M319T93	1.37046	0.0484065	0.254587	0.0374001	0.0694056	0.182753	0.159352	0.0132241	0.0284618	0.0349602	0.0260699	0.0267176	0.030113	0.205745	0.0286196	0.0139881	0.0859145	0.903201	0.070363	0.0867214	0.0114468	0.138992	0.0526229
M87T434	27.8471	2.96284	70.3912	0.987496	3.92034	4.99719	4.54226	3.06367	1.30258	0.931156	0.766255	1.66935	0.89964	2.53886	1.59387	0.446428	2.06368	25.5768	2.53055	1.48546	0.246827	2.61882	1.72781
M499T586	114.621	0.883333	21.2414	0.2913	8.59126	0.531992	0.167729	1e-18	0.306126	1e-18	0.0822578	0.272217	1e-18	0.621576	2.37367	1e-18	1e-18	1e-18	0.0316528	1e-18	0.00353421	1e-18	7.15971
M122T129	15.7086	0.674563	3.36468	1.14047	2.64591	1.05376	3.2043	0.299776	0.481011	0.551554	0.138715	0.502215	0.365064	1.21761	1.12071	0.292303	1.04716	17.7561	0.46465	2.01909	0.203446	1.86662	0.512466
M405T654	1e-18	0.0169199	1e-18	0.0442915	1e-18	0.233609	0.0332684	1e-18	0.0163908	0.0970288	1e-18	0.00786422	0.0534262	1e-18	0.0158265	0.0195954	0.279127	1.38153	0.0771549	0.652866	0.0823417	0.0288997	0.22981
M219T358	0.388376	0.131999	0.206837	0.00885196	1e-18	0.166294	1e-18	0.0233359	1e-18	0.00846216	1e-18	1e-18	1e-18	1e-18	0.157431	0.00279182	0.0377871	1e-18	1e-18	1e-18	1e-18	0.474674	0.00277003
M325T710	2.07753	0.0941991	0.218638	0.129814	0.0144699	0.224408	0.620649	0.00371955	1e-18	0.343406	0.0347986	0.120776	0.00796024	0.629731	0.0317121	0.0533744	0.124019	6.15673	0.0814099	0.467046	0.0677955	0.418081	0.632644
M164T87	1e-18	1e-18	2.94872	1e-18	1e-18	0.115618	0.108101	0.957648	0.11199	0.0197925	0.0144675	0.0461581	0.0332914	0.199853	0.0639675	0.0695663	0.0339526	0.521731	0.314377	1e-18	0.034545	0.151073	1e-18
M111T366	23.3688	1.16844	6.86544	0.541626	1.80522	1.34717	2.0594	0.537515	1.05789	1.11361	0.462064	0.589762	0.576938	1.07159	1.30526	1.01988	2.71711	10.9587	0.837312	1.06863	0.490468	1.25645	2.03108
M80T938	2.67095	0.0929834	0.773155	0.081838	0.0763887	0.276431	0.153931	0.0405804	0.067734	0.0977767	0.0210431	0.0508636	0.0963137	0.193597	0.140012	0.0368396	0.125344	1.44072	0.0665906	0.231691	0.0395424	0.100849	0.155012
M243T86	5.83429	0.0402487	1.05111	0.204515	0.0667725	0.648668	0.423653	1.17839	0.458385	0.540885	0.156083	0.206683	0.142603	0.118661	2.91556	0.122249	0.36253	3.32577	0.133595	0.0481028	0.163262	1.23469	0.612377
M60T750	22.6864	0.607491	6.27234	0.367276	1.21221	1.69846	2.01883	0.259085	0.47778	0.819485	0.292636	0.401472	0.676974	1.76658	0.425579	0.417398	5.51938	9.88425	0.411087	1.13947	0.231132	2.73278	0.918829
M187T139	0.942564	0.0113147	0.325993	0.0115639	0.180622	0.103815	0.0362928	0.0930708	0.132202	0.0159296	0.0033649	0.00747944	1e-18	0.709486	0.267354	0.00319898	0.507384	0.134239	0.00571146	0.0373398	0.0112211	0.393701	1e-18
M255T1080	1e-18	0.0171625	1e-18	0.026686	1e-18	0.889214	0.157007	0.00888824	1e-18	0.290115	0.0108522	0.0170703	0.00627061	1e-18	0.0239059	0.00299315	0.0853806	0.288071	0.0232729	0.552749	0.0856707	0.0120055	0.106133
M613T565	10.445	1e-18	2.51223	0.0200023	0.51929	1e-18	0.0269222	0.0665741	0.162152	0.0090773	0.00596434	0.0981099	0.156115	0.234424	0.167419	0.106302	0.185294	1.67679	0.170366	1e-18	1e-18	0.0167486	0.0360776
M275T85	1.99	0.179361	0.3822	0.0151287	0.104	0.0642206	0.256014	0.0807	0.18347	0.176073	0.0116965	0.0938	0.0758744	0.113	0.0452	0.0112	0.409592	4.6	0.0428	0.164	0.0140825	0.0806	0.039
M237T438	4.87366	0.0961589	1.25255	0.0366399	0.0164598	0.0652952	0.207873	0.0492257	0.0237857	1e-18	0.00319783	0.00486112	0.00928352	0.0541719	0.0744006	1e-18	0.0352709	0.153037	1e-18	1e-18	1e-18	0.122545	1e-18
M113T434	40.7221	1.34503	12.3614	0.886525	2.4267	5.05971	2.2803	0.382502	0.11832	0.676561	0.482161	0.525813	0.583717	2.86571	1.26988	0.314809	1.46538	11.0642	0.234484	0.93156	0.171717	1.58488	1.20859
M145T352	1e-18	1e-18	0.193635	1e-18	1e-18	1e-18	1e-18	1e-18	0.00513572	1e-18	0.00303312	0.320298	1e-18	1e-18	0.00934944	1e-18	0.056044	1e-18	0.422534	1e-18	1e-18	0.110008	1e-18
M252T595	2.46047	0.0453389	0.174079	0.0389255	1e-18	0.166375	1e-18	1e-18	1e-18	0.0866751	0.013845	0.00574558	1e-18	1e-18	2.01391	1e-18	0.0156921	0.176381	0.00622409	0.254019	0.0301731	0.0161806	0.0406789
M311T811	4.93274	0.0497464	0.986946	0.213562	1e-18	0.20206	0.891059	0.00676422	0.00611868	0.0410709	0.0191375	0.0510963	0.21952	1e-18	1e-18	1e-18	0.512711	1.7035	1e-18	0.481879	0.048742	1e-18	0.44378
M404T654	1e-18	1e-18	1e-18	0.0075757	0.0187421	1e-18	1e-18	1e-18	1e-18	0.0204829	1e-18	1e-18	0.0269414	1e-18	1e-18	1e-18	0.14335	1.15293	0.0173622	0.0593226	0.0237448	1e-18	0.0575916
M245T84	1.83363	0.205772	0.513212	0.0356202	0.0492419	0.108707	0.23218	0.102668	0.00727615	0.258726	0.0670959	0.0227865	0.0202351	0.113754	0.468751	0.0174849	0.267246	1.12027	0.0079656	0.104273	0.028477	0.18424	0.0698521
M125T496	13.4607	0.464395	1.69171	0.205956	0.501525	1.01493	1.45025	0.0793129	0.189782	0.312444	0.0687994	0.070126	0.244176	0.598024	0.306236	0.162371	0.465212	4.29163	0.364694	0.469416	0.106993	0.644101	0.309988
M95T81	22.1478	0.614841	19.5424	0.257775	0.789431	14.2482	1.0647	14.5859	0.709348	1.43882	0.179281	0.47013	0.0556566	155.681	3.59266	0.0846072	16.3076	24.7768	2.9593	1.49606	0.0252471	0.533099	31.2766
M387T582	1e-18	1e-18	1e-18	1e-18	1e-18	0.327264	1e-18	1e-18	0.0756205	1e-18	0.0063018	0.0421219	1e-18	1e-18	1e-18	1e-18	1e-18	0.205	0.0503682	0.032	1e-18	1e-18	0.176799
M95T78	0.248998	1e-18	1e-18	1e-18	1e-18	0.172572	1e-18	0.0283326	1e-18	0.0741169	0.00445235	1e-18	1e-18	0.0249395	0.0572005	0.00398436	0.0546784	0.629254	0.00510068	0.0176853	1e-18	0.0225753	0.0321878
M160T89	0.286693	1e-18	0.119742	1e-18	0.0207324	0.022186	1e-18	0.0300021	1e-18	0.00876033	0.00786029	1e-18	0.0218865	0.266324	0.0439202	1e-18	1e-18	1e-18	0.0423302	1e-18	0.0126819	0.114563	1e-18
M218T89	0.880079	0.077183	0.401468	0.173355	0.0884921	0.200649	0.234818	1.16173	0.191379	0.0762894	0.176959	0.0542372	0.0227162	0.177535	0.058927	0.0153425	1.06129	2.23978	0.749849	0.161348	0.0168719	0.29196	0.409143
M164T131	1.22907	1e-18	0.394683	1e-18	0.0204922	0.0800994	1e-18	0.152159	1e-18	1e-18	0.0103833	1e-18	1e-18	0.223242	1e-18	0.00512655	0.180289	1e-18	1e-18	1e-18	1e-18	0.263524	1e-18
M108T129	9.07705	0.219179	2.74935	0.626584	1.38652	0.844373	1.13346	0.304815	0.102144	0.968704	0.210497	0.265305	0.0950185	2.63728	2.16394	0.128624	1.60726	11.2371	0.302126	1.50448	0.172256	1.17712	2.12378
M181T674	53.2395	3.85704	34.6611	5.68618	11.9163	10.8898	3.52043	5.79212	0.465867	9.79602	0.469157	0.382803	1.20243	1.12984	10.1546	0.0654922	3.42486	702.588	0.575043	12.346	1.48758	4.70985	0.925978
M349T825	4.17538	1e-18	0.294791	0.154742	0.209229	1e-18	0.0380339	1e-18	0.111176	0.0217088	1e-18	0.00418925	1e-18	1e-18	1e-18	1e-18	0.0162085	1.78037	1e-18	0.0154762	1e-18	0.0137438	0.215007
M548T687	0.343341	1e-18	0.406557	1e-18	0.141574	1e-18	0.176142	0.274599	0.0796754	0.116575	0.00406207	0.00461769	0.0557036	0.327596	0.0597778	0.00313791	0.150559	0.382328	0.0220965	0.138722	1e-18	0.22623	0.165533
M133T190	51.198	0.092967	1.9613	0.218163	1.06615	0.333487	0.344249	0.183402	0.0240261	0.334769	0.0729135	0.0197399	0.273118	0.938135	1.10756	0.0950287	0.668652	4.53237	0.109248	0.958679	0.077877	0.310491	1.25867
M118T91	1e-18	1e-18	0.0626161	0.0131355	1e-18	0.0529093	0.0808703	0.0995399	1e-18	0.0295136	0.00570905	1e-18	1e-18	0.168161	0.0536079	1e-18	0.0168267	1e-18	0.0211223	1e-18	0.0326972	0.134724	1e-18
M323T779	1.12314	0.0136993	0.113162	0.0469457	0.0170767	0.0556263	0.0912655	0.0423971	0.0455264	0.110017	0.00814712	0.0393411	0.0423076	1e-18	0.072155	0.00869967	0.186374	1.14085	0.0281403	0.620883	0.00516509	0.106471	0.439531
M547T689	1.62289	0.0323756	1.94382	0.0836594	0.571651	0.0572538	1.32274	1.02407	0.0235607	0.497969	0.0391445	0.0114694	0.311652	0.413163	0.14517	0.0283251	0.747498	3.62013	0.0266396	0.556083	0.00961374	0.966468	0.703018
M319T90	2.16606	0.0287938	0.84673	0.024842	0.0923776	0.247125	0.0879329	0.0193203	0.0388304	0.0265972	0.0257558	0.0246001	0.0316335	0.167376	0.0510418	0.0266207	0.0915087	1.25842	0.0363915	0.0738525	0.0113573	0.0653326	0.0455489
M207T83	0.258842	0.05153	0.873278	1e-18	0.0495964	0.160239	1e-18	0.0105111	0.0157867	0.0227797	0.0213694	0.00998573	0.0443938	0.0694749	0.0392773	0.0120095	0.0259709	0.309087	0.0140603	0.0388897	0.0230049	0.0437782	0.0201239
M484T734	2.98144	1e-18	1.63926	1e-18	1e-18	1e-18	0.0287036	0.00386475	1e-18	0.00677802	0.0161967	1e-18	1e-18	1e-18	1e-18	0.00692953	1e-18	1e-18	1e-18	1e-18	1e-18	0.0140383	0.183348
M124T489	73.1133	1.47874	5.40645	0.823999	2.99275	3.34858	4.8402	0.7349	0.747669	0.836663	0.337506	0.535682	2.55625	4.01605	2.9382	0.364948	4.12604	41.5813	1.07413	0.272244	0.378657	3.48181	0.661995
M310T700	13.117	0.520337	2.00802	0.578671	0.874617	3.17983	5.93567	0.219979	0.246065	1.66588	0.11072	0.322048	0.220156	0.268321	0.0344796	0.0428848	1.13504	7.79152	0.328993	1.90459	0.141134	0.746144	0.45276
M323T599	20.5419	0.759804	2.22766	0.200962	0.0898315	0.578266	1.29651	0.0111028	0.0839355	0.466652	0.0547406	0.198868	0.0250929	1e-18	0.0520655	0.0545179	0.682967	1.91837	0.262387	2.1959	0.230885	0.148102	2.88479
M133T85	8.98137	0.0898958	0.283465	0.0223058	0.0727546	1.99506	0.275144	0.0960581	0.0305431	0.0416319	0.0266498	0.04968	0.0402322	0.350218	0.121264	0.0497913	0.750828	2.39999	0.0229353	0.106648	0.0236758	0.120088	0.0407636
M251T83	1e-18	1e-18	1e-18	1e-18	0.050445	0.0737641	1e-18	0.0235469	0.0338709	0.0151442	0.00298861	1e-18	1e-18	0.0811194	0.0370398	0.00323859	0.0202066	0.133448	1e-18	0.0184519	1e-18	0.0716789	0.0157146
M367T731	1.11255	1e-18	0.0590918	0.133096	0.028687	0.0837998	0.0331049	0.0230338	0.0716804	0.0696396	0.00729	0.0234159	0.0309872	0.199	0.16984	0.0392266	1e-18	0.410133	0.0345209	0.202252	0.0485	0.0262059	0.183505
M319T432	3.27161	0.101906	0.822034	0.0473899	0.182304	0.212791	0.343925	0.034039	0.0358901	0.0884207	0.0375125	0.0218373	0.0565005	0.29588	0.119751	0.0431978	0.16414	2.03268	0.0531129	0.134212	0.031907	0.28077	0.0861249
M261T89	1e-18	0.00972117	2.63443	1e-18	1e-18	0.0648559	0.194572	0.0964813	0.0227505	0.0365634	0.00925307	0.0251638	0.0453565	1e-18	0.0591725	1e-18	0.0211808	1.02457	1e-18	1e-18	0.0164436	0.493311	1e-18
M131T687	9.93382	0.42164	3.08306	0.294174	0.612679	1.02734	1.91467	0.193398	0.277919	0.381922	0.157387	0.233388	0.401842	0.749293	0.279248	0.156096	0.617778	6.40089	0.310975	0.750463	0.192617	0.525194	0.409607
M231T174	4.46692	1e-18	0.290585	0.0590861	0.0137595	1e-18	1e-18	0.00392632	1e-18	0.00767068	0.0035022	1e-18	0.0061425	0.953332	1.2368	1e-18	0.875565	1e-18	1e-18	1e-18	0.0284764	1e-18	0.0110329
M241T85	0.326023	0.0589631	0.0715681	0.0272337	0.0697194	0.129902	0.1741	0.0410139	0.0511221	0.149453	0.0230424	0.0268766	0.0443702	0.222562	0.0639131	0.00413943	0.167829	0.952225	1e-18	0.137669	0.0328201	0.0789519	0.0407431
M267T753	1e-18	1e-18	0.180518	0.00662945	1e-18	1e-18	0.0616029	0.0430027	0.0150247	0.0976294	1e-18	1e-18	0.0238073	1e-18	0.270466	0.0182476	1.02675	0.677546	1e-18	0.193055	0.0457658	0.01625	1e-18
M303T538	1e-18	0.0114499	1e-18	0.00532628	0.0327086	0.258468	1e-18	1e-18	1e-18	1e-18	0.0113739	0.0338939	1e-18	1e-18	1e-18	1e-18	1e-18	1e-18	0.0338334	1e-18	1e-18	1e-18	0.174428
M97T427	48.4679	1.1861	15.638	2.18508	5.63916	2.2914	1.7943	0.848963	0.539504	2.52382	0.785695	0.324286	10.5762	1.74901	1.12543	2.72111	1.29517	12.1981	0.575742	0.759134	0.241013	3.3917	6.09766
M153T143	24.2774	0.0888148	0.299246	0.184045	1.04514	0.10312	0.885597	0.357123	0.013612	0.612823	0.124858	0.408343	0.0295872	4.83114	0.779736	0.0995332	6.09448	5.54401	0.261093	0.831352	0.246497	3.6245	0.282012
M319T1114	4.29812	0.169342	1.38372	0.0702789	0.235335	0.373177	0.336588	0.0438919	0.097262	0.147328	0.0562643	0.0888222	0.0949029	0.0954009	0.089031	0.0487687	0.269341	2.35395	0.0950614	0.232467	0.0538385	0.211178	0.191503
M83T484	83.6531	3.90039	32.8004	3.87726	7.75683	1.74191	12.1071	1.18075	1.33336	3.88838	0.618042	1.60553	4.01467	9.31363	0.842062	0.340627	3.83969	27.7022	2.51494	4.52224	0.953127	6.70082	4.24159
M188T89	1e-18	1e-18	0.497447	1e-18	0.11647	1e-18	0.158585	0.0146247	1e-18	0.0767059	0.00877455	1e-18	0.0389277	0.287841	0.0597225	1e-18	0.0215014	1e-18	0.0254044	0.055347	0.018378	0.0461151	1e-18
M119T1562	232.759	17.2206	23.8743	1.91175	2.9171	13.6669	6.7176	19.0173	26.501	1.74431	2.31282	13.0474	3.26342	18.945	11.7566	7.33004	22.4777	584.221	1.56682	7.86196	0.747312	0.147662	44.4755
M579T471	1e-18	1e-18	1e-18	1e-18	1e-18	0.0965222	0.033053	1e-18	0.228019	1e-18	0.017094	0.0838983	0.00524905	0.14374	1e-18	1e-18	0.0157694	1e-18	0.0703661	1e-18	1e-18	1e-18	0.236845
M220T88	3.86396	0.0454619	0.85482	0.0461437	0.131922	0.928375	3.15011	0.0998665	0.267849	0.453571	0.122526	0.0746706	0.401634	0.624635	1.24201	0.0323694	0.532837	6.11052	0.0370239	0.202703	0.443821	2.15752	0.0231413
M83T426	75.692	0.693596	17.5781	2.15946	1.69776	1.31772	2.85799	0.767508	0.0823981	0.905863	1.00596	1.08322	0.54121	6.0256	1.34903	0.404475	1.11813	17.9033	0.197254	1.68549	0.301266	1.54867	3.48668
M152T87	2.17783	0.0502584	1.05579	0.00987299	0.0635824	0.274462	0.123852	0.0697683	0.0121047	0.277509	0.00906137	0.0498389	0.043752	0.20179	0.028687	0.0185923	0.169761	1.35005	0.0563983	0.115624	0.0832464	0.0751036	0.0650058
M279T640	0.557	1e-18	0.202209	1e-18	1e-18	1e-18	1e-18	1e-18	0.00462565	0.32766	0.00287739	1e-18	1e-18	1e-18	0.00875877	1e-18	0.0249912	1e-18	1e-18	1e-18	1e-18	0.0141946	0.186026
M183T85	4.61784	0.221801	0.283472	1e-18	0.17086	0.255468	0.330444	0.00977175	0.0212328	0.0316729	0.01929	0.0203477	0.0309989	0.0935838	0.0411425	0.0521947	0.0687792	1.87942	0.131108	0.121381	0.0152176	0.164712	0.0248908
M247T155	0.258272	1e-18	1.4472	0.00494031	0.13376	1e-18	1e-18	0.112024	0.12258	1e-18	0.0505836	1e-18	1e-18	0.570231	0.260766	0.00560113	0.404548	0.111787	1e-18	1e-18	0.0117647	0.518657	1e-18
M251T595	29.3731	0.499181	5.52519	0.428783	0.788346	1.08628	1.96356	0.221749	0.221243	1.00122	0.0698289	0.13978	0.321545	0.738235	0.0781775	0.0607005	0.821958	9.86849	0.334623	1.69311	0.248062	0.466101	0.139975
M321T816	0.736639	1e-18	0.422461	0.153273	1e-18	0.0400895	0.147192	1e-18	0.0462778	0.0144377	0.0192598	0.238898	0.0103622	1e-18	1e-18	1e-18	1e-18	0.146452	1e-18	0.327561	0.00312514	0.0117205	0.240539
M279T86	1e-18	1e-18	1.75358	1e-18	1e-18	1e-18	0.0405437	0.0207628	0.0526918	0.0371459	0.0133522	0.0420911	0.0157728	0.186921	0.07782	1e-18	0.0285014	0.480458	0.0170729	0.0279047	0.0282718	0.136172	0.0143189
M117T182	24.0987	0.128065	1.21545	0.237285	0.777313	0.490202	0.596755	0.20068	0.0815151	0.487925	0.055633	0.0717306	0.238119	1.20775	1.02726	0.103504	0.804804	4.27122	0.185301	0.837052	0.103123	0.310238	2.06435
M351T723	2.77	0.256919	0.762823	0.131184	0.083	0.496054	0.695172	0.00742	0.0345648	0.677275	0.00223	0.0806586	0.0912	0.126711	0.00972491	0.0477	0.443792	1.46932	0.0215189	0.761602	0.104612	0.0849	0.291375
M400T91	1e-18	1e-18	0.473264	1e-18	1e-18	1e-18	0.190612	0.0715785	1e-18	1e-18	0.0286348	1e-18	1e-18	1e-18	0.0553041	1e-18	1e-18	0.146559	0.00594	1e-18	0.089501	0.0262343	1e-18
M101T251	49.4635	1.38522	2.8523	0.978397	1.789	10.3793	2.56046	0.485098	0.706748	0.72122	0.187775	1.7436	0.467259	3.40955	1.94996	0.154993	2.04218	9.43267	0.594499	1.60248	0.41957	2.08009	0.375247
M361T600	5.17689	0.116641	0.199	0.0732	0.0206773	0.519865	0.283	1e-18	0.0149	0.332	0.00680063	1e-18	1e-18	1e-18	1e-18	0.0276	1e-18	0.285	0.0214928	0.150598	0.0393	1e-18	0.184762
M209T90	11.1684	0.0614483	0.404278	0.236974	0.0935626	2.17209	3.83172	0.21985	0.210069	0.129322	0.0185941	0.152436	0.366289	1.32628	0.103596	0.0480716	0.939917	0.369132	0.275176	0.104253	0.0127784	0.142097	0.292846
M59T1476	8.4222	0.440404	1.26769	0.439086	0.398493	0.550668	1.23414	0.0654189	0.273771	0.38721	0.165461	0.265312	0.284081	0.945945	0.294985	0.128127	0.882314	4.75103	0.326492	0.820225	0.176553	0.555115	0.430143
M326T700	1e-18	1e-18	1e-18	1e-18	0.0134637	0.0191755	0.386971	0.00340502	1e-18	0.0970024	0.00280633	0.0113819	0.0065315	0.0514655	0.00891947	0.00767003	1e-18	0.460283	0.0183494	1e-18	0.00368294	1e-18	0.0596738
M342T667	4.53749	0.0311073	0.423552	0.24101	0.197668	0.042558	0.293667	0.026162	0.0413571	0.0670324	0.0044475	0.0580875	0.0448373	1e-18	1e-18	0.012176	0.213186	1.48817	0.0305902	0.403694	0.0295773	0.0212574	0.286523
M247T153	0.258218	1e-18	1.77044	0.00494	0.29162	1e-18	1e-18	0.208597	0.130711	1e-18	0.0883594	1e-18	1e-18	1.05314	0.455942	0.00566068	0.67307	0.111741	1e-18	1e-18	0.0117608	0.862222	1e-18
M283T652	4.30179	0.181	0.627832	0.101562	0.0781559	0.940219	1.64654	0.0130566	0.0247364	0.545649	0.0346	0.073677	0.0519638	0.0261	1e-18	0.00415	0.109138	2.39213	0.0949	0.754495	0.0801	0.132057	0.254988
M120T86	4.12329	1.13418	0.797521	0.0601162	0.0610434	0.0896613	0.297552	0.164298	0.0777365	0.945858	0.0272712	0.0116448	0.11053	0.277887	0.0596083	0.137636	1.48503	3.02357	0.024965	0.22105	0.0427749	0.0591858	0.550555
M134T85	1e-18	0.0449431	1e-18	1e-18	0.0695729	0.0715651	0.138383	0.0147215	0.0355647	0.0483916	0.0130689	1e-18	0.0365214	0.0764281	0.129983	0.0160783	0.0465134	0.391238	0.020455	0.0666422	0.00955964	0.103141	0.053484
M227T514	10.2382	0.258881	5.98896	0.259261	1.55451	0.992753	2.59248	0.70022	0.0341861	1.2097	0.0226857	0.0734294	0.814017	1e-18	2.33826	0.408299	0.997271	33.2925	0.0876163	2.98195	0.388047	5.08846	0.439526
M163T79	0.782507	0.0312235	1e-18	1e-18	0.026835	0.105988	0.118517	1e-18	0.0285536	0.155703	1e-18	0.0217728	0.0302595	0.181225	0.258458	0.078009	0.191254	0.851338	0.0144455	0.160199	0.00726197	0.0495264	0.0561476
M136T83	1.19703	0.16663	0.775625	0.0197824	0.037595	0.114351	0.156967	0.0248928	0.0462369	0.0609954	0.0187153	1e-18	0.0155391	1e-18	0.0996301	0.0204115	0.0911462	1.87419	0.0575097	0.375173	0.0123573	0.166297	0.0597807
M140T136	11.1394	0.216877	0.153589	0.310771	0.103608	1.28385	0.530429	0.148138	0.174724	0.378363	0.0548362	0.126224	0.103962	0.711726	0.474452	0.0664188	0.537198	3.76928	0.13817	0.4618	0.0762762	0.453494	0.555829
M163T78	1e-18	0.0108248	1e-18	1e-18	0.0145701	1e-18	0.0426058	0.00610137	0.00598	0.0303178	1e-18	0.0059102	1e-18	0.0349691	0.0527364	1e-18	1e-18	0.136665	0.00617701	1e-18	0.00729258	1e-18	0.0139573
M165T258	5.11523	0.264417	1.22393	0.171256	0.295437	0.486292	0.905337	0.0800129	0.165947	0.214114	0.096321	0.0977014	0.188747	0.445018	0.244309	0.0991781	0.452254	3.03586	0.19134	0.391332	0.0819852	0.305548	0.271907
M337T770	6.8229	0.689664	0.122418	0.458059	0.0886067	0.394293	0.711648	0.0153636	0.0248508	0.0584638	0.0431463	0.0538481	0.00838873	1e-18	0.00801127	1e-18	0.254018	1.70538	0.0772648	0.252196	0.0492495	1e-18	0.506365
M223T656	6.4083	0.156553	3.46932	0.224045	3.53486	1.93224	4.4769	0.326911	0.138638	4.59395	0.208191	0.338996	0.845409	0.154756	4.05539	0.473956	5.01204	45.5777	0.285292	8.96737	1.26014	2.15069	0.401705
M343T692	0.911747	1e-18	1e-18	0.0108966	1e-18	0.0894727	0.0305386	1e-18	0.00628092	0.0180005	1e-18	0.0521408	1e-18	1e-18	0.0670188	1e-18	0.0372441	0.299599	0.0070765	0.175001	1e-18	0.15534	1e-18
M369T785	2.48054	0.122592	1.33116	0.0809759	0.103041	0.342359	1.69238	1e-18	0.323	0.207304	0.0114292	0.0217366	0.0098271	0.413714	1e-18	1e-18	0.0624725	0.133674	0.152343	0.33694	0.19649	0.0167254	0.462241
M99T1584	10.7706	0.459224	2.19633	0.342432	0.483143	0.703558	0.795113	0.150521	0.226197	0.363795	0.126489	0.183617	0.153981	0.868953	0.214631	0.122708	0.585961	4.5124	0.159325	0.669445	0.122329	0.624462	0.382906
M319T1028	1.18417	0.0652781	0.509483	0.032459	0.0937802	0.146893	0.130049	0.01287	0.0289005	0.0297194	0.0326479	0.0279195	0.0366643	0.242516	0.0618271	0.0106056	0.122883	0.843482	0.0360746	0.0788873	0.0140934	0.0454737	0.0829406
M149T190	12.9685	0.0425407	1.9247	0.260801	0.686886	0.364565	0.462562	0.174985	0.00619966	0.381843	0.087519	0.00473871	0.0670541	0.947013	3.74818	0.198535	0.77281	2.72083	0.0829313	0.591051	0.089829	0.309363	1.03762
M116T352	41.2516	1.32789	9.19754	1.32581	1.78477	1.51644	1.1688	0.694512	0.804593	0.637536	0.749503	0.429308	0.385515	3.38905	1.95201	1.4136	2.68191	14.0252	0.401273	0.906014	0.46984	1.78378	0.797013
M174T89	1e-18	0.0601531	2.19132	1e-18	1e-18	0.07047	0.0542539	0.0920758	0.0209401	0.0515067	0.00955703	1e-18	0.031725	1.18776	0.0833599	1e-18	0.0292366	0.207692	0.0324998	1e-18	0.0319564	0.265807	1e-18
M103T445	60.5974	2.06277	4.87616	2.90878	1.74257	3.55403	4.68266	0.997238	0.582978	1.55719	0.372938	0.0529207	1.18676	4.52824	0.76506	0.77972	5.18028	7.75429	0.413005	0.982584	0.651096	3.18128	1.12582
M312T799	1e-18	1e-18	1e-18	0.125164	1e-18	1e-18	0.450194	1e-18	1e-18	0.0682538	1e-18	0.0420099	1e-18	1e-18	1e-18	1e-18	0.131951	1e-18	1e-18	1e-18	0.0626965	1e-18	0.165254
M405T843	4.62598	0.114122	1.82315	0.127103	0.0947252	1e-18	0.258878	1e-18	0.00519488	0.0229629	0.0263849	0.0581311	0.169178	1e-18	1e-18	0.0782258	0.24332	0.368656	1e-18	0.133368	0.0257607	1e-18	0.195643
M242T128	7.21227	1e-18	1.59511	0.00578901	1e-18	0.0209975	1e-18	0.114859	1e-18	0.0111713	0.0683594	1e-18	1e-18	0.283968	0.136617	1e-18	0.152598	1e-18	1e-18	0.0214749	0.0512104	0.271319	1e-18
M385T641	11.4426	0.204819	1.09264	0.0417117	0.169202	1.09157	0.794746	0.0671154	0.0855213	0.596444	0.0266709	0.0620643	0.0801241	0.0282027	0.060895	0.0475537	0.305095	2.0319	0.161242	0.961824	0.0781902	0.0520715	0.349785
M403T732	1e-18	0.0105763	1e-18	0.0745474	1e-18	0.071237	1e-18	0.00480075	0.235239	0.0209352	0.0430312	0.0813807	0.0657366	0.131516	0.3195	1e-18	0.120505	1e-18	0.129698	0.178224	0.110257	1e-18	0.0636221
M213T156	5.98859	0.0367606	2.18213	0.0668546	0.0467622	0.582886	0.198097	0.0907911	0.0989735	0.08196	0.0487934	0.0303541	1e-18	0.127788	0.240928	0.113831	0.592106	1.5541	1e-18	0.229983	0.0282873	0.0766952	0.263788
M337T791	1e-18	0.0127313	1e-18	0.00553777	0.0151827	0.0619199	0.0347761	1e-18	0.00912918	0.0559459	1e-18	0.00946806	1e-18	1e-18	1e-18	1e-18	1e-18	1e-18	1e-18	0.0797989	1e-18	1e-18	0.0360534
M87T750	24.705	1.17671	13.1219	0.621952	3.58352	2.82268	3.7216	0.277666	0.920228	1.80486	0.473627	0.482257	0.893005	4.12812	0.757218	0.488666	6.87446	17.5755	1.6632	10.6198	0.245265	1.03172	1.03536
M317T88	1e-18	1e-18	0.754234	1e-18	1e-18	0.0326383	1e-18	0.180488	0.0215376	0.0246799	0.0251496	0.0252582	0.0406534	1e-18	0.0935567	1e-18	0.0255322	1e-18	0.0376908	1e-18	0.0408519	0.109448	1e-18
M68T1574	20.0228	1.05828	5.41642	0.34888	1.17252	1.26447	2.08131	0.345709	0.280534	0.606326	0.193073	0.366494	0.353837	1.62992	0.514417	0.195365	1.34262	11.7658	0.284485	0.993125	0.202277	0.840488	0.686047
M337T760	7.71265	0.920972	0.0579479	0.722581	0.157973	3.25993	4.35319	0.0153601	0.0206846	1.24729	0.0510113	0.0897631	0.0403596	1e-18	0.0276874	0.0259489	0.686928	2.79889	0.147321	1.63562	0.179471	0.0729231	0.752534
M159T93	1e-18	0.0538175	1e-18	1e-18	1e-18	0.100189	1e-18	1e-18	1e-18	0.0318397	1e-18	1e-18	1e-18	1e-18	1e-18	1e-18	0.0174151	1e-18	0.00505575	1e-18	1e-18	1e-18	0.0209482
M127T91	3.68221	0.120336	0.670245	1e-18	0.0445419	0.974929	0.0820009	0.0213782	0.0169093	0.859874	0.0367121	0.0104762	0.0336885	0.0774671	0.0487388	0.279432	0.515681	0.605362	0.0213809	0.113389	0.0537739	0.0597766	0.557053
M291T799	1e-18	1e-18	0.292	0.0109	0.0143648	0.0417695	0.0990569	1e-18	0.0396506	0.0190024	0.0161104	0.00430903	1e-18	1e-18	1e-18	1e-18	1e-18	1e-18	1e-18	0.0165205	1e-18	1e-18	0.232562
M215T604	10.2331	0.427353	7.19404	0.263723	0.766811	0.182807	3.18247	1.69728	0.0891507	1.38505	0.117061	0.0975741	2.78272	0.737163	1.95213	0.256936	0.430946	15.8374	0.0442151	5.36193	0.544811	1.15466	1.68894
M225T153	0.234644	1e-18	0.149018	1e-18	1e-18	1e-18	1e-18	0.00834992	0.00493646	0.00764738	1e-18	1e-18	1e-18	0.209321	0.413681	0.00279094	0.144977	0.138838	1e-18	1e-18	1e-18	0.0505258	1e-18
M156T89	0.425946	0.0644985	0.349189	1e-18	0.162965	0.156431	0.171647	0.0517654	0.0248946	0.0616193	0.0234813	0.0238752	0.0562313	0.0470343	0.113991	0.0549153	0.136114	0.997646	0.0348549	1e-18	0.0562391	0.167083	0.0123253
M177T96	1.38461	0.202218	0.249062	0.0931335	0.315596	0.686075	0.120914	0.0339449	0.0792927	0.0953211	0.103696	1e-18	0.70688	0.746171	1.31568	0.0147454	0.093168	1e-18	0.0270179	0.475109	0.033715	0.669178	0.0665343
M237T462	7.01949	0.22474	1.44667	0.0858135	0.179284	0.223067	0.454329	0.0426043	0.0251417	0.0235716	0.0135726	0.0068282	0.0638079	0.0248858	0.0967248	0.00898558	0.0188357	0.606366	1e-18	0.0471993	0.00359381	0.211673	1e-18
M357T767	0.284199	1e-18	1e-18	0.210527	1e-18	0.11374	1e-18	0.00362	1e-18	0.0449177	0.0155	1e-18	0.00656	1e-18	1e-18	0.00189349	1e-18	1e-18	1e-18	0.337209	0.0132056	1e-18	0.300062
M147T84	12.5775	0.0351496	0.994743	0.0228168	0.160527	0.0953906	1.89323	0.0602092	0.0808483	0.136947	0.0317722	0.0737482	0.0580048	3.40113	0.0326946	0.0101412	0.485574	0.515975	0.0231952	0.154766	0.025815	0.0741255	0.0753457
M199T584	2.03553	1e-18	0.979851	0.102413	0.302132	0.388934	0.0710602	0.39962	0.012102	0.788964	0.0362851	0.0512629	0.0671562	0.131774	10.0707	0.450306	0.404127	0.667044	0.01257	4.94667	0.871695	0.739498	0.267104
M281T1080	1e-18	1e-18	0.0454	1e-18	0.0144	0.0206129	1e-18	0.00326	0.00942433	1e-18	0.0024093	1e-18	1e-18	0.0183	0.0118	0.00301	0.0162	1e-18	1e-18	0.00708556	1e-18	0.0148895	1e-18
M263T90	1.96919	1e-18	0.323962	1e-18	0.0154301	1e-18	0.124526	0.0560947	0.0683817	0.071099	0.0327225	0.0365116	0.0634742	1e-18	0.0184179	1e-18	1e-18	1.02464	0.0487372	1e-18	0.0212511	0.417407	0.0153718
M62T229	329.419	3.47906	10.6842	3.17237	1.74076	1.75516	9.49559	2.31535	0.905333	3.65415	0.59414	2.60932	0.638078	5.32339	19.3813	2.42425	4.37251	18.2617	4.89962	11.3578	0.86645	10.3374	2.09067
M241T487	62.9321	3.05777	23.4566	3.45344	3.34866	4.4263	21.4417	3.1213	0.345068	5.39414	1.04695	0.400442	0.703627	2.24734	7.23545	0.649378	40.1133	267.453	0.169444	3.48703	1.45286	5.75027	7.15984
M331T654	6.40779	0.158019	0.19145	0.228517	0.133676	0.809392	1.17914	0.0493572	0.07984	0.458946	0.0400349	0.140535	0.172527	0.0283881	0.0183225	0.0509804	0.742621	6.47419	0.207974	1.38286	0.170502	0.308109	0.725075
M223T667	0.455231	0.321967	4.31912	0.119707	4.41565	2.48459	5.37331	1.7493	0.163628	5.03291	0.256027	0.417214	1.01497	0.180781	42.9839	0.133574	6.21784	55.146	0.350807	9.8813	1.60528	2.53392	0.475393
M385T893	1e-18	0.0775958	0.646238	0.240386	1e-18	0.501997	1e-18	1e-18	0.201339	1e-18	0.0387008	0.106572	1e-18	0.322482	1e-18	1e-18	1e-18	1e-18	0.210413	1e-18	1e-18	1e-18	0.226403
M135T1541	0.274494	2.34607	12.4594	1e-18	2.95487	2.88057	5.15976	0.599726	1.15309	1.331	0.273387	1.31887	1e-18	12.798	0.00764284	1e-18	1e-18	1e-18	1e-18	1.7227	0.442928	1.89832	1.21109
M122T344	8.95287	0.677895	2.42202	0.626977	2.73296	0.845609	3.15524	0.233211	0.428738	1.66331	0.127278	0.269835	0.46595	1.13436	0.522929	0.455965	0.985978	21.8527	0.880762	1.51888	0.550596	2.58017	1.19775
M319T1007	5.85745	0.244288	1.3866	0.121353	0.105787	0.311968	0.604741	0.0715136	0.0383236	0.194786	0.0749483	0.0345318	0.148185	0.400725	0.269568	0.0292288	0.473217	0.703935	0.102245	0.0943472	0.0518134	0.309771	0.22668
M336T775	0.286772	0.182565	1e-18	0.266292	1e-18	1.07411	0.562639	1e-18	0.0589045	0.0289213	0.0314163	1e-18	1e-18	0.0401807	1e-18	1e-18	0.0256252	1e-18	0.17676	0.273573	0.00583643	1e-18	0.307679
M75T483	54.7205	1.48845	5.48352	0.751772	9.32182	2.46322	2.58562	0.348715	0.571352	4.17876	0.193997	0.734612	2.33297	4.86839	1.88265	0.286616	3.69873	19.8674	1.24229	2.31339	0.595391	2.42104	0.705224
M283T1467	1.6872	0.0594452	0.436588	0.0338687	0.099566	0.212807	0.0382157	0.0356993	0.0354458	0.0449462	0.0109255	0.016257	1e-18	0.0708425	0.013	0.0106038	0.0178876	0.830832	0.0185361	0.0794099	1e-18	0.0447216	1e-18
M305T577	1e-18	0.0303359	0.168487	1e-18	1e-18	0.0178538	0.211823	1e-18	1e-18	0.0130078	1e-18	1e-18	0.0114347	0.022262	1e-18	1e-18	1e-18	0.166848	0.00616373	0.0318954	0.0039434	1e-18	0.0550603
M321T770	10.0079	0.143608	0.140218	0.236136	0.0880258	0.240407	0.855591	0.01535	0.241242	0.0947393	0.00248508	0.0727029	0.0362713	1e-18	0.272853	0.0340787	0.0240721	0.853521	0.522327	0.893665	0.00635874	0.030503	0.370132
M321T766	13.6163	0.143597	0.140235	0.130248	0.0880485	1.37706	0.923278	0.0153513	0.259686	0.108401	0.00248518	0.150543	0.0362613	1e-18	0.304734	0.0341043	0.0240701	1.08462	0.326249	1.04559	0.00635722	0.0304958	0.440826
M130T140	3.66777	1e-18	0.622453	0.0877847	0.265077	0.549962	0.0600019	0.366121	0.0292485	0.0078966	0.0117176	1e-18	1e-18	0.706284	0.60758	0.0241862	1.02795	1e-18	1e-18	0.0399693	0.0447396	0.0132977	1e-18
M120T59	56.5729	0.55418	1.77556	0.540102	0.82108	0.599551	1.52576	0.437549	0.153	2.08837	0.14552	1.22054	0.0945215	2.23404	0.74533	0.0988151	1.38862	6.05855	0.7416	0.645378	0.484266	1.10101	0.48787
M381T81	1e-18	1e-18	1e-18	0.0722	1e-18	1e-18	0.293	0.0189	1e-18	0.424529	1e-18	0.823174	0.0284781	1e-18	0.0125	1e-18	0.0500341	1.03542	1e-18	0.280143	0.225666	0.109	0.873972
M120T85	1.5936	0.0715256	0.578137	0.0258112	0.220191	0.162543	0.126657	0.0352685	0.0305017	0.118474	0.0146834	1e-18	0.0355509	0.0255508	0.070884	0.0116097	0.0717551	1.62371	0.0174559	0.286265	0.0035981	0.146937	0.182024
M181T607	26.9846	2.8369	25.3835	0.336509	5.41829	1.39159	5.27281	0.973074	1.58664	1.83612	0.62552	1.40677	1.59417	1.61934	139.11	0.0735174	2.31719	632.045	0.479235	8.94345	0.391138	7.14214	0.846922
M165T933	11.615	0.442511	2.60627	0.267967	0.836751	0.829936	1.28866	0.10428	0.21831	0.463158	0.0992112	0.256211	0.363001	1.30494	0.373313	0.1501	0.726043	6.64632	0.299979	0.68427	0.144612	0.670027	0.418985
M133T138	86.3269	0.300698	1.31701	0.492509	1.50806	0.769182	0.0601766	0.0243029	0.116122	1.2363	0.0664732	0.108755	0.0365217	1.78433	0.33802	0.180086	1.97851	12.7514	0.141493	1.78658	0.157334	1.112	2.02737
M179T87	1.01545	0.0230398	0.0784069	0.0111674	0.0538753	0.309779	0.0811577	0.0095881	1e-18	0.0653041	0.0233168	0.0117695	0.0167766	0.0835842	0.0347677	0.0189152	0.174094	0.75061	0.0135726	0.0792571	0.0145299	0.0917412	0.0838558
M136T89	1e-18	0.04175	0.334502	0.00553459	0.10641	0.105167	0.0581134	0.0614791	0.0266416	0.0651841	0.0146829	1e-18	0.0212873	0.0281053	0.0749954	0.0187843	0.0945227	1e-18	1e-18	1e-18	0.0161193	0.0870806	0.0704243
M140T1518	2.07917	0.045962	0.107259	0.0175274	0.0186244	0.0991559	0.089852	0.0212828	0.00772244	0.036294	0.00775667	0.017657	0.030296	0.0462925	0.0206937	0.0240735	0.019563	0.213719	0.0289262	1e-18	0.0117017	0.0351417	0.0463164
M221T89	1.2936	0.0554576	0.366014	0.0108928	0.068837	0.0357923	0.245561	0.0195019	0.0477422	0.0394861	0.0229652	0.0255186	0.0153176	0.0369582	0.119803	1e-18	0.108147	0.60051	0.0457699	1e-18	0.0171023	0.228153	1e-18
M80T296	1.10058	0.0461842	0.111522	0.0207738	0.0278578	0.109611	0.101982	0.0152937	0.0110463	0.0241278	0.00223489	0.0131227	0.0202666	0.0396014	0.0189098	0.0102613	0.0523789	0.357115	0.00616115	0.0683616	0.014408	0.0360302	0.0101409
M319T1574	3.5499	0.0586225	0.969077	0.0320794	0.104545	0.154775	0.395231	0.0361729	0.0550157	0.128954	0.0464321	0.0712014	0.0645318	0.291467	0.14596	0.0318977	0.302956	2.20543	0.0565271	0.203058	0.0316968	0.18865	0.151603
M361T518	0.299974	0.138012	1e-18	1e-18	0.0332	0.13846	1e-18	1e-18	1e-18	1e-18	0.0623	0.0303	1e-18	1e-18	1e-18	1e-18	1e-18	1e-18	0.0338	0.0190094	1e-18	1e-18	0.0453109
M219T692	4.8343	0.0909899	0.443108	0.0470897	0.0728832	0.0982762	0.266968	0.0212981	0.00327959	0.177584	0.0131134	0.0363371	0.0743854	1e-18	2.19033	0.101313	0.100949	1.75296	0.0365107	0.599648	0.0435234	0.0976574	0.0409957
M309T765	9.17227	0.840104	3.35726	0.980188	0.0664207	2.56558	0.597521	0.119811	0.18645	1.34725	0.0967826	0.233081	0.412925	0.0206574	0.250415	0.0222787	1.53287	4.41254	0.0417918	1.45186	0.134094	0.0491312	1.01977
M297T982	1e-18	0.0180089	1e-18	1e-18	1e-18	0.287189	0.15042	1e-18	0.00568053	0.0332206	0.00569765	1e-18	1e-18	1e-18	1e-18	1e-18	1e-18	1e-18	1e-18	0.0527578	0.0239868	1e-18	0.0130717
M244T88	1e-18	1e-18	0.358622	1e-18	0.0207003	0.0320012	0.265874	0.0156264	1e-18	0.117769	0.0215408	1e-18	1e-18	0.0487108	0.127113	1e-18	1e-18	0.222931	1e-18	1e-18	0.0193342	0.0812363	0.0413797
M135T85	2.6644	0.097635	10.4568	0.0412916	0.0809671	0.1339	0.0366703	0.0178735	0.185816	0.0596773	0.0897526	0.0445444	0.0638553	4.21291	0.0757255	0.0122768	0.862439	1.17594	0.493534	0.111233	0.0369398	0.0281895	0.106288
M197T85	1.85913	0.0784673	0.221542	0.0735247	1e-18	0.0599047	0.562833	0.0707466	0.00578521	0.0979081	0.0144265	0.0518462	0.0828925	0.108578	1e-18	1e-18	0.0984464	1.25884	1e-18	0.0498444	0.0147918	0.177897	0.0823867
M165T587	6.31601	0.0865881	1.73148	0.0146885	0.162175	0.323679	0.462917	0.0642732	0.081017	0.227316	0.0730559	0.164902	0.194075	0.285481	0.195963	0.146413	0.221807	2.19337	0.0206298	0.559569	0.0738484	0.193524	0.385481
M92T66	9.85519	0.650152	1.19952	0.32594	0.849594	0.759959	0.458847	0.147283	0.262463	0.562813	0.00658879	0.0506494	0.459034	0.398372	0.35066	0.234969	0.348609	3.2779	0.0721588	1.92485	0.131927	0.193169	0.205225
M367T654	0.328984	0.184	0.0573933	0.155608	1e-18	0.527795	0.102415	0.00374811	0.0216622	0.163281	1e-18	0.102915	0.00987144	1e-18	1e-18	1e-18	0.101	0.999235	0.171615	0.875472	0.112973	0.0267077	0.276604
M251T568	6.18255	0.223398	0.741125	0.212578	0.370065	0.619095	0.791623	0.122768	0.0145223	0.340368	0.0050631	0.0467776	0.269168	1e-18	1.49886	0.0829659	0.14678	5.85555	0.0395336	1.41509	0.223847	0.223922	0.262212
M93T84	4.26527	0.152163	22.2645	0.595375	0.0916638	0.604653	0.329418	1.21864	0.118064	0.681722	0.389426	0.0765173	0.100696	4.20458	0.240655	0.0361251	0.218777	1.93143	0.144444	0.236789	2.05309	0.136381	0.569122
M116T426	20.8948	1.92092	57.4338	6.30534	1.65167	3.85149	3.941	1.52664	1.19701	2.26789	0.505799	0.28382	0.944797	1.75874	1.77731	0.456688	1.76362	31.292	0.689212	1.88527	0.437937	3.42863	2.27158
M319T1420	1.92059	0.0631788	0.551612	0.029438	0.0925887	0.0755768	0.197255	0.0254391	0.0296059	0.0534784	0.0158244	0.0219648	0.0379942	0.159813	0.0885746	0.0233904	0.065119	1.12568	0.0391822	0.0556146	0.018618	0.0599685	0.0593473
M379T791	5.93243	1e-18	1.25	0.0489181	0.296	1e-18	0.0991	1e-18	0.0361637	0.09475	1e-18	1e-18	0.0820333	1e-18	1e-18	0.0145345	0.42633	3.3714	1e-18	0.670185	0.0517209	1e-18	0.244
M291T85	1.23	0.0492	0.507	0.0279	0.233	0.294	0.417	0.0438834	0.0264801	0.168537	0.0862296	0.0346826	0.0260363	0.111	0.0787	0.0129	0.0956	3.84833	0.0342	0.18863	0.0670369	0.19	0.015719
M310T89	1.20119	0.0576197	0.677377	0.0287796	0.0683301	0.100493	0.239927	0.038351	0.0336436	0.105269	0.0451207	0.0360566	0.0389981	0.125265	0.0627244	0.0212839	0.0850076	0.795765	0.0318757	0.0736951	0.0266948	0.0959896	0.0519359
M224T617	1e-18	1e-18	0.104819	0.0138863	0.138407	0.273899	0.0800834	0.051893	1e-18	0.177545	1e-18	1e-18	1e-18	0.0227871	1.71363	0.092686	0.110884	1.29935	0.0058345	0.388306	0.094949	0.0318424	0.0344108
M155T84	3.61509	0.0423989	2.25212	1e-18	0.115375	0.0311683	0.2304	0.0248223	0.167062	0.0354467	0.0255045	0.0316813	0.0852722	0.440474	0.142371	0.0326349	0.142962	0.580851	0.0307434	0.160642	0.00885962	0.123195	0.0265706
M331T656	6.14748	0.179767	0.191468	0.261073	0.133622	0.941898	1.22016	0.0533563	0.0798167	0.510832	0.046286	0.0883601	0.172584	0.028398	0.0183176	0.0509549	0.742708	6.47419	0.230774	1.4634	0.180983	0.307994	0.764204
M80T737	4.16626	0.146985	0.788586	0.0764364	0.214251	0.283003	0.496919	0.0537706	0.0873507	0.150751	0.0388171	0.0690673	0.0932702	0.389462	0.188249	0.0476951	0.277727	2.23955	0.0354626	0.26698	0.0452207	0.205637	0.139973
M348T806	1.55876	1e-18	1e-18	1e-18	0.0147068	1e-18	0.273273	1e-18	1e-18	0.0541731	1e-18	1e-18	1e-18	1e-18	1e-18	1e-18	1e-18	1e-18	1e-18	1e-18	0.010474	1e-18	0.189907
M365T617	2.18	0.032	0.0648365	0.16177	0.074	0.876735	0.149797	0.0229261	0.101482	0.295872	0.00789	0.0785	0.0752491	1e-18	0.226317	0.040111	0.284	2.34365	0.099	0.713868	0.121637	0.134946	0.453585
M349T640	18.6735	0.243857	2.62618	0.031266	0.346519	2.40509	2.79665	0.157435	0.266	1.59457	0.0817637	0.200595	0.234	0.239	0.226	0.0107	0.990066	7.96403	0.344497	2.00397	0.255	0.383891	0.967424
M253T1576	1e-18	0.0103702	1e-18	0.00528298	0.05315	0.0532386	0.0637966	1e-18	1e-18	0.0401733	1e-18	1e-18	0.0166816	1e-18	1e-18	1e-18	1e-18	0.30806	1e-18	0.136586	0.0113997	1e-18	0.0241392
M87T629	48.8144	2.93896	37.2054	2.08837	1.96966	0.539882	5.27005	0.189646	0.862224	1.60293	0.149582	1.10071	0.639702	2.41631	1.075	1.21349	1.71976	47.6572	1.07362	1.47888	0.558048	1.58842	1.44599
M346T713	0.320628	1e-18	1e-18	0.0764471	0.0198502	0.200409	0.0389915	0.0029066	1e-18	0.0106016	0.0346909	0.00546981	1e-18	1e-18	0.0349573	0.003382	0.0172866	0.136339	1e-18	0.0612579	1e-18	1e-18	0.172414
M165T222	6.44532	0.409806	0.29235	0.0169941	0.953986	0.326542	1.03688	0.0799997	0.111478	0.199859	0.171349	0.130691	0.309766	0.461503	0.666994	0.289316	1.02259	10.6257	0.121833	1.20074	0.00802607	0.414747	0.364757
M369T728	40.6	0.493	5.95	1.45644	1.69	1.55589	3.31	0.408157	0.0797578	0.911602	0.31	0.482831	0.539013	0.0679	0.0804767	0.176177	2.40885	12.7078	0.112032	4.86613	0.413014	1.08402	0.80374
M172T86	2.05637	0.0515259	1e-18	0.0470611	0.174499	0.533593	0.188751	0.109361	0.0700432	0.193393	0.012596	0.0110386	0.0224686	0.0217223	0.0239433	0.0668528	0.0635146	0.621609	0.0144594	0.102779	0.0915435	0.375324	0.0486097
M213T89	2.52709	0.0291295	3.55295	1e-18	0.257157	0.296937	0.314204	0.194635	0.028031	0.338993	0.048272	0.0287943	0.0525488	0.306397	0.242759	0.03111	0.0634263	0.586406	0.0185921	0.134919	0.0385397	0.277863	0.0611165
M336T762	1.38802	0.350236	0.0533554	0.257909	1e-18	0.159765	0.832171	1e-18	0.00565946	0.032829	1e-18	1e-18	1e-18	0.0200055	1e-18	1e-18	0.029974	1e-18	1e-18	0.121982	0.00265941	1e-18	0.0245976
M236T91	0.635707	0.0458762	1e-18	1e-18	1e-18	0.0185183	1e-18	0.0644758	1e-18	0.213067	0.00810782	1e-18	1e-18	1e-18	0.0294945	1e-18	1e-18	1e-18	1e-18	1e-18	1e-18	0.0957797	0.113346
M325T540	3.81975	0.0264875	0.225933	0.0985737	0.0503417	0.558991	0.356473	1e-18	1e-18	0.140157	0.0254618	0.0697384	1e-18	1e-18	1e-18	0.0113199	1e-18	0.913541	0.290189	0.355105	0.00482488	1e-18	0.142009
M370T785	1e-18	0.0534774	1e-18	0.0401363	1e-18	1e-18	1e-18	1e-18	0.0462103	0.202027	1e-18	1e-18	1e-18	1e-18	1e-18	1e-18	1e-18	1e-18	0.0615986	0.0452921	1e-18	1e-18	0.162188
M297T610	1e-18	0.0146379	0.653	0.0288293	0.0498	0.0820657	0.629	0.0143	0.0931	0.021184	0.0121409	0.0103	1e-18	0.177	1e-18	1e-18	1e-18	1e-18	0.0194	0.0268	0.0231149	1e-18	0.0142
M73T62	5.2122	0.0373654	3.05124	0.232884	0.383983	0.821867	0.341833	0.0574408	0.141347	0.342843	0.0184355	0.201248	1e-18	0.640028	0.42253	0.0118366	0.243008	0.879043	0.0233494	0.0786925	0.0806998	0.168603	0.634874
M319T776	5.26812	0.207372	1.37292	0.116548	0.181352	0.334913	0.632812	0.0171888	0.0862233	0.220013	0.0160059	0.103234	0.031147	0.126274	0.174366	0.0923861	0.0412964	2.9762	0.125983	0.321491	0.0432164	0.216549	0.245098
M292T738	1e-18	1e-18	1e-18	0.00531817	1e-18	1e-18	0.036649	0.00329	1e-18	0.0101443	1e-18	1e-18	1e-18	0.0184	1e-18	0.00299	1e-18	1e-18	0.00511	0.0195283	0.00307	1e-18	0.0290273
M137T161	17.632	0.116935	2.2345	0.754947	0.681379	0.314366	1.13925	0.184981	0.0766389	0.879194	0.090982	0.157692	0.0249972	1.40784	1.88513	0.0990602	0.767991	4.9677	0.279693	0.773974	0.117968	0.446628	1.95286
M371T777	1e-18	0.0895115	0.156068	0.263432	0.0153599	0.73404	0.397786	0.00960613	0.102851	0.0775	0.0293454	0.0511173	0.0390192	0.37069	0.0106991	1e-18	0.0844527	0.623285	0.0969362	1.24131	0.0500572	0.0168426	0.187393
M307T611	15.1216	1.36862	1.70597	0.580365	0.316792	2.58673	4.24574	0.10156	0.230673	1.25852	0.0594252	0.0838228	0.162305	0.115987	0.016978	0.0718791	0.8383	9.24579	0.189465	2.9404	0.29514	0.257023	0.762695
M317T793	2.94248	0.315679	0.529176	0.21025	0.167941	0.44903	0.858488	0.037167	0.0953199	0.666421	0.0396091	0.0743868	0.0724149	1e-18	0.0778502	0.0124681	0.390281	2.74911	0.117479	1.57064	0.129634	0.153128	0.428516
M317T787	2.94248	0.315679	0.529176	0.21025	0.167941	0.230775	0.858488	0.037167	0.0953199	0.666421	0.0396091	0.0743868	0.0724149	1e-18	0.0430868	0.0124681	0.390281	2.74911	0.117479	1.57064	0.129634	0.153128	0.428516
M359T605	4.39284	0.118	1e-18	0.0997838	1e-18	0.363642	0.382	0.00453409	0.0291	0.11606	0.0142978	1e-18	0.00716178	1e-18	1e-18	0.00916538	0.126	0.288	0.0418	0.0299999	0.0311311	1e-18	0.373329
M169T60	1e-18	1e-18	0.174601	0.0239354	0.0463785	0.238493	0.0958524	0.0376799	0.0399096	0.0917261	1e-18	0.0152804	1e-18	0.15474	0.112494	0.0057126	0.0639196	0.140993	0.00679231	1e-18	0.0211859	0.085416	0.0893717
M159T89	0.680007	0.0308183	1.25709	1e-18	0.0255574	0.107995	1e-18	0.0862331	0.0285508	0.063071	0.00840218	0.0190883	0.0083811	0.203075	0.0738792	0.0186476	0.0686915	0.351788	0.0850604	1e-18	0.100028	0.0633217	1e-18
M389T669	1e-18	0.240291	0.0635455	0.117836	1e-18	0.0237513	1e-18	1e-18	1e-18	0.0578512	1e-18	0.005275	0.00838551	0.0205	1e-18	0.0449706	0.0815839	0.552753	1e-18	0.0547852	0.00365694	1e-18	0.194368
M163T86	1e-18	0.0629352	2.41957	0.0457528	0.0736113	0.0654156	0.15786	0.0796327	0.02092	0.119782	0.0126621	0.0242232	0.0220777	0.248906	0.254865	0.0199814	0.285729	0.422693	0.0350069	0.143308	0.0583579	0.199999	0.0395294
M135T1335	11.2773	0.654254	4.64819	0.49707	2.36977	1.82814	2.08554	0.348648	0.503692	0.785209	0.25494	0.222267	0.439622	1.71456	0.368516	0.206689	0.933184	9.04644	0.282112	1.10466	0.170488	1.12874	0.795029
M111T86	0.315989	0.509217	0.466918	0.0310223	0.128986	0.325145	0.309656	0.114534	0.0541505	0.149375	0.0631084	0.0169272	0.0800425	0.444551	0.285029	0.0594417	0.373879	3.00574	0.0895205	0.342991	0.139346	0.134785	0.0929148
M293T771	2.21444	0.0380796	0.741021	0.0138321	1e-18	0.564226	0.0700162	1e-18	0.0243223	0.029125	0.0048843	1e-18	0.0127017	1e-18	1e-18	1e-18	1e-18	1e-18	1e-18	0.258864	1e-18	1e-18	0.0304474
M191T88	1.53008	0.130223	0.404742	0.0335995	0.0843638	1.0669	0.212751	0.0234968	0.028565	0.263753	0.0113743	0.0268007	0.0407852	0.411118	0.21142	0.0237346	0.0701675	2.17942	0.19711	0.0519068	0.339942	0.0626264	0.18942
M353T597	0.486	1e-18	1e-18	0.0500419	1e-18	0.298935	1e-18	0.0038	1e-18	0.0139656	1e-18	1e-18	1e-18	1e-18	0.0101929	1e-18	1e-18	0.172298	1e-18	1e-18	1e-18	1e-18	0.0116932
M165T1422	1.38868	0.172646	2.08896	0.132911	0.573154	0.183236	0.984881	0.0151786	0.19253	0.0896685	0.0989264	0.114185	0.240191	0.0824677	0.424683	0.0525957	0.735108	1.15844	0.0953175	0.464768	0.0201839	0.171165	0.175848
M221T82	1.48455	0.0584391	3.73752	0.0171828	0.0976131	0.102278	0.22442	0.00900305	0.0690381	0.0698079	0.0490094	0.0662359	0.0481225	0.142024	0.181713	0.00817779	0.159567	0.553646	0.0293173	0.0708762	0.0253526	0.142956	0.067379
M239T607	30.4229	0.791693	11.305	0.904816	1.91747	1.60857	3.7415	0.955588	0.197799	2.38384	0.196554	0.383843	2.58386	2.88613	2.85668	0.725227	6.18948	22.3375	0.249284	3.11786	1.04657	5.82311	0.0921497
M385T963	1.06	0.00957517	1e-18	1e-18	0.274547	1e-18	0.708383	0.0996139	1e-18	0.326162	1e-18	0.0227026	0.108713	1e-18	1e-18	0.0677378	0.471606	0.773637	1e-18	0.245406	0.222757	0.496381	0.0374805
M373T730	7.96266	0.827449	1.29303	0.860488	1.00292	0.434614	6.13857	0.156952	0.333409	1.12726	0.0824873	0.137965	0.15389	0.461284	0.287129	0.0569761	1.45141	7.01837	0.315976	2.17058	0.222368	0.755351	1.68336
M155T1529	55.6014	1.89994	12.1826	0.814982	3.0779	2.47438	4.49235	0.757798	0.853859	1.45861	0.459842	0.735051	1.0606	4.51744	1.84612	0.925094	2.41135	22.1883	0.513016	1.90259	0.313739	1.89496	1.57815
M383T857	1e-18	0.0974581	0.44108	0.0782036	1e-18	0.117962	0.449149	1e-18	0.0929901	0.0440559	0.054733	0.0234988	0.0674863	0.143065	1e-18	0.0257705	0.392117	0.99781	1e-18	0.433979	0.0277173	1e-18	0.244108
M367T759	0.91343	0.010999	1e-18	0.0417997	0.0989957	0.0460974	0.0339889	0.0113972	0.0349989	0.0733269	1e-18	1e-18	0.0437702	0.0216076	0.0184	1e-18	0.569404	1.0611	1e-18	0.438771	0.0552951	0.0125707	1e-18
M183T656	10.4429	0.313706	3.13113	0.543467	0.726396	1.23805	1.94726	0.226439	0.402363	1.08887	0.147895	0.502452	0.642004	0.759992	1.98771	0.197993	1.30739	14.1045	0.474154	2.70811	0.41937	0.86398	1.09604
M260T89	0.549444	0.0780042	1e-18	0.0152658	1e-18	0.083429	0.217649	0.00390485	0.00572912	0.0187731	1e-18	1e-18	1e-18	1e-18	0.00959363	1e-18	1e-18	0.340756	1e-18	0.130254	1e-18	1e-18	0.0607803
M697T1575	1e-18	0.156755	0.946998	0.0794033	0.0572513	1e-18	0.0828301	0.0793247	0.0870251	1e-18	0.0116753	1e-18	1e-18	1e-18	1e-18	1e-18	0.0652349	0.748142	1e-18	1e-18	1e-18	1e-18	0.0101597
M371T723	38.1134	2.97184	6.47673	3.18704	3.87639	0.209278	22.0231	0.630486	0.0309208	4.21645	0.350955	0.617292	0.768218	1.78605	0.12466	0.257984	5.46654	25.2064	1.39556	8.36706	0.870378	2.83117	5.88876
M385T687	2.78	0.0976	1.16	0.529419	0.0512	0.653	0.362	0.045643	0.0297995	0.275	0.0394	0.0266	0.0789	0.102	0.0817179	0.0646	0.14	5.05	0.157	0.249	0.0829	0.2	0.0708013
M124T89	2.98242	0.0933186	0.393187	0.15313	0.152432	0.160488	0.121336	0.475947	0.142514	0.0838728	0.261341	0.252929	0.0477772	0.332731	0.05461	0.0321436	0.0828459	0.842382	0.0341273	0.345133	0.678404	0.107024	0.041646
M319T817	0.699691	0.01683	1e-18	0.0299705	0.0685292	0.114492	0.0641395	0.0139249	0.0373957	0.0828839	0.00519008	0.00720129	0.0483831	0.0888909	0.0414792	0.00957689	0.0735713	0.174206	0.00500229	0.217968	0.0141608	0.0980988	0.0690438
M331T759	1.06716	0.0468894	0.121448	0.161624	0.0136069	0.433026	0.689881	0.00391531	0.06735	0.135017	1e-18	0.0189041	0.102058	1e-18	0.00808086	0.0485381	0.212405	1.73991	0.0547172	0.365456	0.0515066	1e-18	0.0832837
M165T1218	10.559	0.299603	0.749078	0.288638	0.927828	0.812696	1.01926	0.0920112	0.243818	0.3128	0.0933014	0.148195	0.322886	0.970729	0.280271	0.148863	0.530847	5.56806	0.177402	0.371183	0.14488	0.235204	0.359957
M341T682	5.45182	0.0381256	0.627291	0.183315	0.0565527	0.39952	0.421133	0.0221233	0.0497895	0.178185	0.0197683	0.0959127	0.074277	0.0242086	0.0462254	0.0472742	0.125959	0.377489	0.082877	1.02365	0.0191291	0.0722924	0.386677
M68T435	17.9029	0.348595	11.1015	0.254291	0.662048	2.22667	0.628196	0.128057	0.201126	0.130459	0.611534	0.282583	0.120789	6.35586	0.334983	0.0813287	0.454712	3.57154	0.434724	0.278871	0.0445461	0.495323	0.293634
M131T91	2.27525	0.0740606	4.66843	0.0207129	0.0974395	0.811498	0.242256	0.115683	0.0201769	0.0270611	0.215731	0.0297751	0.04175	0.256189	0.619359	0.0742164	0.219583	1.85585	0.190987	0.0635533	0.0341216	0.293009	0.171661
M367T643	0.328936	0.145988	0.176284	0.218637	0.0485	0.91308	0.18892	0.00830336	0.0547367	0.387703	0.00309	0.109618	0.0567983	0.0224	1e-18	0.00387	0.139666	1.25341	0.118878	1.5214	0.181898	0.153774	0.467445
M161T556	198.925	0.195076	47.3035	4.43602	8.96295	4.37565	11.4111	1.01504	3.0785	1.44577	0.516785	2.21635	2.06119	8.37266	0.0317406	1.25705	2.72871	64.788	5.24779	5.66269	0.0130151	5.01543	0.287982
M223T88	1e-18	1e-18	0.191699	1e-18	1e-18	0.0427129	1e-18	0.0744129	1e-18	0.0459488	0.036389	1e-18	1e-18	0.0972942	0.064991	1e-18	0.0279712	1e-18	0.0321985	0.0170821	1e-18	0.237228	1e-18
M138T87	2.02625	0.0883174	0.350469	0.092993	0.0570998	0.153849	0.115095	0.0772884	0.0302561	0.614553	0.0160062	0.0412011	0.0573945	5.65993	0.173515	0.00777974	0.375457	1.25904	0.0525627	0.119394	0.220512	0.328365	0.137557
M319T91	0.770898	0.0101521	1e-18	0.0122824	0.0172111	0.0694829	0.0823649	1e-18	0.0134201	0.014713	0.0147961	1e-18	0.0259852	0.0252705	0.0459021	0.00318496	0.040543	0.404841	0.00743258	0.0215269	0.00712025	0.018421	0.0266411
M287T656	1e-18	1e-18	1e-18	1e-18	1e-18	1e-18	1e-18	0.0110348	0.0156	0.00904	0.00268	0.00515668	0.0181	1e-18	1e-18	1e-18	1e-18	0.193	1e-18	0.0691485	0.00332522	1e-18	0.0259
M73T87	13.7629	0.657482	3.90533	0.113206	0.21659	0.609387	0.257564	0.209153	0.499774	0.509277	0.123993	0.333515	0.52024	1.35998	0.252114	0.27023	1.0723	5.39795	0.2033	0.32545	0.0943696	1.33043	0.115953
M227T89	6.9836	0.0399262	1.41822	0.0564087	0.059476	0.708602	0.863007	0.216584	0.311161	0.100106	0.012404	0.130868	0.101185	0.205329	0.0392783	0.0118882	0.132092	0.825355	0.634618	0.144182	0.0806138	0.080853	0.0459173
M167T1576	1e-18	0.0146228	0.184377	1e-18	0.0145035	1e-18	0.155624	0.00718981	1e-18	0.0116433	1e-18	0.00261043	0.0079916	1e-18	1e-18	1e-18	1e-18	0.495513	0.0104469	0.0772923	1e-18	0.0333696	1e-18
M84T1584	14.897	0.5324	2.45988	0.357952	0.738613	0.608264	1.02783	0.127205	0.251285	0.419756	0.100126	0.244965	0.174357	0.973643	0.238287	0.129574	0.601062	4.56119	0.168574	0.89312	0.120855	0.0759388	0.397917
M333T78	1e-18	1e-18	1e-18	0.00673479	1e-18	1e-18	1e-18	1e-18	1e-18	0.0467763	1e-18	0.0225213	0.0437227	1e-18	1e-18	1e-18	0.0271388	1e-18	1e-18	0.0904727	1e-18	0.0189434	0.0943075
M59T575	2.0149	1.47951	8.1358	0.331823	0.550067	3.1511	5.38576	0.634653	0.389925	1.41124	0.537749	0.443545	0.743831	3.69545	0.398465	0.362957	2.0088	26.8436	0.926335	2.56401	0.0308335	2.22297	1.61297
M115T570	3.53523	0.585986	3.42767	0.435588	0.894874	1.9583	2.26672	0.14768	0.365193	0.627243	0.128218	0.277345	0.379872	0.578925	0.492648	0.182357	0.517743	10.825	0.309653	0.776275	0.21815	0.550963	0.618942
M344T674	1.7668	0.199602	0.361832	0.0447294	0.294661	1.30504	1.6984	0.0581491	0.023701	0.92281	0.0108644	0.029412	0.0540337	0.0335606	0.0416818	0.0380816	0.416931	3.72155	0.0993797	0.729578	0.0530931	0.178803	0.721813
M308T725	5.64136	0.253697	0.234009	0.222197	0.053698	3.71941	1.13508	0.018658	0.00743502	0.360899	0.0405094	0.133778	0.0323024	1e-18	0.0170702	0.00313405	0.0398584	0.286475	0.0124005	0.594729	0.00757761	1e-18	1.09713
M94T83	5.36638	0.143359	0.242919	0.0317875	0.121432	0.339596	0.139099	0.00611862	0.099229	0.17882	1e-18	0.027769	0.095675	0.523787	0.12345	0.0987419	0.184467	2.58034	0.0150643	0.303398	0.0370193	0.194844	0.128554
M671T764	1.63026	0.0361681	0.405966	0.0274119	0.12688	0.128407	0.0428134	0.019649	0.021042	0.010782	0.0079014	0.00307454	1e-18	0.00761242	1e-18	0.000777887	0.00823414	0.0958707	0.00981833	1e-18	1e-18	0.0318423	0.00889232
M149T89	5.50518	0.301761	2.46802	0.107122	0.623369	0.667921	1.64577	0.369633	0.208154	0.494817	0.430884	0.0511879	0.104419	0.515998	0.419021	0.209881	0.438231	3.58032	0.470022	0.440348	0.105004	0.700486	0.356039
M163T494	2.10514	0.052275	0.451457	0.0432192	0.362235	0.456654	0.332833	0.0295098	0.171275	0.148883	0.0341628	0.142267	0.119555	0.596497	0.560885	0.059678	0.0850005	1.93736	0.288036	0.485151	0.035929	0.130189	0.178105
M307T660	140.593	16.0891	16.5657	6.65579	5.66041	0.215027	87.2945	1.39071	0.0716335	26.0286	1.68039	2.27546	1.88037	1.72264	0.848252	0.470451	6.45685	74.8879	2.47681	26.4727	2.15883	6.67543	20.9945
M253T981	0.295269	0.0295696	0.125342	0.0789155	0.086222	0.662959	0.365619	0.018058	0.0471301	0.204069	0.0386549	0.0752979	0.0536574	0.0184007	0.0238541	0.00959483	0.320015	1.73954	0.115955	0.471536	0.0783344	0.0774116	0.33611
M249T85	1.71642	1e-18	1e-18	1e-18	0.102838	0.0422819	1e-18	0.0195491	0.0304393	0.0212145	0.00806599	1e-18	1e-18	0.226832	0.268333	1e-18	0.0179228	1e-18	0.029541	1e-18	0.00320845	0.0712713	1e-18
M131T76	10.1484	0.439901	1.7436	0.0147309	0.107018	0.0810057	1.20605	0.169725	0.107014	0.497596	0.0197669	0.143951	0.234833	0.838524	0.298652	0.0540102	1.42395	13.6326	0.0572036	0.615789	0.0159071	0.29975	0.249456
M371T730	41.6475	3.13486	6.89735	3.25451	3.78336	0.60215	21.9096	0.616428	0.321722	4.44429	0.37019	0.637502	0.770158	1.818	0.118887	0.247909	5.20136	24.9496	0.272802	8.88452	0.895539	2.84675	5.79937
M379T599	0.252423	1e-18	1e-18	1e-18	1e-18	0.104	1e-18	1e-18	0.00639544	0.0549226	0.00248	0.0196	0.00832111	1e-18	1e-18	1e-18	0.0468182	0.786849	0.0263	0.29448	0.0106276	1e-18	0.0491215
M182T546	20.1015	0.378488	9.41278	0.678599	1.53833	1.00043	7.47719	1.64179	0.0280972	2.78637	0.249104	0.03254	1.90445	0.0233998	1.63534	1.08842	3.59795	11.0475	0.00674425	4.0735	0.844918	1.00778	1.75452
M294T738	1e-18	0.0229902	1e-18	0.0166784	1e-18	0.0993293	0.0248529	1e-18	1e-18	0.0267894	1e-18	1e-18	1e-18	1e-18	0.00955	1e-18	1e-18	0.141	1e-18	0.0726239	1e-18	1e-18	0.0696979
M323T922	4.11157	1e-18	1e-18	1e-18	0.0976667	1e-18	0.276499	0.0232937	0.00495072	0.26462	1e-18	1e-18	0.0648325	1e-18	1e-18	0.0379462	0.096809	1.40158	1e-18	0.279916	0.0220479	0.644919	1e-18
M60T60	15.4987	0.00892759	1.51799	0.0719268	0.0615705	0.400918	0.114842	0.0580767	0.194921	0.291484	0.0199145	0.385649	1e-18	1.15293	0.272268	0.0126296	0.380583	0.642096	0.0409493	0.0290244	0.0848607	0.0958407	0.453868
M189T89	1.62464	0.0254746	1.83135	0.0446861	0.123441	0.133112	0.208483	0.0333473	0.056651	0.0629531	0.0527645	0.0426216	0.0259987	0.528374	0.0225411	0.00985267	0.118555	0.875289	0.118297	0.164667	0.00875835	0.266049	1e-18
M215T566	6.88187	0.15586	0.814771	0.0573509	0.219308	1.24807	0.213602	0.033883	0.0596652	0.0253137	0.0747424	0.561143	0.0150535	1.04749	1e-18	0.016099	0.0147259	0.52822	0.0202617	1e-18	0.00572504	0.0302808	0.0831923
M291T741	1.01395	0.104446	1e-18	0.137931	0.0297546	0.586076	0.142645	0.0298	0.0281	0.180099	0.0607278	0.0110795	0.0358	0.0288807	0.00961	1e-18	0.0176	1e-18	0.0239	0.437	0.012	0.0485	0.218
M221T573	28.5624	0.928639	5.82378	0.785517	1.56982	0.901388	3.7617	0.189711	0.491597	0.673684	0.184408	0.250007	0.542856	0.411528	1.52479	0.303874	0.792905	14.2649	0.16314	1.00321	0.292563	0.384708	0.440713
M211T83	1e-18	0.0772812	1e-18	0.0243811	0.0466895	0.230604	0.339625	0.024384	0.0172415	0.123927	0.00846027	0.023919	0.0275526	0.111656	0.0647184	0.0291532	0.140478	0.827148	0.0408371	0.149897	0.0207619	0.102676	0.0268091
M334T718	0.635884	0.089506	1e-18	0.143431	0.0236029	0.108444	1.0436	0.0440024	0.0308331	0.19715	0.0152567	1e-18	0.0122352	0.300795	0.0632235	1e-18	0.120282	0.611155	0.0735573	0.147451	0.00402862	0.0441067	0.184897
M97T85	1e-18	0.0951075	0.623633	0.00643348	0.128879	0.698645	0.232668	0.0505636	0.055965	0.167136	0.0236714	0.0854306	0.210611	0.0688698	0.212267	0.0455422	0.163196	1.20553	0.0609239	0.109757	0.0379505	0.134593	0.179387
M401T90	0.239	1e-18	0.263485	1e-18	1e-18	1e-18	0.238576	0.171811	0.0579	0.0543	0.0363094	0.0203	0.0742	1e-18	0.0610472	1e-18	1e-18	1.18551	0.0566489	1e-18	0.0115689	0.195194	1e-18
M335T730	97.7842	8.00718	15.3365	8.44036	9.3786	2.17125	60.8373	1.53195	0.669552	13.0895	0.82114	1.61052	1.82795	0.729192	0.517243	0.395047	16.2087	59.3875	0.0914737	21.9644	2.31112	7.05004	17.6481
M363T736	1e-18	1e-18	0.218905	0.0105	1e-18	0.0247	0.115	0.0125	0.0051	0.146144	1e-18	1e-18	0.0151	1e-18	2.79872	0.0350132	1e-18	2.10276	1e-18	0.444649	0.055314	0.09	0.0246
M333T722	22.0422	0.486111	2.72601	0.380424	0.915961	1.3243	7.02271	0.346588	0.326739	1.31824	0.151511	0.337401	0.264183	0.335515	0.644496	0.0564672	1.07815	6.81773	0.153783	2.02568	0.214393	0.613704	2.06575
M144T69	1.72926	0.0323839	0.566307	0.0463853	0.0735472	0.491817	0.373447	0.104016	0.0655196	0.362692	0.0110965	0.0294881	0.0159967	0.249858	0.277194	0.0133939	0.297207	0.397618	0.00743654	0.063584	0.041999	0.162179	0.235236
M243T84	1.8634	0.0591282	0.355056	0.0720105	0.207894	0.0843935	0.570714	0.0141319	0.0741646	0.304186	0.0309805	0.0157715	0.0385739	0.074398	0.382181	0.028836	0.24178	0.963249	0.0514545	0.110477	0.195619	0.0916688	0.129067
M347T706	7.27841	0.197	1.11	0.219915	0.524888	0.0421728	3.23491	0.0788549	0.17	0.967775	0.00922082	0.158211	0.153	0.182	0.127452	0.0457494	0.624012	4.95924	0.108	0.0503132	0.166	0.506	1.20634
M345T665	6.29968	0.64968	1.40124	0.346	0.732311	2.90553	4.69	0.010889	0.186013	1.773	0.171469	0.0929442	0.152	0.198892	0.0338	0.0642954	0.733	7.1	0.143131	1.53	0.145823	0.565	1.58
M307T742	18.2302	1.93821	1.1363	0.707787	0.491327	14.2963	1.8183	0.156266	0.271298	0.893179	0.362986	1.15564	0.337017	1e-18	0.303967	0.110955	0.57396	2.91877	0.0725098	0.906006	0.153605	0.098152	2.39661
M98T85	6.10955	0.166673	4.48925	0.0852875	0.676812	0.793991	0.176297	0.265488	0.267811	0.795623	0.13133	0.098172	0.370946	0.36522	0.563965	0.198	0.832596	8.40614	0.770683	2.32813	0.0674034	0.688537	0.952343
M119T1465	1.37158	0.0462298	0.211447	0.0554656	0.0866916	0.15713	0.241428	0.0256671	0.0278365	0.0974857	0.00702408	0.0266892	0.0433742	0.164311	0.015077	0.0280878	0.138125	0.919173	0.0279725	0.0335773	0.0233758	0.0844663	0.0801617
M243T416	0.573945	1e-18	0.0961472	1e-18	1e-18	1e-18	0.0337115	0.103866	0.00514754	0.0444234	1e-18	1e-18	1e-18	1e-18	0.13968	1e-18	1e-18	0.139008	1e-18	0.0994392	0.0027871	0.0963025	1e-18
M235T83	11.5639	0.086547	0.833522	0.119225	1e-18	0.537051	0.198816	0.0597465	0.0227216	0.127499	0.0136258	0.111793	0.036201	0.119893	0.0449279	0.0215252	0.559326	0.564456	0.016384	0.245334	0.00779431	0.0855465	0.0794196
M111T462	106.085	3.76244	17.2129	2.95761	3.70153	8.01763	6.63908	1.08429	1.19224	1.82386	0.299283	1.27923	1.75821	2.56498	0.762254	0.678673	3.73286	30.6988	1.07151	3.06782	0.546265	2.32292	0.95751
M111T233	76.7101	0.85084	11.8235	0.833334	1.99211	36.5712	2.51677	1.41927	0.590504	1.10104	0.363278	0.182292	0.391277	3.12622	11.6859	0.30525	4.16776	13.5623	0.819738	0.876367	0.243522	1.09308	1.20219
M157T89	1.02424	0.0378496	0.912095	0.0716626	0.0907778	0.362125	0.534974	0.0142174	0.0258737	0.474079	0.0456345	0.0254929	0.0465985	0.0952343	0.147476	0.0123065	0.0749539	0.865634	0.0484407	0.0945926	0.159527	0.432769	0.0319571
M196T88	3.04215	0.157954	0.804944	0.0302987	0.0921335	1e-18	0.412832	0.0366667	0.0438633	0.0872438	0.0477318	0.0492605	0.0741797	0.0982893	0.0690962	0.0280973	0.0561057	1.00356	0.0280749	0.0779347	0.016228	0.1157	0.100004
M325T808	4.71339	1e-18	1e-18	1e-18	1e-18	0.20971	0.805395	1e-18	1e-18	0.026468	1e-18	1e-18	0.0248552	1e-18	1e-18	1e-18	1e-18	1e-18	0.0275516	1e-18	1e-18	1e-18	0.0582301
M347T711	7.55621	0.299418	1.11186	0.337297	0.524836	0.253041	3.47257	0.095788	0.188089	1.02085	0.0521971	0.170701	0.166632	0.181643	0.104969	0.0512632	0.842901	5.69769	0.193817	2.62633	0.173704	0.528251	1.28293
M345T85	1.48814	0.0767286	0.187515	1e-18	0.0214258	0.111133	1e-18	1e-18	0.00783532	0.00992512	1e-18	1e-18	1e-18	1e-18	0.0113711	0.00423595	1e-18	1e-18	1e-18	1e-18	0.00433928	1e-18	0.0151393
M171T83	1.9797	0.0569398	0.632936	0.0333411	0.0549345	0.0690678	0.239318	0.0136708	0.0292193	0.255032	0.0195995	0.0297392	0.0345245	0.0994827	0.0887995	0.0126591	0.118135	0.492294	0.017632	0.0930593	0.0215603	0.0835969	0.228128
M141T1529	51.2662	0.804918	10.832	0.73588	1.64908	2.46119	2.56389	0.347207	0.377307	0.672725	0.258525	0.368289	0.421184	1.46193	0.549746	0.237913	0.853862	7.87647	0.254099	0.721312	0.12297	0.531922	0.58146
M710T625	0.692643	1e-18	0.0813723	0.00790566	0.0196597	1e-18	0.283561	0.0743103	0.0632615	0.112069	0.00482264	1e-18	0.0471537	0.121237	0.0480928	1e-18	0.0231847	0.473051	0.0228396	0.0796103	1e-18	0.141233	0.0774771
M710T623	0.692643	1e-18	0.0813723	0.00790566	0.0196597	1e-18	0.283561	0.0743103	0.0632615	0.112069	0.00482264	1e-18	0.0471537	0.121237	0.0354016	1e-18	0.0231847	0.473051	0.0228396	0.0796103	1e-18	0.141233	0.0774771
M230T89	0.821427	0.0861886	0.210605	0.0654705	0.0725544	0.15684	0.0282718	0.0155133	0.0257129	0.214202	0.0691378	0.0627367	0.20541	0.587418	0.219219	1e-18	0.0785911	0.541261	0.0862647	0.157039	0.00903587	0.555091	0.012116
M347T860	4.75058	0.0260033	0.914965	0.123543	0.332423	1e-18	0.170079	0.00870638	0.134143	0.330226	0.0232855	0.0447711	0.113	0.593473	1e-18	0.0503273	0.285136	1.48558	0.0908896	0.311213	0.115331	0.214	0.125459
M707T1572	1e-18	0.181424	0.909358	0.153802	0.193642	0.179483	0.213911	0.0845148	0.106347	0.196192	1e-18	0.0935016	1e-18	1e-18	1e-18	0.0541856	1e-18	0.979042	1e-18	1e-18	0.0572899	0.049544	0.137683
M200T85	1e-18	1e-18	0.0693106	1e-18	0.0197937	1e-18	1e-18	0.0101322	0.00508656	1e-18	0.0253427	1e-18	0.0214602	0.150418	0.0235014	0.0322444	0.0392595	1e-18	1e-18	0.017683	0.0147692	0.0163413	1e-18
M191T83	2.72431	0.110145	0.651385	0.0220527	0.128339	0.296442	0.0528797	0.101868	0.0189123	0.0995885	0.0476651	0.0391763	0.0463956	0.858093	0.203492	0.0305008	0.124277	0.428882	0.0206648	0.154198	0.0124059	0.0917085	0.149214
M377T657	0.576617	0.270321	1e-18	0.0138754	1e-18	0.848036	1e-18	1e-18	0.21463	0.0492729	1e-18	0.0640607	0.0147929	0.169115	0.277427	0.0900895	0.0700059	1.58594	0.132473	0.304006	0.101855	1e-18	1e-18
M343T724	8.01307	0.191047	0.459195	0.10048	0.168279	4.73753	3.25553	0.0710488	0.0775844	0.304314	0.0620003	0.32235	0.109632	0.0118772	0.119897	0.0410462	0.0529489	6.37681	0.0519157	0.396572	0.207954	0.0127071	0.43547
M115T654	12.9655	0.607144	3.44431	0.405155	0.951977	1.24381	3.05227	0.249925	0.26482	0.533279	0.140998	0.279045	0.535525	0.986276	0.193152	0.167958	1.00041	9.7597	0.413128	1.61824	0.245349	0.72973	0.190084
M171T84	1.18498	0.0440741	0.385085	0.0333246	0.0972214	0.229296	0.140941	0.0842864	0.0456292	0.171188	0.0134821	0.00894773	0.0361454	0.126286	0.0280742	0.0147297	0.197215	1.88519	0.0239206	0.0930199	0.0402811	0.113726	0.085716
M223T144	1.46214	1e-18	0.968427	0.0114639	0.0692904	1e-18	1e-18	0.0614716	1e-18	0.0201643	0.0412794	1e-18	1e-18	0.556785	0.837315	0.00729885	0.327509	1e-18	0.00629441	0.0151049	0.0340754	0.0523604	0.0148501
M114T63	6.78328	0.0592717	0.64741	0.0888255	1e-18	0.472932	0.140884	0.0609552	0.125969	0.38178	1e-18	0.0284367	1e-18	0.0989655	0.214389	0.0162798	0.133628	0.221458	0.0367017	0.0306718	0.0355381	0.0907947	0.596778
M329T617	0.250508	0.0104932	1e-18	0.0151119	1e-18	0.0658112	1e-18	1e-18	0.00618303	0.062933	1e-18	0.00600878	1e-18	1e-18	1e-18	0.00473593	1e-18	0.253264	1e-18	0.083058	0.0316268	1e-18	0.046481
M215T718	8.76334	0.496835	9.16576	0.246499	2.84403	0.984298	1.04152	0.118966	0.420048	0.351736	0.237756	0.468451	0.45826	2.8554	0.587584	0.270652	2.3737	23.7634	0.226389	0.489986	0.166232	0.387617	0.388281
M217T576	70.7971	2.45521	23.1408	1.18552	3.87992	2.91147	31.5121	4.36795	0.347389	9.15083	0.189257	0.259609	0.971949	1.18762	14.3928	22.1045	1.33328	36.8027	0.0166581	6.84164	4.06858	3.11174	4.98988
M305T601	4.86081	0.155766	0.0887319	0.203267	0.1131	1.2775	0.744158	0.0114533	0.0165735	0.423574	0.0155554	0.115259	0.0725797	1e-18	1e-18	0.0272191	0.233739	1.95457	0.156998	0.892114	0.0929775	0.0724545	0.645907
M311T705	24.2618	0.787242	3.57388	1.06456	1.13572	2.78635	8.04346	0.238454	0.0255645	3.00596	0.102394	0.503031	0.483325	0.48317	0.0862149	0.0762961	1.56728	15.3885	0.0945999	6.89179	0.612448	1.29027	3.5882
M129T60	11.815	0.0272724	3.39218	0.0941168	0.607571	0.56296	0.342013	0.102748	0.122491	0.445086	0.0133766	0.110024	0.00908662	1.05339	0.409814	0.0288964	0.365639	0.977843	0.016969	0.0809101	0.0797899	0.161584	0.575178
M245T85	0.847355	0.0383031	0.360673	0.0493808	0.0799546	0.113889	0.115386	0.0757629	0.104697	0.187441	0.0406224	0.0336836	0.0386208	0.0886513	0.114056	0.00883227	0.203334	1.32259	0.0476552	0.199006	0.0519253	0.125498	0.133177
M155T83	0.728126	0.0389066	0.525997	0.0535758	0.130645	0.148069	0.127573	0.0151981	0.033963	0.144328	0.0119636	0.042308	0.064434	0.130028	0.185857	0.0234684	0.108694	1.24322	0.0672371	0.102612	0.0348604	0.139578	0.0906204
M349T874	1e-18	0.208	0.712609	0.118044	0.0151576	0.519	0.519778	0.0288	0.285675	0.204728	0.0585	0.0820041	1e-18	0.484	1e-18	1e-18	0.197388	0.728527	0.14	0.0386966	0.00288	1e-18	0.497295
M333T659	21.6659	1.20119	2.97346	0.979159	0.972386	4.19006	8.12808	0.522852	0.567108	2.47959	0.333905	0.321305	0.425774	0.618093	0.158485	0.0644545	1.53524	8.27428	0.190873	2.0835	0.379053	1.389	1.98455
M131T84	4.41867	0.0747369	0.611695	0.0798249	0.0839018	0.61747	0.30536	0.0774279	0.0257308	0.379427	0.0219331	0.0490103	0.0988209	0.0962547	0.488367	0.0190539	0.168205	3.52517	0.0203375	0.318302	0.170808	0.0492627	0.306794
M183T86	0.790957	1e-18	0.540347	0.00877473	0.0737853	0.718848	0.92723	0.226225	0.0353995	0.0397317	0.168631	1e-18	0.0723623	0.113594	0.240375	0.00905947	0.186928	0.879101	0.0191566	0.03608	0.0377944	0.235107	0.0805045
M648T1574	1e-18	1e-18	0.0690173	0.00638306	1e-18	0.0232872	0.043059	1e-18	0.00631623	0.020364	1e-18	0.00787244	0.00779359	1e-18	1e-18	0.0112107	0.017009	0.359532	0.00490199	0.00673286	0.00628502	0.0164442	0.0115037
M215T570	4.9193	0.160037	0.770099	0.0583497	0.26758	0.325416	0.258185	0.0422403	0.0516398	0.0200924	0.0536736	0.0241851	0.0226662	1e-18	1e-18	0.0110784	1e-18	0.561419	0.0154586	1e-18	0.00585471	0.0158269	0.10795
M271T1083	1.74785	0.00897	1e-18	1e-18	0.298016	0.29075	0.707974	0.0254668	0.00553	0.250849	1e-18	0.00524	0.0761	1e-18	1e-18	0.032845	0.319163	3.41	1e-18	0.285665	0.0225139	0.290714	1e-18
M209T95	1e-18	0.110843	1e-18	1e-18	0.169051	1e-18	0.293005	0.00366535	1e-18	0.0631414	0.00354803	1e-18	1e-18	1e-18	0.0131496	0.00674859	1e-18	1e-18	1e-18	0.0381869	1e-18	0.0739298	0.0108712
M173T89	0.929973	0.147202	0.447283	0.0800604	0.113899	0.319366	0.196382	0.573185	0.0540136	0.182007	0.0563843	0.0278003	0.134166	0.482586	0.0549571	0.027767	0.0962772	4.41333	0.0224825	0.0797158	0.0403928	0.0654436	0.218363
M181T91	1.23153	0.0303699	0.2222	0.00622945	0.0827255	0.0752419	0.283395	0.0167909	1e-18	0.0709789	0.0144688	0.00520221	0.0119109	1e-18	0.0393059	0.0198046	0.0578341	1.28072	0.0314113	0.148917	0.00510754	0.131771	0.0133185
M249T164	0.903281	1e-18	0.207331	1e-18	1e-18	0.0201709	0.042085	0.00656304	1e-18	0.0322024	1e-18	1e-18	1e-18	0.0218789	0.153357	1e-18	1e-18	1e-18	1e-18	0.0159559	1e-18	1e-18	0.0589211
M369T727	41.1146	0.551656	6.04942	1.41736	1.66905	3.26694	3.73467	0.399	0.143964	1.0014	0.408358	0.463027	0.534576	0.908226	0.118	0.18	2.15451	11.6064	1.05342	5.00328	0.390268	1.06778	0.782491
M277T85	3.1817	0.0309152	2.9408	0.0211622	0.0526884	0.418955	0.246711	0.101506	0.0442559	0.0854938	0.0273753	0.034437	0.0373912	0.0480713	0.0531035	0.0173894	0.080633	1.00297	0.0160393	0.10819	0.00863468	0.116075	0.0271906
M74T65	2.15356	0.0322101	0.517069	0.0557634	0.232058	0.707654	0.477208	0.0638773	0.0330134	0.480658	0.024835	0.0757573	0.00710326	0.383234	0.551671	0.0213076	0.655717	1.02339	0.0445135	0.0980457	0.0790025	0.242035	0.36446
M370T786	1e-18	0.190321	1e-18	0.141637	1e-18	1e-18	1e-18	1e-18	0.0395243	0.268115	1e-18	1e-18	1e-18	1e-18	1e-18	1e-18	1e-18	1e-18	0.0503963	0.0452921	1e-18	1e-18	0.485866
M293T734	3.29667	0.0703168	2.25435	0.0819	0.220624	0.754681	1.08933	0.0550319	0.0939083	0.462816	0.0111341	0.101832	0.138	0.197	0.151117	0.00421496	0.294203	2.24301	0.0746468	1.23672	0.0903736	0.138777	0.574204
M597T657	1e-18	0.0405506	1e-18	0.0284523	1e-18	1e-18	0.0511424	0.0480893	0.116956	0.471778	0.0539	0.0285364	0.122575	0.0761436	0.03483	0.0255843	0.253884	2.97919	0.224319	1.59654	0.0468941	0.375837	0.443753
M161T85	2.43701	0.0788556	0.319008	0.0884208	0.183605	0.129189	0.19997	0.0407206	0.0457287	0.131923	0.0217608	0.0354391	0.00868428	0.108627	0.161183	0.0351773	0.162115	2.40859	0.0748767	0.173992	0.0100622	0.0786718	0.166637
M169T90	0.235079	1e-18	0.460008	1e-18	1e-18	0.0231276	0.0356979	0.0184424	1e-18	0.0206288	0.0279067	1e-18	1e-18	0.120413	0.0405292	1e-18	0.0204827	1e-18	1e-18	1e-18	1e-18	0.0633496	1e-18
M346T676	2.33994	0.0746497	0.487667	0.0613762	0.130526	0.627633	1.13741	0.0307492	0.0488199	0.253204	0.0166346	0.0321169	0.0244	0.023	0.0585	0.00438035	0.0427174	0.504675	0.0562	0.383273	0.0118611	0.120226	0.23125
M205T89	0.938516	0.163745	0.263248	1e-18	0.0328303	0.144921	2.52419	0.183374	0.0376783	0.083489	0.0778952	0.0357425	0.0209646	0.108361	0.0970981	1e-18	0.0488272	0.507718	1e-18	0.102462	0.0342089	0.191817	0.039047
M179T1510	3.79407	0.0756626	0.781949	0.0396326	0.126016	0.158276	0.31096	0.0778035	0.025193	0.0777716	0.0291366	0.0167152	0.0382874	1e-18	0.241463	0.0426125	0.183431	1.3221	0.0593312	0.152105	0.0221601	0.0625175	0.0855604
M197T539	6.00276	0.340053	1.20284	0.271457	0.143986	0.37797	0.771297	0.0127768	0.0515511	0.119269	0.00575772	0.09904	0.0623592	0.025688	1e-18	0.00974021	0.0388406	1.75759	0.117428	0.230171	0.0429251	0.0356642	0.127456
M97T81	104.535	2.55849	2.65197	0.176824	0.497287	1.60278	2.68295	0.194782	0.741303	1.99414	0.104185	0.774614	0.212864	9.93607	1.5823	0.0814696	9.47567	4.43214	2.24036	0.366439	0.139144	1.3048	2.02715
M122T182	5.5403	0.653389	2.35718	0.451226	1.02855	1.07845	2.44239	0.216208	0.399602	1.04245	0.116543	0.182666	0.359453	1.26693	0.268688	0.305817	0.612	11.2454	0.189946	1.92241	0.173881	1.29203	0.443049
M198T87	1e-18	1e-18	0.844632	1e-18	0.0188352	0.0577915	1e-18	0.022628	0.00881959	0.0399283	0.0299974	1e-18	0.0600568	0.349683	0.167591	1e-18	0.0822484	0.325128	0.10179	1e-18	0.0145285	0.0713532	0.0112183
M151T84	2.4166	0.031372	0.183859	0.062241	0.203809	0.112063	0.376929	0.145627	0.0229546	0.358845	0.0176955	0.0422326	0.191689	0.386577	0.973328	0.0158522	0.128591	0.422964	0.0736084	0.0800639	0.0245327	0.154194	0.334678
M131T148	24.8408	0.0534846	0.733176	0.23245	0.722684	0.349723	1.12982	0.0934836	0.0531645	0.639372	0.255025	0.119581	0.018418	1.57186	0.83891	0.103094	0.902906	8.20606	0.060322	0.331779	0.0969352	0.218713	1.15766
M351T740	1e-18	0.0335	0.0599988	0.0964499	1e-18	0.321	0.0337768	1e-18	0.0169897	0.0865	1e-18	0.004959	1e-18	0.121	0.00973	1e-18	0.0488	0.985	0.00528	0.341431	0.0342	1e-18	0.11072
M225T84	2.44752	0.0330877	0.833161	0.0333616	0.0870515	0.859567	0.116902	0.108792	0.0719687	0.275764	0.0252687	0.0251803	0.0808978	0.199905	0.0401752	0.0518753	0.087377	1.00035	0.0549522	0.0987607	0.121488	0.0994265	0.202039
M216T89	1.95853	1e-18	0.779521	0.00604796	1e-18	0.0837112	0.117679	0.028114	1e-18	0.0752105	0.0159177	0.0050768	1e-18	0.692027	0.0658633	1e-18	0.127814	0.14713	0.0380928	1e-18	0.0518162	0.0967495	1e-18
M109T84	5.3439	0.0841163	4.93909	0.178167	0.149607	0.437581	0.357713	0.722799	0.538533	2.28346	0.245809	0.0821978	0.176299	3.71858	3.83821	0.0366276	5.76093	4.41822	0.842661	0.191146	3.06552	0.195774	0.125116
M335T772	16.0613	0.043906	1.45083	0.402958	0.272642	0.505308	4.06825	0.0339738	0.433427	0.561418	0.0648147	0.174079	0.0848829	0.622269	0.0603971	1e-18	0.397847	2.8401	0.36871	2.37691	0.103771	0.0667269	0.680924
M163T574	7.0358	0.0111039	2.64541	0.174864	0.613641	0.549354	0.205512	0.108908	0.0941843	0.194631	0.0282463	0.690586	0.20749	0.629464	0.121669	0.154263	0.0589467	2.97534	0.0162878	0.459511	0.0101224	0.257391	0.0342634
M307T646	106.464	0.2592	13.4811	0.169228	3.08373	0.205206	42.3427	0.589173	0.42915	13.4321	0.202637	0.178019	1.32244	0.150774	0.359626	0.322432	5.28036	55.689	0.261827	18.5838	1.66748	3.9666	13.0215
M247T640	0.24589	0.0194	1e-18	0.0123821	0.0179601	0.0879243	0.485325	1e-18	1e-18	0.178203	0.00911643	1e-18	0.00623237	1e-18	1e-18	1e-18	1e-18	1e-18	1e-18	0.218627	0.0115905	0.0608665	0.23714
M113T85	1e-18	0.095375	0.555168	0.00687792	0.157974	0.203725	0.35288	0.0300504	0.00592365	0.0797281	0.0330725	1e-18	0.0342901	0.161114	0.0584669	0.0311676	0.110768	0.587643	0.0384223	0.153317	1e-18	0.117276	0.0393367
M182T87	1e-18	1e-18	0.318085	1e-18	0.0236216	0.12315	0.0675472	0.010922	0.0504271	0.0361267	0.023622	1e-18	0.0320728	0.0357739	0.0848542	0.00325856	0.0376615	0.852567	0.0393047	1e-18	0.0168255	0.0812972	1e-18
M217T693	35.312	0.649526	81.8323	2.63111	10.5507	9.97448	32.5278	7.9372	0.110263	37.264	0.012654	0.217156	8.00477	0.294451	315.042	13.9818	19.6406	444.769	0.0321392	113.855	9.71765	26.9915	15.2567
M180T92	1.89117	0.084681	1.49603	1e-18	0.101109	0.123302	0.142127	0.148394	0.0365352	0.108083	0.0193815	0.0150669	0.0346722	0.0325306	0.441169	0.0325623	0.20014	1.10954	0.0296318	1e-18	0.0376132	0.119355	0.0460497
M319T1331	1.90776	0.0612609	0.42391	0.030478	0.144833	0.101741	0.187405	0.0257997	0.0199946	0.0656567	0.0151913	0.0200533	0.0308478	0.160116	0.0662083	0.0247464	0.141937	1.00271	0.0387695	0.101554	0.0240632	0.047752	0.0442443
M124T412	12.0547	0.307666	4.19829	0.485225	0.702765	1.29969	1.0199	0.304522	0.189907	0.901055	0.315539	0.210227	0.303268	0.792242	0.961046	0.480964	0.659121	5.87025	0.402431	1.99326	0.130074	1.00943	0.779059
M196T135	0.257181	1e-18	1e-18	0.00544057	0.0150956	0.179655	0.0580566	0.0202147	0.039267	0.0087864	0.0158307	0.0254537	1e-18	0.173549	0.00993352	0.0107319	0.11288	0.421723	0.0247503	0.11041	0.0188453	0.0162167	1e-18
M332T655	1e-18	1e-18	0.0619485	0.0147476	1e-18	0.0457355	0.0310631	1e-18	1e-18	0.0384053	0.00260415	0.00525769	1e-18	1e-18	1e-18	1e-18	0.0631855	0.6365	0.0198847	0.0847816	0.0113524	1e-18	0.056062
M379T711	0.680929	1e-18	1e-18	0.0671861	0.0314223	0.309419	1e-18	0.00361713	0.0300934	0.0710272	0.00792353	0.0627879	1e-18	0.112112	0.0401219	0.0164654	0.0667083	0.873212	0.117462	0.420812	0.0136585	0.0186498	0.0782156
M403T844	2.62693	1e-18	0.363749	0.0445344	1e-18	0.153111	0.977311	1e-18	0.0257839	0.029384	1e-18	1e-18	0.117897	1e-18	1e-18	0.016482	0.220833	0.487813	0.0246856	0.178864	0.0492996	1e-18	1e-18
M305T687	14.0641	0.382805	1.12977	0.42866	0.273355	2.41108	0.108254	0.0578142	0.121094	0.539261	0.0532079	0.233927	0.17087	0.0283708	0.0168094	0.0354555	0.436484	3.32958	0.142735	1.26414	0.0874884	0.122227	0.617785
M256T90	1.27845	0.0691267	0.967706	0.0309519	1e-18	0.144512	0.107957	0.0152323	1e-18	0.0897399	0.0173065	1e-18	0.0486417	0.232731	0.48672	0.0041959	0.109136	0.506669	0.0447037	0.0640244	0.0136152	0.162318	1e-18
M343T600	2.90862	0.135184	0.145676	0.0449749	1e-18	0.361552	0.234531	0.0153093	0.0122369	0.216073	0.00638477	0.055834	1e-18	0.0243167	1e-18	1e-18	1e-18	1e-18	0.0234408	0.412452	0.00504867	1e-18	0.297339
M311T750	2.08347	0.124926	0.0725259	0.233701	0.0180968	0.139473	1.00967	0.00771793	0.0762058	0.173684	0.0123437	0.023597	0.00804739	0.184652	1e-18	0.0028925	0.0156475	0.71072	0.0429844	0.676803	1e-18	0.0141557	0.292787
M385T751	0.514066	0.106634	0.477976	0.437445	0.183044	0.237621	0.130566	0.0488578	0.160948	0.312784	0.00555615	0.0935473	0.173088	0.109198	0.12457	0.0223646	0.0816368	5.14536	0.0334185	1.53496	0.138694	0.267683	0.0971399
M347T808	3.46986	0.120377	0.730826	0.0229502	0.239681	0.49576	1.28351	0.0679393	0.0511628	0.273806	0.0305704	0.0373632	1e-18	0.189407	1e-18	0.0029287	0.194599	1.29455	0.0423419	0.40828	0.0459813	1e-18	0.379592
M224T623	2.22885	0.053869	0.0936266	0.00856749	0.130543	0.394301	0.0344571	0.0621406	1e-18	0.219445	0.00372619	0.0617276	0.00710899	0.0240963	1.74556	0.0821625	0.152424	1.73099	0.0134422	0.382503	0.0930221	0.0188518	0.204866
M219T780	1.76239	0.0282626	3.7905	0.0170591	0.590653	0.731311	6.77385	1.79362	0.0268569	4.60028	0.142481	0.127998	0.293509	0.0207113	7.83867	0.570263	1.24884	30.1592	0.00540168	0.243146	0.485618	3.65331	2.6424
M137T73	5.25849	0.0681425	0.871941	0.0333159	0.153414	0.284774	0.211784	0.0491378	0.323181	0.0683301	0.00880872	0.079643	0.0122365	0.0463325	0.0296267	0.00675868	0.280904	0.661063	0.022084	0.129385	0.0328185	0.0774933	1e-18
M335T764	8.47271	0.93095	0.579558	0.640917	0.178638	0.793173	1.90202	0.020067	0.0619206	0.239786	0.0068986	0.0526086	0.00729523	1e-18	0.0125487	1e-18	0.0958831	0.935135	0.0189192	0.52053	0.011529	0.0993572	0.242323
M211T575	2.3848	0.143382	0.500189	0.0868076	0.102492	0.833804	0.367185	1e-18	0.0437286	0.0966762	0.00279315	0.0185906	0.0569473	1e-18	0.707548	0.0352126	0.0618628	1.11326	0.070883	0.332444	0.0386382	1e-18	0.103879
M242T88	1.5498	0.321905	0.147518	0.0262118	0.598447	0.569571	0.171799	0.156509	0.0458464	0.320997	0.0415438	0.04005	0.116532	0.176197	0.397912	0.00843112	0.151302	0.559939	0.0711371	0.104222	0.0247813	0.20404	0.297477
M144T79	0.275363	0.0463781	0.159946	0.0133867	0.023335	0.121677	0.208867	0.00575826	0.0169257	0.0386062	0.00713804	1e-18	0.0287776	0.062796	0.0566441	0.0101829	0.0859604	0.61674	0.0105872	0.124463	1e-18	0.015929	0.0501806
M59T1529	34.5315	0.922562	10.2143	0.535905	1.68195	3.43858	4.09775	0.403359	0.633479	1.00624	0.35134	0.559412	0.715548	2.56883	0.575098	0.411214	1.14588	13.2549	0.368996	1.27499	0.28156	0.767598	0.949843
M310T658	9.14616	0.304163	1.00622	0.323695	0.20954	1.26685	1.77238	0.0729804	0.0918025	0.645104	0.0624722	0.127108	0.120486	0.0257295	0.0231161	1e-18	0.406966	3.88134	0.188839	1.00047	0.0926915	0.1217	0.810088
M310T656	9.14616	0.304163	1.00622	0.323695	0.20954	1.26685	1.77238	0.0729804	0.0918025	0.645104	0.0624722	0.127108	0.120486	0.0257295	0.0231161	1e-18	0.406966	3.88134	0.188839	1.00047	0.0926915	0.1217	0.810088
M211T598	5.29643	0.317995	0.768526	0.228557	0.100031	1.53989	1.58597	0.0145964	0.028526	0.333897	0.00357377	0.0592834	0.157913	1e-18	0.898619	0.0244485	0.0767912	1.47383	0.131208	0.722655	0.112656	0.0375425	0.340275
M267T905	1e-18	1e-18	0.111739	1e-18	1e-18	0.101	0.0812893	1e-18	1e-18	0.0185169	0.00772	1e-18	0.00606725	1e-18	1e-18	1e-18	1e-18	1e-18	0.0049	0.0172446	1e-18	0.0283741	0.0119
M97T1584	55.4172	1.31573	14.0902	0.463086	6.27635	10.7739	1.71886	0.413388	1.65126	4.66309	0.272226	0.717056	2.12634	13.8119	0.25483	0.440618	2.42403	101.431	0.841625	1.93207	0.258418	7.03917	0.290898
M187T90	1e-18	0.101625	1e-18	1e-18	0.0576392	0.121474	0.0951819	0.025389	0.00750675	0.0526213	0.0107209	0.00645912	0.00781643	1e-18	0.0394624	1e-18	0.116324	0.266089	0.0179197	1e-18	0.0037973	0.0890413	1e-18
M77T100	11.5429	0.0121975	1e-18	0.118488	1e-18	0.528429	0.220476	0.124792	0.0959497	0.309972	0.123582	0.0104062	1e-18	0.592134	0.116261	0.096942	0.571647	0.146954	0.00706364	0.126044	0.0605324	0.245311	0.339324
M336T835	1e-18	0.492756	0.611655	1e-18	1e-18	0.0207226	1.6257	0.00363405	1e-18	0.307934	1e-18	1e-18	1e-18	1e-18	1e-18	0.00292913	0.701519	1e-18	0.00508969	0.889049	0.146201	1e-18	0.310624
M377T765	0.750767	1e-18	1e-18	0.0212	1e-18	0.0986246	0.0282	1e-18	1e-18	1e-18	1e-18	1e-18	1e-18	1e-18	1e-18	1e-18	1e-18	0.152	0.0428	0.0616321	1e-18	1e-18	1e-18
M693T1571	26.3379	0.997239	6.51544	0.225341	1.14971	1.32246	0.210058	0.0709048	1e-18	1e-18	1e-18	1e-18	0.00640512	1e-18	1e-18	1e-18	1e-18	1e-18	1e-18	1e-18	1e-18	1e-18	1e-18
M500T738	1e-18	1e-18	1e-18	1e-18	1e-18	1e-18	1e-18	0.0226731	0.0537527	1e-18	1e-18	1e-18	1e-18	1e-18	1e-18	1e-18	1e-18	0.408117	0.0345115	0.107088	1e-18	1e-18	1e-18
M450T778	0.608371	1e-18	1e-18	0.00940718	1e-18	1e-18	1e-18	1e-18	1e-18	1e-18	1e-18	1e-18	1e-18	1e-18	1e-18	1e-18	0.043353	0.20217	1e-18	1e-18	1e-18	1e-18	1e-18
M375T546	0.279518	1e-18	1e-18	1e-18	1e-18	0.539232	1e-18	0.00354	1e-18	1e-18	1e-18	0.056634	0.00635	1e-18	1e-18	1e-18	1e-18	1e-18	1e-18	0.02061	1e-18	1e-18	1e-18
M670T1576	24.1596	0.703601	3.40797	0.292861	0.397972	0.317771	0.608976	0.0223261	1e-18	1e-18	1e-18	1e-18	0.10344	1e-18	1e-18	0.0122529	1e-18	3.50625	1e-18	1e-18	1e-18	1e-18	1e-18
