# Supplementary material for: Herbivore-induced chemical and molecular responses of the kelps Laminaria digitata and Lessonia spicata
Source: PLoS One. 2017 Mar 2;12(3):e0173315. doi: 10.1371/journal.pone.0173315 (PMC5333891; doi:10.1371/journal.pone.0173315)
Supplement: S4 Table — Peak assignation, ion identification and relative abundance calculation were processed by XCMS analysis. Each ion is identified by a unique ID (MxTy) indicating its mass (Mx, mz) and retention time (Ty, min). Ion ID indicated in bold shows T-test and FDR tests with P<0.01. (XLSX) [file pone.0173315.s005.xlsx]

## Sheet: S4 Table
		Relative Ion abundance from Grazed Laminaria digitata samples				Relative Ion abundance from Control Laminaria digitata samples
Ion ID	Sampling Time (hours)	Grazed-1 (B1)	Grazed-2 (B2)	Grazed-3 (B3)	Grazed-4 (B4)	Control-1 (C1)	Control-2 (C2)	Control-3 (C3)	Control-4 (C4)	T-test	Rank	FDR
M247T640	48			0.00445379	0.00607169	0.000820236	0.000918168	0.000838784	0.00168943	0.00201306	1	5.92417e-05
M307T645	48			0.0350981	0.0298259	0.00890607	0.00340128	0.00878378	0.0140073	0.00284029	2	0.000118483
M493T485	12	0.00550805	0.00615266	0.00522447	0.00364022	0.00197796	0.00301509	0.00208851	0.00261235	0.00359638	3	0.000177725
M183T556	12	0.00610506	0.00945678	0.00586782	0.00941333	0.00311469	0.00293854	0.00383454	0.00380406	0.00574894	4	0.000236967
M565T593	12	0.000506121	0.000728836	0.000817083	0.000419396	0.000973514	0.00132288	0.00151112	0.00113394	0.00605029	5	0.000296209
M251T507	48			0.00207836	0.0024218	1e-18	0.000489943	0.000699554	0.00096513	0.00614909	6	0.00035545
M221T595	48			0.00572879	0.00769395	0.00289593	0.00174385	0.00275966	0.00341799	0.00740248	7	0.000414692
M183T413	48			0.00227223	0.00197455	0.000369932	0.000392215	0.00103479	0.000974772	0.00745536	8	0.000473934
M163T96	48			0.0171078	0.047426	0.209104	0.17681	0.13817	0.138028	0.00820877	9	0.000533175
M223T623	48			0.00812971	0.00883032	0.00333761	0.00233767	0.00392243	0.00536825	0.00824574	10	0.000592417
M251T507	12	0.000524846	0.00041374	0.00100084	0.000421727	1e-18	1e-18	0.000141918	1e-18	0.00833331	11	0.000651659
M317T739	48			0.0203079	0.0287762	0.00976021	0.00628833	0.00954281	0.0123669	0.00923587	12	0.0007109
M329T547	12	0.00230617	0.00241988	0.0030597	0.00167055	0.000180467	0.000778331	0.000892755	0.00159487	0.0101122	13	0.000770142
M623T1450	24	0.000186207	0.000483185	0.000439867	0.000168231	0.000857395	0.000682661	0.000850424	0.000518695	0.0122488	14	0.000829384
M495T507	12	0.00112237	0.00196867	0.00124811	0.000902398	0.000528621	0.000484396	0.00035214	0.000583571	0.0130089	15	0.000888626
M411T49	48			0.00236025	0.00322703	0.00848701	0.00637818	0.00760504	0.00559403	0.0133744	16	0.000947867
M333T690	48			0.0875372	0.04716	0.0144033	0.00856898	0.0140127	0.0188919	0.0138912	17	0.00100711
M297T629	48			0.000574808	0.00076616	0.000310987	6.94266e-05	0.00014166	0.000319601	0.0140425	18	0.00106635
M233T507	12	0.000546527	0.000714196	0.00139794	0.000574117	1e-18	0.000110723	0.000229564	0.000133027	0.0152723	19	0.00112559
M279T504	48			0.00212421	0.00425205	1e-18	0.000260871	0.000449251	0.000771425	0.0154603	20	0.00118483
M239T565	48			0.00212014	0.0021854	1e-18	0.00051781	0.00083266	0.00132487	0.0237005	21	0.00124408
M293T731	48			0.0168155	0.0201693	0.00546776	0.00597577	0.0102431	0.0126982	0.0241389	22	0.00130332
M523T408	12	0.00246955	0.0028044	0.00189442	0.00119322	0.000958292	0.0013099	0.000689409	0.000925403	0.0246166	23	0.00136256
M650T1447	24	0.000270343	0.000884485	0.000550265	0.00037956	0.00116319	0.00113638	0.00157344	0.000743587	0.0263333	24	0.0014218
M677T49	48			0.00133667	0.00171903	0.00361769	0.00275476	0.00343886	0.00239702	0.0268094	25	0.00148104
M293T78	48			0.000643939	0.00135235	0.00278853	0.00201333	0.00221535	0.00191449	0.0276498	26	0.00154028
M299T720	48			0.00647605	0.00364634	0.00175402	0.00129412	0.00241513	0.00213381	0.0282021	27	0.00159953
M353T582	12	0.00249287	0.00286056	0.00488701	0.00255596	0.000492171	0.00139985	0.00137264	0.00217602	0.0325131	28	0.00165877
M279T504	12	0.000375615	0.000598097	0.00146664	0.000640228	1e-18	1e-18	0.00012541	0.00025781	0.034232	29	0.00171801
M291T705	48			0.0158565	0.0277053	0.00640352	0.00349712	0.00862623	0.0118961	0.0344988	30	0.00177725
M251T507	24	0.000528608	0.0016044	0.00200488	0.000454253	0.000187381	9.16578e-05	8.09185e-05	6.79363e-05	0.0367382	31	0.00183649
M239T565	12	0.00061729	0.000629938	0.00142182	0.000618101	0.000115861	0.000201608	0.000387705	0.000364001	0.0387809	32	0.00189573
M411T49	24	0.00163321	0.00569179	0.00173338	0.000302417	0.00729348	0.00511339	0.00954018	0.00453985	0.0391219	33	0.00195498
M232T1440	24	0.000202862	0.000225015	0.000372902	0.000133895	0.00154621	0.00141072	0.00175439	9.71291e-05	0.0429503	34	0.00201422
M371T49	48			0.00953013	0.0148449	0.0428705	0.0255113	0.0322661	0.0236795	0.0480867	35	0.00207346
M233T507	24	0.000707469	0.00216978	0.00229931	0.000499229	0.000347713	0.000203924	0.000314784	0.000123614	0.0491662	36	0.0021327
M279T504	24	0.000383638	0.0011428	0.00155235	0.000443495	0.000266788	0.000342536	1e-18	3.05284e-05	0.0503494	37	0.00219194
M298T50	24	0.00540043	0.014178	0.00251619	0.00244832	0.0189081	0.0120185	0.0212593	0.0100043	0.0506923	38	0.00225118
M101T95	12	0.0059868	0.00537382	0.0140962	0.00659994	0.0163116	0.0202733	0.00885524	0.0252504	0.0530762	39	0.00231043
M227T451	48			0.00502165	0.00516624	0.0010481	0.0011006	0.00300329	0.00384344	0.0535926	40	0.00236967
M233T507	48			0.00171412	0.00188138	0.000338977	0.000790791	0.00110636	0.00135807	0.054289	41	0.00242891
M553T48	24	0.000369761	0.00103096	0.000613904	0.000306466	0.00228212	0.00180136	0.00255391	0.000431273	0.0550394	42	0.00248815
M633T520	48			0.00169983	0.00187764	0.00103523	0.000625559	0.00113603	0.00149822	0.0598279	43	0.00254739
M569T574	48			0.00183801	0.00452131	0.00700751	0.00505889	0.00563242	0.005678	0.0606513	44	0.00260664
M298T50	48			0.00481471	0.00746434	0.0236957	0.0130109	0.0167425	0.0122899	0.061628	45	0.00266588
M509T689	24	1e-18	8.81917e-05	1e-18	8.43496e-05	0.000894944	0.00242281	0.00096881	0.000189425	0.0617825	46	0.00272512
M517T50	48			0.00209057	0.00268931	0.00749614	0.00474067	0.00580655	0.00376154	0.0650953	47	0.00278436
M371T49	24	0.0108192	0.0278279	0.00959873	0.00554897	0.0340281	0.0239776	0.0422162	0.0183248	0.0666244	48	0.0028436
M186T118	48			0.00192727	0.00396441	0.0130372	0.00895484	0.00550998	0.00833797	0.0671217	49	0.00290284
M502T52	24	0.000707655	0.00203195	0.000269133	3.34655e-05	0.00358198	0.00112037	0.00415136	0.00171901	0.069267	50	0.00296209
M523T408	48			0.000713002	0.00127506	0.00149291	0.00340753	0.00290187	0.00229429	0.0756701	51	0.00302133
M183T413	12	0.000135187	0.000473889	0.000513751	0.00062147	8.01215e-05	0.000117251	0.000373461	0.000106682	0.0775143	52	0.00308057
M597T49	48			0.00120791	0.00196764	0.00542911	0.00274691	0.00392971	0.00299334	0.08064	53	0.00313981
M232T1440	48			4.8465e-05	0.000634142	0.0018413	0.000774036	0.00115526	0.00204393	0.0807264	54	0.00319905
M193T95	48			0.0078704	0.0205546	0.0547692	0.0292599	0.0274501	0.0509847	0.0811045	55	0.00325829
M480T460	12	0.000530294	0.000192892	0.00188689	0.000567908	1e-18	1e-18	4.93922e-05	1e-18	0.0814314	56	0.00331754
M227T451	24	0.00142202	0.00456162	0.00508867	0.000962256	0.000947168	0.00124691	0.000646709	0.000121285	0.0816157	57	0.00337678
M142T118	48			0.00025981	0.000143492	0.00219972	0.00131146	0.000780038	0.000919169	0.0837753	58	0.00343602
M619T508	24	0.00144415	0.00380223	0.00142318	0.000749825	0.00322182	0.00332744	0.00323834	0.00317188	0.0840832	59	0.00349526
M632T573	12	0.00102466	0.00120012	0.000470451	0.000686344	0.00158128	0.00211747	0.00068859	0.00191242	0.0860785	60	0.0035545
M373T614	12	0.00156528	0.000458763	0.000909884	0.000976874	0.000684154	0.000492844	0.000514838	1e-18	0.0863617	61	0.00361374
M597T49	24	0.00135547	0.00371836	0.000798946	0.000232234	0.00420627	0.00276476	0.00522017	0.0022598	0.0871522	62	0.00367299
M338T50	24	0.00250946	0.00669042	0.00179856	0.000818005	0.00787109	0.00481886	0.00874582	0.00426549	0.0875596	63	0.00373223
M451T49	24	0.00709204	0.0187673	0.00349715	0.0035034	0.0216849	0.0140432	0.0256993	0.0113886	0.0880495	64	0.00379147
M519T526	12	0.00394738	0.00803182	0.00525573	0.00460204	0.00356465	0.00416267	0.00209861	0.00388465	0.0906893	65	0.00385071
M209T573	48			0.0102527	0.00816838	0.00543799	0.00228383	0.00661986	0.00707817	0.0912617	66	0.00390995
M281T118	12	0.00316783	0.00256526	0.00285852	0.00255783	0.000990989	0.00216402	0.00121413	0.00296479	0.0926469	67	0.00396919
M277T78	48			0.00188012	0.00368273	0.00894201	0.00486877	0.00564772	0.00507988	0.0932784	68	0.00402844
M209T573	24	0.00336515	0.00902201	0.00790076	0.00227332	0.00275649	0.00279372	0.00251379	0.0008212	0.094796	69	0.00408768
M325T460	24	0.000330261	0.000827824	0.000957466	0.000879401	0.000529209	0.00061305	0.000291433	0.000202208	0.0955187	70	0.00414692
M201T76	24	0.000700166	0.000451186	0.00215291	0.000982637	0.00253309	0.00195314	0.00241284	0.00119241	0.096803	71	0.00420616
M481T661	24	1e-18	0.000300926	0.000242386	0.00200797	0.00285068	0.00820328	0.00317449	0.000938555	0.0991919	72	0.0042654
M677T49	24	0.00143714	0.0033121	0.000847907	0.000378599	0.00367456	0.00238128	0.00468573	0.00209261	0.0993684	73	0.00432464
M499T621	24	3.0309e-05	0.00124654	0.00132729	0.000789246	0.00289077	0.00657829	0.00268953	0.000846224	0.100077	74	0.00438389
M179T64	48			0.00196807	0.00437693	0.00170824	0.000956046	0.00164193	0.00173853	0.10289	75	0.00444313
M259T73	12	0.000167884	0.000174976	0.000472508	0.000165726	0.000332481	0.00134347	0.000325906	0.00169447	0.107484	76	0.00450237
M235T624	12	0.00307381	0.00606465	0.0125087	0.016448	0.00192441	0.00544117	0.00374793	0.00351704	0.108912	77	0.00456161
M517T50	24	0.00204664	0.00539807	0.00172101	0.000871964	0.00625617	0.00369624	0.00715046	0.00328164	0.108916	78	0.00462085
M243T1442	6	0.00056774	0.000490613	0.000400803	0.00250138	1e-18	1e-18	0.00011142	7.48866e-05	0.111303	79	0.00468009
M523T453	48			0.00158314	0.00213844	0.00112598	0.00087837	0.00105515	0.00173156	0.111683	80	0.00473934
M483T527	24	0.000425702	0.00154002	0.00131258	0.000174445	0.0040337	0.000753164	0.003345	0.00153177	0.112051	81	0.00479858
M666T1443	24	0.00237843	0.00869048	0.00704734	0.0042985	0.0103252	0.011501	0.011702	0.00481157	0.112817	82	0.00485782
M521T527	12	0.00100184	0.00191629	0.000972293	0.00122257	0.000861046	0.00109091	0.000473713	0.000800682	0.112827	83	0.00491706
M483T527	48			0.000588341	0.00183639	0.00309268	0.00175801	0.00213095	0.00247435	0.11425	84	0.0049763
M135T1443	24	0.0016947	0.00294539	0.00351567	0.00187216	0.00364061	0.0052964	0.00784231	0.00243381	0.115597	85	0.00503555
M101T95	48			0.00483685	0.0122347	0.0251878	0.0298683	0.0478858	0.0150889	0.117332	86	0.00509479
M307T645	12	0.00526713	0.0160435	0.0267204	0.00685822	0.00118505	0.00742354	0.00538802	0.00372899	0.119157	87	0.00515403
M451T49	48			0.00648533	0.0105543	0.0287411	0.0141758	0.0202162	0.013627	0.120325	88	0.00521327
M183T556	24	0.00553447	0.0192505	0.0094147	0.00741771	0.00587477	0.00228738	0.00504958	0.00564594	0.122178	89	0.00527251
M523T453	12	0.000956504	0.00289573	0.00173823	0.00125722	0.000507225	0.00130627	0.000671892	0.00104508	0.123354	90	0.00533175
M225T49	48			0.0395279	0.0636511	0.172294	0.0837882	0.114539	0.0825291	0.129392	91	0.005391
M295T764	48			0.00723265	0.00833158	0.00207409	0.00143392	0.00272786	0.00787424	0.129652	92	0.00545024
M315T790	48			0.00314363	0.00367252	0.00119213	0.00270446	0.00213914	0.00295973	0.129969	93	0.00550948
M251T507	6	0.000410647	0.000484676	3.43766e-05	0.00176474	7.97203e-05	1e-18	1e-18	1e-18	0.133938	94	0.00556872
M297T629	6	0.00745112	0.00475069	0.00289148	0.0237851	0.000559928	0.00194731	0.000864276	0.00245944	0.136123	95	0.00562796
M243T1442	12	0.00044866	0.000499362	0.00211933	0.000738645	9.28758e-05	0.000130358	3.78784e-05	0.000664583	0.137585	96	0.0056872
M291T705	24	0.00451923	0.0152023	0.0118081	0.00400543	0.00689371	0.00242066	0.0042827	0.00124787	0.137693	97	0.00574645
M497T163	12	0.00164737	0.0017272	0.000169593	0.00107864	0.000413778	0.000157398	0.000658713	0.000769516	0.1385	98	0.00580569
M163T64	24	0.00134753	0.0129897	0.0172281	0.00826185	0.00270175	0.00897365	0.00144118	0.000506416	0.144286	99	0.00586493
M221T595	24	0.00205545	0.00709278	0.00429441	0.00150096	0.00195898	0.00150718	0.00205154	0.000671263	0.145802	100	0.00592417
M209T451	24	0.00142631	0.00328351	0.00321288	0.000461095	0.00149508	0.00101163	0.000728976	0.000148465	0.146103	101	0.00598341
M265T633	6	0.0546001	0.0277144	0.0164842	0.154645	0.00802137	0.0155156	0.00668018	0.0143507	0.148866	102	0.00604265
M527T583	12	0.000643801	0.00118883	0.0038908	0.00227606	0.00268816	0.00468053	0.0022742	0.00472442	0.150018	103	0.0061019
M347T763	6	0.000253099	0.000230926	1e-18	0.000225061	0.000945172	0.00161884	4.34915e-05	0.000393449	0.15175	104	0.00616114
M293T78	24	0.000539422	0.00202383	0.00137106	0.000692241	0.00248744	0.00114364	0.00228134	0.00170648	0.151956	105	0.00622038
M209T573	6	0.00487871	0.00380798	0.00112828	0.0166398	0.000371144	0.00210993	0.00109803	0.000169673	0.152164	106	0.00627962
M531T49	24	0.00174086	0.00713617	0.00218323	0.00116448	0.00733626	0.00443037	0.00788403	0.00381228	0.152172	107	0.00633886
M247T640	24	0.00158991	0.00636592	0.00328292	0.000963564	0.00128278	0.000914862	0.000834469	0.00125047	0.154093	108	0.0063981
M351T534	24	0.0128327	0.0107598	0.0243038	0.00136719	0.00707677	0.00521751	0.00370481	0.00182335	0.155564	109	0.00645735
M223T623	12	0.00287972	0.00311028	0.010419	0.00248925	0.000732795	0.00126097	0.0014862	0.00277228	0.156279	110	0.00651659
M219T74	24	0.000168329	0.000679269	0.0133407	0.0167914	0.0199349	0.0162824	0.0360802	0.00686807	0.15678	111	0.00657583
M585T498	12	0.0014567	0.00259109	0.00225661	0.000318783	0.000268226	0.00122385	0.000354786	0.00112883	0.157143	112	0.00663507
M593T539	48			0.00272792	0.0040811	0.00125971	0.000260834	0.000892387	0.00344377	0.157294	113	0.00669431
M632T573	24	8.04622e-05	7.64363e-05	0.00153649	7.4623e-05	0.00403459	0.00067437	0.0028495	0.000364695	0.157347	114	0.00675355
M309T666	6	0.011303	0.00672406	0.00441886	0.0354329	0.0019266	0.00397371	0.00185697	0.00394313	0.157889	115	0.0068128
M569T574	24	0.000538998	0.0032549	0.00415192	0.000711427	0.0112486	0.00293162	0.00803513	0.00181969	0.15865	116	0.00687204
M319T75	48			0.000133643	0.00182187	0.0031276	0.00141206	0.00198479	0.00273709	0.158656	117	0.00693128
M338T50	48			0.00232887	0.00394468	0.0104766	0.00510474	0.00738883	0.00429477	0.159965	118	0.00699052
M307T645	6	0.00626089	0.00579165	0.00484558	0.0282343	0.00115262	0.0037189	0.00263719	0.00113993	0.160225	119	0.00704976
M305T49	24	0.00509632	0.0255018	0.00816223	0.00439604	0.0288885	0.019221	0.0304048	0.00920753	0.161996	120	0.007109
M161T57	24	0.00126725	0.0111341	0.0165841	0.00878583	0.00331074	0.00866934	0.00229851	0.000498913	0.164448	121	0.00716825
M232T1440	12	0.000321271	0.000115318	0.0015915	0.000365543	0.000879362	0.00236496	0.000456213	0.002707	0.170635	122	0.00722749
M223T623	24	0.00303117	0.0125361	0.00754542	0.00161887	0.00330813	0.00226206	0.00230151	0.0013017	0.170748	123	0.00728673
M666T791	24	0.00802706	0.0216326	0.0192358	0.00995237	0.0250889	0.0261378	0.0339691	0.0104976	0.171826	124	0.00734597
M243T50	24	0.00224026	0.00536083	0.00155946	0.00083485	0.00649305	0.00380661	0.00381299	0.00344875	0.172333	125	0.00740521
M603T541	48			0.00335309	0.00781786	0.00305316	0.00129297	0.00315769	0.0040863	0.173008	126	0.00746445
M243T450	24	0.00112131	0.00323094	0.00246189	0.000269077	0.00094409	0.00126507	0.000312208	0.000168886	0.174251	127	0.0075237
M373T614	24	0.000360051	0.00140523	0.00176036	0.00100211	0.000960784	0.000410494	0.000715476	0.000421757	0.174644	128	0.00758294
M480T460	48			0.00484164	0.00241173	1e-18	0.000156719	0.00354562	0.00139264	0.176654	129	0.00764218
M235T624	6	0.00836855	0.00629441	0.00162136	0.0214767	0.00122398	0.00712717	0.00163524	5.88984e-05	0.177408	130	0.00770142
M353T682	6	0.00700898	0.00431082	0.00273399	0.025393	0.00118413	0.00249186	0.00111492	0.00249952	0.177725	131	0.00776066
M305T49	48			0.00921077	0.014382	0.0402945	0.0175793	0.0238766	0.0181046	0.17997	132	0.00781991
M480T460	24	0.000240848	0.000562398	0.00285858	0.000560914	1e-18	1e-18	0.000459135	3.41074e-05	0.180904	133	0.00787915
M179T64	12	0.00182569	0.00139741	0.00294499	0.00135777	0.00132274	0.00124994	0.000843302	0.00165399	0.180985	134	0.00793839
M543T540	12	0.00343932	0.00427591	0.00631057	0.00681034	0.00657212	0.0118115	0.00399053	0.0101241	0.182353	135	0.00799763
M333T690	12	0.00858571	0.015714	0.039704	0.0161468	0.00280325	0.00813358	0.0143976	0.0113895	0.183375	136	0.00805687
M353T582	6	0.00291253	0.00253262	0.000620996	0.0132614	0.000319846	0.00125519	0.00058505	1e-18	0.184993	137	0.00811611
M650T1447	48			0.000358549	0.000588665	0.00271972	0.000842179	0.00107825	0.00131784	0.185453	138	0.00817536
M397T691	6	0.00382199	0.0024635	0.00140892	0.0145971	0.000613423	0.0015432	0.000577561	0.00127631	0.185647	139	0.0082346
M191T657	24	0.000285812	0.000921275	0.00070944	0.000418199	0.00111112	0.00104909	0.00156478	0.000342365	0.186217	140	0.00829384
M441T697	6	0.00196297	0.00123081	0.000593122	0.00809508	0.000105084	0.000764767	9.95189e-05	0.000591291	0.188453	141	0.00835308
M527T583	24	0.000405198	0.00152743	0.00302272	0.000818637	0.00901907	0.00404767	0.00417005	1e-18	0.188599	142	0.00841232
M281T118	48			0.00117058	0.00266152	0.00452583	0.00309831	0.00210692	0.00345103	0.190794	143	0.00847156
M80T63	48			0.00110046	0.00230177	0.00364232	0.0016528	0.00315757	0.00298482	0.191031	144	0.00853081
M605T573	24	0.00133324	0.00694966	0.012075	0.00265524	0.0268874	0.00776169	0.0210508	0.00306699	0.191605	145	0.00859005
M163T64	6	0.00664345	0.0050046	0.00443912	0.0240969	0.000210509	0.00654333	0.00057586	0.00383203	0.19212	146	0.00864929
M291T705	12	0.00499707	0.00567661	0.0153501	0.00371909	0.0016312	0.00419674	0.00423819	0.00361092	0.192849	147	0.00870853
M451T73	12	0.000290361	0.000145732	0.000838036	0.000181263	0.000429083	0.00160694	0.000177337	0.00187319	0.195139	148	0.00876777
M319T772	48			0.010595	0.0312847	0.0117955	0.00371926	0.0078855	0.0150745	0.197219	149	0.00882701
M491T49	24	0.00174571	0.00429276	0.00140504	0.000554509	0.00510423	0.00299933	0.00603459	0.00143812	0.198726	150	0.00888626
M311T657	6	0.0116449	0.00737037	0.00660234	0.0345144	0.00217725	0.00866661	0.00224073	0.00779319	0.19997	151	0.0089455
M191T76	12	0.000612298	0.00146173	0.00299466	0.00129192	0.000996388	0.00127896	0.000365897	0.000606661	0.201216	152	0.00900474
M225T49	24	0.0424762	0.115279	0.0400347	0.0211011	0.134469	0.0846255	0.146296	0.0381526	0.203402	153	0.00906398
M633T520	12	0.000833325	0.00140359	0.000603452	0.000692007	0.000453355	0.000978935	0.000568548	1e-18	0.205851	154	0.00912322
M277T78	24	0.00166314	0.00647236	0.00493147	0.00205092	0.00755721	0.00364459	0.00727812	0.00506101	0.206105	155	0.00918246
M243T450	48			0.00363486	0.00288038	0.000813544	0.00115465	0.00291407	0.00290129	0.206392	156	0.00924171
M183T413	6	0.000162194	0.000400688	2.68448e-05	0.00174525	1e-18	1e-18	9.48061e-05	1e-18	0.206537	157	0.00930095
M243T1442	24	0.000466381	0.00150939	0.00076087	0.0004287	0.000428308	0.000369038	0.000521105	0.000422692	0.208319	158	0.00936019
M449T74	48			0.00026448	0.000573645	0.00194457	0.000636587	0.000612734	0.00140164	0.212658	159	0.00941943
M666T791	48			0.0104043	0.0193762	0.0577062	0.0187247	0.0233802	0.0401132	0.212796	160	0.00947867
M185T601	12	0.000646594	0.00154657	0.00038836	0.00114176	0.000391366	1e-18	0.0010376	0.000427202	0.21337	161	0.00953791
M309T587	6	0.010029	0.00853881	0.00340781	0.042095	0.0023408	0.00820076	0.00244082	0.00142308	0.21436	162	0.00959716
M473T48	48			0.00105597	0.00124497	0.00680213	0.00148277	0.00304225	0.00322991	0.214382	163	0.0096564
M555T664	24	0.000238036	0.00108362	0.00129068	0.00154857	0.00141527	0.00335369	0.00233789	0.000654681	0.21463	164	0.00971564
M185T74	48			0.000593589	0.00141736	0.00276036	0.00116178	0.00139384	0.00253345	0.216047	165	0.00977488
M155T71	48			0.00104933	0.000501245	0.00301919	0.000472968	0.00253465	0.00456704	0.216678	166	0.00983412
M227T451	6	0.00128755	0.0016592	0.000488061	0.00807464	0.000452083	0.000960073	0.000392135	1e-18	0.217365	167	0.00989336
M227T451	12	0.000894169	0.00122919	0.00262236	0.000910273	0.000232598	0.000719765	0.000822024	0.00131511	0.21799	168	0.00995261
M259T73	6	0.000308216	0.000253774	0.000205569	1e-18	0.00020466	0.00132608	0.000231518	0.000493732	0.218473	169	0.0100118
M353T582	48			0.004603	0.00781702	0.00483761	0.00323965	0.00399448	0.00554628	0.218645	170	0.0100711
M131T72	48			0.00050394	0.000906665	0.00190154	0.000694087	0.00112012	0.00217954	0.220278	171	0.0101303
M307T645	24	0.00695618	0.0564805	0.0174514	0.00648004	0.00974435	0.00598892	0.00454767	0.00181047	0.22054	172	0.0101896
M553T613	12	0.000786331	0.00132543	0.00179511	0.000368776	0.00180185	0.0022568	0.00051029	0.00324515	0.220798	173	0.0102488
M333T690	24	0.0237551	0.0610768	0.0395597	0.00730865	0.0303385	0.0161359	0.00668891	0.00972006	0.221431	174	0.0103081
M161T57	6	0.0063134	0.00346198	0.00456776	0.0228613	0.000133469	0.00547642	0.000670922	0.00499342	0.222917	175	0.0103673
M480T460	6	0.000882628	0.000284472	0.000164254	0.00450094	1e-18	0.000154132	9.61442e-05	1e-18	0.223097	176	0.0104265
M293T697	6	0.00344108	0.00187743	0.00242887	0.0115394	0.000841959	0.00270995	0.000649534	0.00246252	0.22351	177	0.0104858
M221T595	6	0.00182208	0.00203958	0.00060222	0.0119294	0.000190547	0.00112506	0.000747592	1e-18	0.223919	178	0.010545
M245T118	48			0.00151389	0.00359785	0.00699626	0.00415147	0.00271089	0.00489121	0.224119	179	0.0106043
M353T582	24	0.00169534	0.00554044	0.00502644	0.00191932	0.00273511	0.00208251	0.00249892	0.00101399	0.224166	180	0.0106635
M233T507	6	0.000634645	0.000727855	0.000239128	0.00380845	8.14805e-05	0.000653708	9.48953e-05	5.65706e-05	0.225865	181	0.0107227
M543T540	48			0.00320115	0.00723341	0.011	0.00462239	0.00923319	0.013527	0.227559	182	0.010782
M491T49	48			0.0020439	0.00200713	0.00739256	0.00274359	0.00452483	0.00276154	0.229049	183	0.0108412
M183T413	24	0.000707372	0.0030527	0.0015711	0.000543007	0.000523567	0.000736436	0.00111372	0.000294795	0.230061	184	0.0109005
M563T583	12	0.0027293	0.00439829	0.013024	0.00424684	0.00743253	0.0355462	0.00525886	0.0149406	0.231771	185	0.0109597
M186T118	24	0.00351072	0.00834756	0.0051753	0.00221888	0.0110413	0.00364502	0.00617397	0.00973037	0.234067	186	0.011019
M239T65	24	0.000181845	0.000517745	0.000371451	0.000215037	0.00059506	0.000295061	0.000587762	0.000379629	0.234135	187	0.0110782
M209T451	6	0.00156107	0.00132615	0.000385581	0.00936891	0.000241057	0.000894167	0.000441983	1e-18	0.234575	188	0.0111374
M211T607	6	0.0113025	0.0092554	0.00273245	0.0405735	0.00310487	0.0104601	0.00448129	6.13653e-05	0.235742	189	0.0111967
M339T717	24	0.000238039	0.00192937	0.00310993	0.00243041	0.00285219	0.0055908	0.00462815	0.000928193	0.236711	190	0.0112559
M329T547	6	0.00187414	0.00117681	0.0006064	0.00913422	0.000166479	0.00109144	0.000996164	1e-18	0.238994	191	0.0113152
M543T540	24	0.00147088	0.00472117	0.0044702	0.00216101	0.0148098	0.00419623	0.0108859	0.000339052	0.242226	192	0.0113744
M221T595	12	0.00195987	0.00182326	0.00843193	0.00162567	0.000243084	0.00252181	0.00096375	0.00118614	0.243494	193	0.0114336
M437T75	12	0.000162587	0.000310184	0.000801347	0.000185119	0.00044793	0.00114883	0.000134648	0.00162652	0.245462	194	0.0114929
M589T613	24	0.000210159	0.00198671	0.00741624	0.00134451	0.0146968	0.00355902	0.0103769	0.000636639	0.247611	195	0.0115521
M243T450	6	0.000787947	0.000886874	0.000379905	0.00650748	0.000331742	0.000374222	0.000386391	1e-18	0.248871	196	0.0116114
M239T565	24	0.00062815	0.00196103	0.000879366	0.00025966	0.000620882	0.00071036	0.000273263	0.000145008	0.251815	197	0.0116706
M519T526	24	0.00110095	0.00379321	0.00356502	0.000675225	0.0075681	0.00119749	0.00651617	0.00261166	0.252171	198	0.0117299
M185T78	48			0.0029048	0.00545364	0.01057	0.00474341	0.00598909	0.00634538	0.254186	199	0.0117891
M473T48	12	0.00170755	0.00148419	0.00330491	0.000916888	0.00211948	0.00490149	0.00082791	0.00650541	0.258112	200	0.0118483
M185T601	6	0.000370095	0.000315694	0.000132952	0.00176151	0.000310801	1e-18	0.000341012	1e-18	0.259557	201	0.0119076
M185T74	12	0.000340123	0.000322745	0.00165868	0.000551408	0.000707652	0.0022905	0.000454577	0.00246233	0.259727	202	0.0119668
M247T640	6	0.000859015	0.000900047	0.000265601	0.00678497	0.000513335	0.000413654	0.000269219	1e-18	0.262233	203	0.0120261
M317T739	24	0.0047166	0.0189901	0.016654	0.00443942	0.00711177	0.0083021	0.00661003	0.00311141	0.266291	204	0.0120853
M279T504	6	0.000247908	0.000210056	0.000156683	0.00277331	4.99062e-05	0.000184587	1e-18	1e-18	0.266676	205	0.0121445
M319T772	6	0.00490558	0.00418597	0.00147442	0.0258505	0.00106807	0.0051049	0.00133682	0.00094377	0.267403	206	0.0122038
M185T78	24	0.0021008	0.00699751	0.00518683	0.00237326	0.0073074	0.0047087	0.00797337	0.00406782	0.2679	207	0.012263
M497T163	6	0.00135618	0.000856491	0.00017784	0.00575814	0.000489982	0.000235535	0.00113708	1e-18	0.267919	208	0.0123223
M129T72	12	0.000505764	0.000885052	0.00168607	0.00083487	0.00150005	0.00169064	0.000497401	0.00332134	0.269231	209	0.0123815
M243T50	48			0.0010853	0.00327597	0.00829991	0.0024105	0.0047798	0.00358361	0.270065	210	0.0124408
M664T791	12	1e-18	0.000270728	0.00125293	0.000423292	0.00066457	0.00138797	0.000308107	0.00149554	0.270569	211	0.0125
M183T75	48			0.000750337	0.00171692	0.00257829	0.00123199	0.00172041	0.00204065	0.271275	212	0.0125592
M502T52	48			0.000904309	0.000413483	0.00163106	0.00251847	0.00327274	0.000238743	0.272903	213	0.0126185
M293T731	24	0.00495754	0.0162877	0.0108002	0.00319981	0.00835981	0.00468017	0.00486628	0.00152112	0.274214	214	0.0126777
M325T460	6	0.000634788	0.000339672	0.000142233	0.00257696	0.000120748	1e-18	0.000351604	0.000483041	0.275733	215	0.012737
M629T573	48			0.00141904	0.00547671	0.00220463	0.0013435	0.00174113	0.00207751	0.276439	216	0.0127962
M623T1450	48			0.000267395	0.00054466	0.00228124	0.000759032	0.000823267	0.000682258	0.276572	217	0.0128555
M563T583	24	0.000864851	0.00598897	0.0093022	0.00310726	0.022445	0.00632948	0.0111872	0.00201187	0.278574	218	0.0129147
M319T75	6	0.000999212	0.000763123	0.000514179	0.00120337	0.000973027	0.00286604	0.000842046	0.00115683	0.279641	219	0.0129739
M289T75	48			0.000719088	0.00640425	0.00213633	0.000438333	0.00110592	0.00157538	0.284991	220	0.0130332
M239T65	12	0.00054311	0.000523875	0.00130368	0.000422435	0.000362264	0.000460279	0.000174022	0.00070889	0.285599	221	0.0130924
M335T715	6	0.00446821	0.00405748	0.00144218	0.0241162	0.0026491	0.00346704	0.00244815	0.000843279	0.286146	222	0.0131517
M351T534	6	0.00712291	0.00569341	0.00196069	0.0342236	0.00158843	0.00724068	0.00158464	0.00341101	0.286811	223	0.0132109
M129T72	48			0.000299085	0.000951416	0.00164284	0.000664401	0.00078193	0.00197468	0.286961	224	0.0132701
M327T525	6	0.00302307	0.00220457	0.0011726	0.019762	0.000968568	0.0026345	0.0016477	0.000218034	0.289458	225	0.0133294
M521T527	24	0.000242707	0.00089907	0.000980614	0.000340335	0.0019858	0.000165057	0.00191694	0.00067407	0.290984	226	0.0133886
M502T52	12	0.00236615	0.0011422	0.000935437	0.000973746	0.00203986	0.00432111	0.00120634	0.00148457	0.291159	227	0.0134479
M239T565	6	0.000516828	0.000264162	0.000129512	0.00282841	0.000154472	0.000453352	0.000154179	1e-18	0.291322	228	0.0135071
M270T68	6	0.000456664	0.000376331	0.000290519	0.00338388	0.000234691	0.000466735	0.000305224	1e-18	0.292922	229	0.0135664
M565T593	48			0.00123187	0.00570554	0.0020887	0.000202505	0.00141719	0.00257899	0.294168	230	0.0136256
M223T623	6	0.00279189	0.00255302	0.00108464	0.0190087	0.00128858	0.00274292	0.00158756	0.000306348	0.296068	231	0.0136848
M329T547	24	0.00155309	0.00440909	0.00358044	0.000653518	0.00184858	0.00177752	0.00157954	0.000891971	0.297436	232	0.0137441
M609T504	12	0.00239278	0.00688276	0.00487514	0.00236761	0.00161166	0.00343236	0.00172031	0.00408954	0.301871	233	0.0138033
M193T95	24	0.0120371	0.0271494	0.0372804	0.0223357	0.0218244	0.0162923	0.0245367	0.00628549	0.302256	234	0.0138626
M327T525	12	0.00278795	0.00271944	0.0060275	0.00302739	0.00110268	0.00264193	0.00235991	0.00399585	0.305033	235	0.0139218
M511T73	12	7.02845e-05	0.000279004	0.00108972	0.000166075	0.000381246	0.00114812	0.000202636	0.00192182	0.305936	236	0.013981
M373T614	6	0.00125134	0.000678991	4.00801e-05	0.00312784	0.000946587	0.000486527	0.000507163	7.4884e-05	0.305956	237	0.0140403
M664T791	24	1e-18	1e-18	0.000488512	0.000176626	0.000384394	1e-18	0.000790962	0.000376407	0.306611	238	0.0140995
M481T447	6	0.00154937	0.000615954	0.000210208	0.00460906	0.000204953	0.00123104	0.000931817	1e-18	0.308143	239	0.0141588
M205T75	24	0.000918984	0.0032806	0.00198446	0.00100534	0.00195609	0.00264548	0.0119034	0.00184373	0.308256	240	0.014218
M299T63	6	0.000550322	0.000325238	6.75984e-05	0.0024237	0.000159335	0.000432055	0.000264881	0.000109258	0.309782	241	0.0142773
M295T764	6	0.00190289	0.00138952	0.000963402	0.0144005	0.000641019	0.0020427	0.00138165	6.03724e-05	0.31045	242	0.0143365
M179T64	6	0.00164886	0.00151439	0.00045295	0.0118103	0.00042349	0.00142482	0.000971142	0.000789197	0.311336	243	0.0143957
M579T542	12	0.0109044	0.019033	0.014257	0.0183429	0.0158538	0.0281904	0.0126812	0.0235693	0.311525	244	0.014455
M632T573	48			0.000544669	0.00194199	0.0033549	0.0015017	0.00159633	0.00208089	0.311782	245	0.0145142
M507T73	12	0.000435782	0.000147869	0.000996122	0.000272603	0.00027181	0.0014292	0.000265533	0.00187408	0.311848	246	0.0145735
M142T118	24	0.000473531	0.00134971	0.000650854	0.000254479	0.00209105	0.000417083	0.000602258	0.00171304	0.311884	247	0.0146327
M301T772	6	0.00097121	0.000847029	0.000268686	0.00479401	0.000173057	0.00140919	0.000245836	0.000305613	0.312564	248	0.0146919
M607T574	24	0.000350986	0.00252669	0.00345727	0.000482591	0.0087803	0.00136861	0.00526805	0.000458126	0.314134	249	0.0147512
M205T75	6	0.0014572	0.000977405	0.00335359	0.00505107	0.00229363	0.0115096	0.00169138	0.00600822	0.31687	250	0.0148104
M245T118	12	0.00360433	0.00341853	0.00402223	0.00315422	0.00137715	0.00298179	0.00162682	0.00474664	0.316991	251	0.0148697
M291T705	6	0.00580091	0.00442995	0.00172879	0.0417743	0.0029991	0.00379577	0.00384921	0.00191262	0.31994	252	0.0149289
M495T507	48			0.00114239	0.00162405	0.00147946	0.000490005	0.00110144	0.000909364	0.319986	253	0.0149882
M509T689	6	0.00127451	0.000293741	0.00184742	0.00194331	1e-18	0.00573558	0.000423867	0.00756894	0.321277	254	0.0150474
M569T574	12	0.00327926	0.0047777	0.00372662	0.00290251	0.00472694	0.00650438	0.00201209	0.00621967	0.321322	255	0.0151066
M633T520	6	0.000859948	0.000346106	0.000209339	0.00640635	0.000428294	1e-18	0.000516837	0.000443887	0.323354	256	0.0151659
M299T63	48			0.000308588	0.000434174	0.000207436	1e-18	0.000172773	0.000453697	0.325279	257	0.0152251
M163T96	12	0.0313396	0.0185522	0.0633199	0.035358	0.0441007	0.0691309	0.0215869	0.0873382	0.32576	258	0.0152844
M237T67	6	0.000529831	0.000382553	0.000208065	0.00312736	0.000280316	0.000637948	0.000261311	6.9435e-05	0.32642	259	0.0153436
M185T601	24	0.000966129	0.00299583	0.0013131	0.000702271	0.00149483	0.00081357	0.000704324	0.000603097	0.32747	260	0.0154028
M619T508	48			0.00282803	1e-18	0.00139144	0.00504974	0.00190857	0.00708007	0.32792	261	0.0154621
M511T73	48			0.000319279	0.000588659	0.00146755	0.000242401	0.000691233	0.00152627	0.32809	262	0.0155213
M497T163	24	0.000816759	0.0018897	0.00147776	0.00136541	0.00170631	7.40821e-05	0.0014573	0.000366111	0.328804	263	0.0155806
M441T697	48			0.000154208	0.000189512	1e-18	0.00015205	0.000194966	1e-18	0.331234	264	0.0156398
M297T629	24	2.96333e-05	0.000552028	0.00139681	0.00091979	0.000483295	0.000364864	0.000648641	7.86406e-05	0.331423	265	0.0156991
M553T48	48			0.000832897	0.00164621	0.00136306	0.00122825	0.00222532	0.00230895	0.331934	266	0.0157583
M481T661	6	0.00254138	0.0009857	0.00354622	0.00329355	0.00061559	0.01211	0.0014321	0.00799737	0.333644	267	0.0158175
M261T65	24	0.000183741	0.00058179	0.000954564	0.000768522	0.00183415	0.00118906	0.000761677	0.000263131	0.334464	268	0.0158768
M495T507	6	0.00104495	0.00044535	0.000231946	0.00623746	0.000532594	0.000847549	0.000549707	1e-18	0.334605	269	0.015936
M317T75	48			0.00141815	0.00281908	0.00613206	0.00202243	0.00242454	0.00442852	0.334876	270	0.0159953
M551T75	6	0.000628147	0.000251317	0.000372209	0.00213934	0.000259012	0.000834047	0.000327093	1e-18	0.335957	271	0.0160545
M347T763	24	0.000134038	0.00195448	0.0015779	1e-18	0.000966866	0.00633348	0.000888515	0.00136321	0.336854	272	0.0161137
M666T1443	48			0.00403617	0.00719946	0.0206362	0.00516268	0.00787114	0.0112176	0.337875	273	0.016173
M433T75	48			0.00076371	0.00125793	0.00257493	0.000711739	0.00138973	0.00212099	0.33795	274	0.0162322
M449T74	12	0.000286534	0.000227118	0.0010619	0.000345162	0.000393867	0.00128406	0.000203251	0.00179704	0.339316	275	0.0162915
M155T71	12	0.000382054	0.000782368	0.00244546	0.00203104	0.00210312	0.00319898	0.000212885	0.00423174	0.339923	276	0.0163507
M293T731	6	0.00668565	0.00433031	0.0024511	0.0409099	0.00285053	0.00681686	0.00485149	0.00176963	0.341248	277	0.01641
M531T49	48			0.0025758	0.00458872	0.01161	0.00377277	0.0060042	0.00464141	0.341783	278	0.0164692
M201T76	48			0.000804154	0.00263201	0.00380388	0.00197376	0.00220972	0.00245287	0.343692	279	0.0165284
M243T75	48			0.00143627	0.00307067	0.00553475	0.0021305	0.00271588	0.00391883	0.344461	280	0.0165877
M245T74	48			0.000381361	0.00160239	0.00273896	0.000976894	0.00129464	0.00189118	0.348233	281	0.0166469
M211T607	12	0.00502276	0.00826209	0.0182984	0.0126456	0.00349309	0.00966286	0.00869929	0.0093906	0.352583	282	0.0167062
M451T73	48			0.000370548	0.000746789	0.00204057	0.000332842	0.000803252	0.00146538	0.352808	283	0.0167654
M317T739	6	0.00585126	0.00542333	0.00185942	0.0375752	0.00254044	0.00831943	0.00307846	0.00268344	0.352812	284	0.0168246
M151T83	48			0.00255338	0.00742325	0.0160721	0.00979394	0.00500166	0.0060365	0.353446	285	0.0168839
M629T573	24	9.26106e-05	0.000342021	0.00181916	0.000319661	0.00385441	0.000191615	0.00209275	0.000222359	0.362612	286	0.0169431
M315T75	12	0.000407084	0.000412238	0.00199032	0.000346762	0.000643516	0.00207535	0.000409476	0.00275049	0.363097	287	0.0170024
M585T498	6	0.000707531	0.000697395	0.000217965	0.00976926	0.00031946	0.00151622	0.000420478	1e-18	0.365452	288	0.0170616
M681T144	48			0.000230699	0.00213991	0.00199338	0.00172697	0.00127674	0.0028326	0.368893	289	0.0171209
M183T75	12	0.000497936	0.000481805	0.00225887	0.000421124	0.000771186	0.00239147	0.00058671	0.00256122	0.372364	290	0.0171801
M267T75	24	0.000561115	0.00146485	0.000824791	0.000771637	0.00146284	0.00106146	0.00169422	0.00059779	0.37239	291	0.0172393
M267T75	6	0.000918925	0.000881575	0.000544219	0.00838423	0.000956912	0.00121456	0.000876257	0.00033891	0.373975	292	0.0172986
M187T78	48			0.000726898	0.00150723	0.00341282	0.00113978	0.00136471	0.00173946	0.379753	293	0.0173578
M259T73	48			0.000205529	0.000870013	0.00155851	0.000515418	0.000618592	0.00108585	0.379989	294	0.0174171
M603T541	6	0.00297715	0.00102409	0.0004418	0.0138143	0.000577677	0.00268569	0.00226763	0.000710062	0.380773	295	0.0174763
M333T690	6	0.0116975	0.010786	0.00389735	0.0529594	0.0055187	0.0180203	0.0094543	0.00233344	0.382562	296	0.0175355
M609T504	6	0.00310523	0.00245543	0.00185767	0.0241037	0.00083723	0.00547911	0.00325558	0.00123579	0.384198	297	0.0175948
M289T807	6	0.00117244	0.00129436	0.000840187	0.0047779	0.000421035	0.00279484	0.000654162	6.33184e-05	0.386014	298	0.017654
M327T525	48			0.00739457	0.00666897	0.0026197	0.00363235	0.00702047	0.00764577	0.389992	299	0.0177133
M495T74	48			0.000514852	0.000619704	0.00226318	0.000320563	0.000633305	0.00164769	0.3908	300	0.0177725
M417T74	6	0.000678111	0.000500786	0.000274273	0.00326611	0.000497091	0.00106426	0.00038381	7.37845e-05	0.390904	301	0.0178318
M375T75	48			0.000812729	0.00187184	0.00417788	0.00107084	0.00160497	0.00263525	0.392598	302	0.017891
M493T485	6	0.00313956	0.00166331	0.000863407	0.0250376	0.00206029	0.00293684	0.00321854	0.00125066	0.397069	303	0.0179502
M239T65	6	0.00032179	0.000234725	0.000170833	0.00184669	0.000225212	0.000411116	0.000427865	1e-18	0.397552	304	0.0180095
M293T731	12	0.00349914	0.00594325	0.010792	0.00414328	0.00253033	0.00284511	0.00380567	0.00776118	0.39798	305	0.0180687
M343T75	6	0.0007945	0.00037247	0.000516412	0.00491985	0.000695981	0.00120395	0.000520295	0.000127801	0.398571	306	0.018128
M377T74	48			0.000710281	0.00149409	0.00382863	0.000713202	0.00126307	0.00270042	0.398598	307	0.0181872
M523T453	6	0.000706534	0.000829028	0.000401138	0.00738556	0.000435369	0.00107134	0.00114052	0.000511736	0.398991	308	0.0182464
M261T65	48			0.00037945	0.00304023	0.00127571	0.000690365	0.00093746	0.000787226	0.400277	309	0.0183057
M315T75	48			0.000602223	0.00163387	0.00360414	0.000854301	0.00131736	0.0023185	0.401901	310	0.0183649
M243T450	12	0.000709646	0.000853343	0.00147194	0.000634362	6.37869e-05	0.000475742	0.000674028	0.00130499	0.404719	311	0.0184242
M301T75	48			0.00321683	0.00606679	0.0122472	0.00354724	0.0053098	0.00866677	0.404968	312	0.0184834
M345T75	48			0.000951986	0.00122555	0.00142431	0.000220405	0.000572928	0.000710065	0.410127	313	0.0185427
M277T78	12	0.00626692	0.00591808	0.0106492	0.00344494	0.00390101	0.00558668	0.00216656	0.00782252	0.410675	314	0.0186019
M267T75	48			0.0010556	0.000499918	0.00281175	0.000649681	0.00119447	0.00112402	0.410811	315	0.0186611
M563T583	48			0.0108015	0.0330345	0.0172041	0.00756823	0.0109721	0.0215945	0.41129	316	0.0187204
M111T75	12	0.00205298	0.00174359	0.00596534	0.00190674	0.00268917	0.00701128	0.00147538	0.0065315	0.412461	317	0.0187796
M327T525	24	0.0033058	0.00842562	0.00476136	0.00095872	0.00415097	0.00412971	0.00189381	0.00116455	0.414349	318	0.0188389
M377T74	12	0.000505185	0.000687937	0.00253217	0.000438595	0.000932306	0.00250702	0.000430262	0.0031418	0.414553	319	0.0188981
M553T613	24	0.000990095	0.0024109	0.00188089	0.000329191	0.00572108	0.00105569	0.00362744	1e-18	0.415264	320	0.0189573
M351T534	12	0.00359451	0.00422599	0.0166926	0.0111946	0.00141463	0.011677	0.00347189	0.00579559	0.415785	321	0.0190166
M269T75	6	0.00213354	0.00180474	0.0011056	0.0152505	0.00210427	0.00380086	0.00178592	0.000491676	0.416004	322	0.0190758
M297T629	12	0.000301018	0.00189528	0.00621939	0.000519008	0.000374613	0.00163472	0.000113976	0.00179159	0.416956	323	0.0191351
M481T661	48			0.00150836	0.0157144	0.00768042	0.00229272	0.00209676	0.00514903	0.418684	324	0.0191943
M451T73	6	0.000373993	0.000257173	0.000229463	0.000714058	0.000372846	0.00131797	0.000376013	0.000405304	0.418955	325	0.0192536
M245T74	24	0.000348121	0.000568716	0.00136058	0.000725818	0.0010993	0.00132167	0.00148958	0.000285916	0.419329	326	0.0193128
M235T624	24	0.00593612	0.0222234	0.0132252	0.00205311	0.0113218	0.00753152	0.00475031	0.00335983	0.421463	327	0.019372
M151T83	24	0.00182043	0.00607629	0.00801266	0.00364904	0.00470998	0.00883592	0.00799023	0.00418447	0.421889	328	0.0194313
M271T75	6	0.00126957	0.000951553	0.000698579	0.00920156	0.0013298	0.00224072	0.00105896	0.000252462	0.422048	329	0.0194905
M305T75	48			0.000770823	0.00127199	0.00249433	0.000796764	0.00111787	0.00175942	0.422543	330	0.0195498
M131T72	6	0.00110919	0.000786962	0.000221521	0.00630122	0.00128171	0.00145635	0.000620627	0.000145444	0.427155	331	0.019609
M183T556	6	0.00303637	0.00200979	0.000872334	0.0165279	0.00245475	0.00264911	0.00404626	0.000586496	0.427416	332	0.0196682
M357T73	6	0.000650173	0.00028057	0.00026129	0.00260435	0.000394824	0.000842898	0.000452215	0.000159806	0.431053	333	0.0197275
M493T75	48			0.000777514	0.00104069	0.00272725	0.000620657	0.000981451	0.00176558	0.432542	334	0.0197867
M177T68	6	0.000539522	0.000289133	0.000366301	0.00295151	0.000527288	0.000820101	0.000384202	0.000226472	0.434059	335	0.019846
M191T76	48			0.00213288	0.0041859	0.00397079	0.00221245	0.00118522	0.00124777	0.434866	336	0.0199052
M491T75	24	0.000263598	0.000804015	0.00102561	0.000462433	0.00101823	0.00125306	0.00112826	0.000159257	0.436762	337	0.0199645
M289T64	6	0.000487025	0.000321904	0.00030546	0.00210242	0.000273466	0.000635097	0.000401895	0.000440666	0.437917	338	0.0200237
M309T77	6	0.000289798	0.000362383	0.000192236	0.00254706	0.000266907	0.000581361	0.00028078	0.000362695	0.438223	339	0.0200829
M245T65	48			0.0042522	0.00432827	0.00329474	0.00164165	0.00286519	0.00536415	0.438533	340	0.0201422
M283T75	48			0.00202784	0.00345061	0.00636061	0.00183093	0.00329947	0.00465295	0.439583	341	0.0202014
M603T541	24	0.000562725	0.00178189	0.0016855	0.00114047	0.00503416	0.000927735	0.00271566	0.000177423	0.440906	342	0.0202607
M509T74	48			0.000638618	0.00102353	0.00270259	0.000497103	0.000946231	0.00166704	0.442803	343	0.0203199
M563T583	6	0.00907785	0.0041595	0.00403386	0.0665531	0.00481284	0.015907	0.00805567	0.00446722	0.44505	344	0.0203791
M245T118	24	0.00180818	0.00492074	0.00347258	0.0016367	0.00592472	0.00208907	0.00316244	0.0043527	0.445239	345	0.0204384
M209T77	6	0.00106685	0.000736708	0.000324007	0.00610212	0.000964455	0.00160487	0.000897676	0.000241093	0.44562	346	0.0204976
M435T75	48			0.000671908	0.00131811	0.00295583	0.000494161	0.00128439	0.00196467	0.44744	347	0.0205569
M325T686	24	0.000216936	0.0023264	0.00380102	0.0029458	0.00265326	0.00511181	0.00425118	0.00108611	0.447558	348	0.0206161
M551T75	48			0.000470002	0.000540959	0.00161417	0.000141719	0.000678503	0.0012013	0.447635	349	0.0206754
M225T75	48			0.00158551	0.00324063	0.00604528	0.0017044	0.00282171	0.0040684	0.448217	350	0.0207346
M213T75	6	0.000411492	0.000360431	0.000230052	0.00353556	0.000413661	0.00108845	0.000333734	1e-18	0.448499	351	0.0207938
M345T75	6	0.00065367	0.000362644	0.000238749	0.00370736	0.000560553	0.000982618	0.000572776	0.000107956	0.44922	352	0.0208531
M211T75	6	0.00147007	0.00105604	0.000775879	0.00878235	0.00131632	0.00270987	0.00101648	0.000650282	0.449941	353	0.0209123
M650T1447	12	0.000420593	0.000341089	0.00228533	0.000395906	0.00101852	0.00156944	0.000541269	0.00225146	0.450942	354	0.0209716
M507T73	48			0.000313173	0.000646291	0.00205557	0.000288038	0.000329745	0.00144378	0.45152	355	0.0210308
M295T764	24	0.00102203	0.00421711	0.00371607	0.000878198	0.00288285	0.00196493	0.00139754	0.000256719	0.451738	356	0.02109
M579T542	24	0.00281688	0.0182543	0.0121998	0.00718078	0.0320402	0.00954588	0.0171037	0.00399197	0.453197	357	0.0211493
M493T75	24	0.000345682	0.000678034	0.00142296	0.000644521	0.00113319	0.00165741	0.00112906	0.000319852	0.454229	358	0.0212085
M589T613	12	0.00289424	0.00515512	0.00756446	0.00151682	0.00536953	0.00703384	0.00174104	0.00985303	0.455382	359	0.0212678
M241T54	48			0.00102622	0.0042282	0.00584276	0.00181329	0.00300417	0.00580904	0.457093	360	0.021327
M333T64	6	0.000124177	0.000238593	0.000108521	0.00102034	0.000128821	0.000967078	0.000322923	0.00109607	0.457381	361	0.0213863
M187T78	24	0.000601023	0.00218376	0.00155372	0.000682788	0.00224493	0.00120018	0.00185757	0.00117435	0.458094	362	0.0214455
M477T74	48			0.000645319	0.00054791	0.00203932	0.000143604	0.000769447	0.00145395	0.45968	363	0.0215047
M281T118	6	0.00181731	0.00168177	0.000223894	0.00729433	0.00160846	0.00283466	0.001328	1e-18	0.459783	364	0.021564
M511T73	24	0.000171751	0.000162163	0.000817883	0.000367607	0.000729506	0.0010061	0.000348607	0.000192294	0.459967	365	0.0216232
M209T573	12	0.00296962	0.00222501	0.0150518	0.00302538	0.000292708	0.00893614	0.00148097	0.000921166	0.460128	366	0.0216825
M265T633	12	0.00856997	0.0232016	0.0729065	0.0123027	0.00710968	0.0166007	0.00394654	0.0370301	0.46205	367	0.0217417
M217T64	24	0.000505867	0.00120505	0.00106378	0.000770441	0.00178738	0.000708986	0.00150915	0.000585808	0.463457	368	0.0218009
M303T75	48			0.00215659	0.00447071	0.00790228	0.00263359	0.00332631	0.00563376	0.46389	369	0.0218602
M271T75	48			0.00116786	0.00135267	0.00322101	0.000677349	0.00160734	0.00211082	0.464427	370	0.0219194
M209T77	48			0.000262004	0.00161689	0.00136253	0.000761619	0.00140947	0.00212826	0.464983	371	0.0219787
M633T520	24	8.13648e-05	0.000453961	0.00152627	9.11453e-05	0.00199219	0.000425885	0.0013961	7.30763e-05	0.465621	372	0.0220379
M169T75	48			0.00219403	0.00483223	0.00717407	0.00273781	0.00390827	0.00554233	0.468855	373	0.0220972
M495T74	24	0.000290358	0.000525573	0.000735073	0.000418095	0.00074336	0.000879016	0.000777805	0.000153637	0.469136	374	0.0221564
M191T76	6	0.001089	0.00052404	0.000957934	0.00633129	0.000883768	0.00141824	0.000725611	0.00158384	0.469356	375	0.0222156
M477T74	6	0.000640141	0.000441353	0.000396765	0.0030882	0.000647308	0.00115274	0.000452855	0.000233486	0.473385	376	0.0222749
M507T73	24	0.000101922	0.000468926	0.00092833	0.000180126	0.000668918	0.00105402	0.000668625	0.00011175	0.473437	377	0.0223341
M129T72	6	0.00110161	0.000780868	0.00021726	0.00563564	0.00118381	0.0016537	0.000764476	0.000206914	0.473815	378	0.0223934
M167T75	48			0.00219343	0.00508583	0.00728895	0.00272775	0.00414503	0.00587475	0.474416	379	0.0224526
M111T75	48			0.00204989	0.00621243	0.00712344	0.00377991	0.00421733	0.00739268	0.476541	380	0.0225118
M317T739	12	0.00406137	0.00565973	0.0206758	0.00603969	0.00374646	0.0103762	0.00388202	0.00581339	0.478654	381	0.0225711
M153T75	6	0.00357783	0.00244386	0.00174024	0.0189767	0.00305719	0.00663719	0.00237527	0.00188202	0.48074	382	0.0226303
M80T63	6	0.00183608	0.00131695	0.000548696	0.0104365	0.00117063	0.00169298	0.00174898	0.00252365	0.481352	383	0.0226896
M495T507	24	0.000174027	0.000735374	0.00097263	0.000286324	0.00171532	6.41989e-05	0.000877695	0.000677925	0.482081	384	0.0227488
M293T78	12	0.00211527	0.00195672	0.00379688	0.00108273	0.00133973	0.00199328	0.000775623	0.00272942	0.482758	385	0.0228081
M329T547	48			0.00508247	0.00287346	0.000671684	0.00280062	0.00277879	0.00503316	0.482816	386	0.0228673
M499T621	48			0.00302218	0.00658422	0.00403303	0.00107609	0.00266468	0.00576655	0.48645	387	0.0229265
M289T64	48			0.000677283	0.00120772	0.00232077	0.000766601	0.000906839	0.00146962	0.486781	388	0.0229858
M299T75	48			0.00175931	0.00358479	0.00714138	0.00183895	0.00248194	0.00509472	0.487037	389	0.023045
M99T63	12	0.000406052	0.000778197	0.00102478	0.000410882	0.000466281	0.000360276	0.000328448	0.000880274	0.487119	390	0.0231043
M677T49	6	0.00145938	0.0013961	0.000938497	0.0103479	0.000751032	0.00288054	0.0024889	0.00113461	0.48809	391	0.0231635
M295T764	12	0.000893825	0.00171832	0.00290664	0.00138196	0.000463441	0.00133166	0.00114195	0.00228386	0.489042	392	0.0232227
M493T485	48			0.00353788	0.00900557	0.00637452	0.00224155	0.0044331	0.00551778	0.489499	393	0.023282
M523T408	6	0.00165171	0.00117559	0.000285335	0.00520486	0.00092946	0.00182358	0.00169871	0.000566654	0.489735	394	0.0233412
M371T49	12	0.0237692	0.0156728	0.0377893	0.0113144	0.019294	0.0423591	0.012563	0.0430555	0.490233	395	0.0234005
M301T772	24	0.000246746	0.00126748	0.000966459	0.000439334	0.00159937	0.00156504	0.000911109	9.02095e-05	0.491568	396	0.0234597
M527T583	6	0.00343469	0.00140779	0.00135347	0.0245279	0.00193246	0.00557033	0.00470609	0.0018462	0.493494	397	0.023519
M491T75	48			0.000599367	0.000829948	0.00210347	0.000402754	0.000591369	0.001602	0.494916	398	0.0235782
M285T75	48			0.003815	0.00623101	0.0118034	0.00310208	0.00542013	0.00856678	0.495147	399	0.0236374
M629T573	6	0.0020262	0.00080134	0.000348819	0.00730337	0.000714743	0.00320619	0.00128449	0.000275504	0.496343	400	0.0236967
M283T75	6	0.00237862	0.00174328	0.00118743	0.0109454	0.00190094	0.00459909	0.00178928	0.000900184	0.496593	401	0.0237559
M131T72	12	0.00102283	0.000878842	0.00198579	0.000897946	0.0012207	0.00161842	0.000514981	0.003301	0.497956	402	0.0238152
M243T75	12	0.00101361	0.00123734	0.00411862	0.00105528	0.00132958	0.00401597	0.000897466	0.00463718	0.500847	403	0.0238744
M261T65	6	0.000115371	0.000222001	0.000236036	0.00103847	3.33979e-05	0.000642435	6.61335e-05	0.000134712	0.501062	404	0.0239336
M298T50	12	0.0113761	0.00821959	0.0206355	0.00597128	0.0103872	0.0222019	0.00671262	0.0213484	0.50186	405	0.0239929
M241T75	12	0.000657168	0.000637915	0.0031596	0.00082238	0.000846596	0.00328069	0.000626861	0.0032498	0.502324	406	0.0240521
M579T542	6	0.0134043	0.0066839	0.00505706	0.108721	0.00984609	0.0222114	0.0187505	0.0108811	0.502976	407	0.0241114
M93T75	48			0.0106485	0.0210276	0.0294689	0.0114548	0.0151271	0.0311077	0.503776	408	0.0241706
M381T78	12	0.00373501	0.00522519	0.00949279	0.00371432	0.00266476	0.0049411	0.00158792	0.00758565	0.505846	409	0.0242299
M99T63	6	0.000478472	0.000263709	9.91335e-05	0.00256768	0.000221486	0.000178873	0.000497443	0.000825777	0.506154	410	0.0242891
M419T75	6	0.000665886	0.000370014	0.000393799	0.00304194	0.000552637	0.00126054	0.000579039	0.000142032	0.506163	411	0.0243483
M519T526	6	0.00371218	0.00214302	0.00108006	0.0221226	0.00313619	0.00627946	0.00366126	0.00168894	0.50767	412	0.0244076
M375T75	12	0.000596779	0.000788653	0.00266463	0.000705307	0.000913598	0.00265025	0.000457698	0.00295747	0.509931	413	0.0244668
M499T621	6	0.00202924	0.00109774	0.000750643	0.00531185	0.000431268	0.00397964	0.000930453	1e-18	0.510878	414	0.0245261
M473T48	24	0.000780807	0.00311979	0.000953933	0.000541321	0.00351387	0.00325171	0.000450705	0.000934151	0.510884	415	0.0245853
M273T682	24	0.00245589	0.00676264	0.000636357	3.00907e-05	0.00212284	0.00166213	0.0014003	0.000319779	0.511078	416	0.0246445
M333T64	24	0.0002884	0.00109578	0.000792275	0.000103214	0.000768374	0.00165723	0.000772523	0.000153911	0.511424	417	0.0247038
M269T75	48			0.00191191	0.00261386	0.00487266	0.00133247	0.00270328	0.0033811	0.511491	418	0.024763
M243T1442	48			0.000393864	0.00142675	0.00184618	0.000762397	0.00100503	0.00139643	0.511891	419	0.0248223
M475T74	6	0.000459367	0.000371634	0.000358618	0.0030049	0.0003802	0.001265	0.000410034	0.000203109	0.511904	420	0.0248815
M609T504	48			0.00585118	0.00860914	0.0042644	0.00229812	0.00476018	0.0100578	0.512705	421	0.0249408
M347T763	12	1e-18	0.000139633	0.00208106	0.00088914	0.000361818	0.00183336	0.00112027	0.00136692	0.514003	422	0.025
M203T103	6	0.00161656	0.000849532	0.000139504	0.00488057	0.00101547	0.00114811	0.00171204	0.00064821	0.514867	423	0.0250592
M345T75	24	0.000263947	0.000994116	0.000575885	0.000494698	0.000771542	0.000889417	0.00104909	0.000254	0.515246	424	0.0251185
M273T682	6	0.000708329	0.000872671	0.00017092	0.00692494	0.00130563	0.00101474	0.0018326	1e-18	0.515773	425	0.0251777
M287T75	24	0.0011169	0.00408982	0.00344274	0.00190467	0.00364461	0.00385577	0.00437228	0.00132997	0.51626	426	0.025237
M151T75	6	0.00341841	0.00233053	0.00161558	0.0191409	0.0031228	0.00680448	0.00282836	0.00185645	0.517569	427	0.0252962
M483T527	12	0.00146797	0.00331592	0.00218424	0.0019436	0.00193721	0.00255444	0.00102923	0.00200796	0.517964	428	0.0253555
M245T74	12	0.00050124	0.000440463	0.00215665	0.000560213	0.000615372	0.00194508	0.000472701	0.00233208	0.520464	429	0.0254147
M299T63	12	0.000312572	0.000335308	0.000186511	0.000471797	0.000294055	0.000166515	0.000132711	0.00045722	0.521695	430	0.0254739
M185T74	24	0.000455637	0.00123301	0.00166027	0.000695049	0.00173122	0.00148894	0.00154657	0.000386086	0.522054	431	0.0255332
M142T118	12	0.00122435	0.000794758	0.000701452	0.000531918	0.000294118	0.000696181	0.000419183	0.00117703	0.522253	432	0.0255924
M553T48	6	0.00134933	0.000847275	0.000700877	0.00552567	0.000318706	0.00319165	0.000531964	0.000770981	0.52246	433	0.0256517
M681T144	6	0.000361117	0.000879142	0.000181683	0.00405303	3.86025e-05	0.00202635	0.000632093	1e-18	0.522527	434	0.0257109
M437T75	48			0.000271142	0.000838198	0.00196349	0.000329159	0.00044023	0.00113035	0.525144	435	0.0257701
M325T686	6	0.00471526	0.0031683	0.00525522	0.0187741	0.001624	0.00997659	0.00170001	0.00732991	0.525387	436	0.0258294
M589T613	48			0.00432632	0.0212094	0.0123769	0.00327304	0.00584737	0.0123666	0.527713	437	0.0258886
M287T75	6	0.00269716	0.00190994	0.00130812	0.0131135	0.00227196	0.00526619	0.00206735	0.00167552	0.531605	438	0.0259479
M555T664	48			0.000759959	0.00368461	0.00638809	0.00201842	0.00222857	0.00306622	0.532682	439	0.0260071
M153T75	48			0.00345382	0.00560089	0.00919906	0.00284018	0.00450961	0.00780782	0.532763	440	0.0260664
M191T76	24	0.000802639	0.00385415	0.00135287	0.00172938	0.00188455	0.00167543	0.00173275	0.00048761	0.533354	441	0.0261256
M565T62	48			0.00254182	0.00619111	0.00798503	0.00346395	0.0049762	0.00595598	0.533924	442	0.0261848
M397T691	12	0.000656927	0.00304208	0.00750272	0.00110767	0.000500312	0.00178933	0.000434813	0.00469675	0.534304	443	0.0262441
M151T75	48			0.00345745	0.00580735	0.00855075	0.00298855	0.00484022	0.00774717	0.535079	444	0.0263033
M241T75	48			0.00106864	0.00267027	0.00433379	0.00137751	0.00205509	0.00260617	0.535082	445	0.0263626
M569T574	6	0.00457401	0.00233731	0.00156533	0.0260468	0.00276704	0.00964782	0.00404188	0.00205314	0.535278	446	0.0264218
M272T64	6	0.00107159	0.000738849	0.000535563	0.00477973	0.000631636	0.00187903	0.000786863	0.00109726	0.537047	447	0.026481
M285T75	6	0.0037791	0.00295495	0.00212736	0.0196143	0.00338439	0.00838928	0.00341277	0.0017401	0.537808	448	0.0265403
M677T49	12	0.00289029	0.00170522	0.00428011	0.00112695	0.00221993	0.00518652	0.00106866	0.00467344	0.538186	449	0.0265995
M311T657	12	0.00122343	0.00281758	0.0239787	0.00216972	0.00203427	0.0064384	0.000677799	0.00626235	0.539538	450	0.0266588
M411T49	6	0.00323309	0.00263663	0.00181577	0.0209499	0.0034006	0.00585792	0.00471322	0.00255716	0.540336	451	0.026718
M481T661	12	1e-18	0.00153263	0.00756262	0.000285292	0.00103207	0.00480926	0.000303929	0.0111203	0.540969	452	0.0267773
M171T67	48			0.00101635	0.0013558	0.00186236	0.000679101	0.00144501	0.00194844	0.541958	453	0.0268365
M411T49	12	0.00576741	0.00383285	0.00920051	0.00240424	0.00454776	0.00986519	0.00298943	0.00973265	0.54329	454	0.0268957
M287T75	48			0.002613	0.00404516	0.00704405	0.00206776	0.00333662	0.00538408	0.54451	455	0.026955
M483T527	6	0.00187634	0.0011661	0.000507767	0.0116945	0.0017124	0.00371365	0.00199048	0.000894679	0.545801	456	0.0270142
M179T64	24	0.000956548	0.00385937	0.00193118	0.000914011	0.00190018	0.00160921	0.00143719	0.000866611	0.546352	457	0.0270735
M273T682	12	1e-18	0.00146884	0.00271649	0.0017435	0.00125873	0.00158154	0.00118897	0.000305236	0.547066	458	0.0271327
M543T540	6	0.00566205	0.00248623	0.00149623	0.0315383	0.00456871	0.00771141	0.00662621	0.003997	0.548463	459	0.0271919
M603T541	12	0.000990351	0.00286901	0.00164173	0.00247193	0.00156175	0.00336339	0.00137399	0.00345676	0.549105	460	0.0272512
M589T613	6	0.00628887	0.00303889	0.00333886	0.0318446	0.0023919	0.0160792	0.00374116	0.00281651	0.549487	461	0.0273104
M681T144	12	0.000545106	0.00133795	0.0025571	1e-18	0.000373884	0.000538295	0.00034506	0.008461	0.550375	462	0.0273697
M381T78	6	0.00349344	0.00231825	0.00143236	0.0127077	0.0026297	0.0057276	0.00332624	0.00128692	0.551668	463	0.0274289
M191T657	6	0.000961719	0.000188797	0.000520915	0.00316235	0.000329169	0.00153127	0.000359133	0.000783831	0.551962	464	0.0274882
M239T65	48			0.000279489	0.000482205	0.000833708	0.000164868	0.000407431	0.000732295	0.553438	465	0.0275474
M95T75	48			0.00693637	0.014511	0.0197416	0.00744243	0.0100025	0.0193017	0.554856	466	0.0276066
M509T74	12	0.000439709	0.000382244	0.00216411	0.000461859	0.000591605	0.00179659	0.000294498	0.00242244	0.555277	467	0.0276659
M629T573	12	0.00124942	0.00185792	0.000636829	0.00145283	0.00156071	0.00207832	0.000663822	0.00189829	0.557625	468	0.0277251
M289T807	12	0.000788313	0.000610141	0.0103399	0.00080085	0.000507351	0.00375674	0.000753651	0.0013074	0.559431	469	0.0277844
M267T75	12	0.000849637	0.000929871	0.0035286	0.00104838	0.00112843	0.00118937	0.00029203	0.00194424	0.560009	470	0.0278436
M161T57	12	0.00141394	0.00492417	0.0340756	0.00506952	0.00262717	0.00737675	0.000664105	0.014604	0.561434	471	0.0279028
M275T707	24	0.00296772	0.00643802	0.000420796	3.69223e-05	0.00156675	0.00277315	0.000760475	0.000978533	0.562161	472	0.0279621
M227T75	48			0.00255911	0.00443926	0.00720036	0.00222437	0.00355881	0.00533593	0.564117	473	0.0280213
M335T715	48			0.0104399	0.0342614	0.0235073	0.00608871	0.0123484	0.023103	0.564256	474	0.0280806
M309T77	12	0.00037279	0.000270175	0.000869087	0.000490948	0.000416729	0.000460433	0.000122206	0.000602153	0.565619	475	0.0281398
M325T77	48			0.000293896	0.000734209	0.000976436	0.000407878	0.000546171	0.000690129	0.567604	476	0.0281991
M359T75	48			0.00144787	0.00254708	0.00487132	0.00117668	0.00196201	0.00307016	0.569281	477	0.0282583
M593T539	24	2.25174e-05	1e-18	0.00450679	0.000741612	0.00117148	0.000184793	0.0012155	1e-18	0.570068	478	0.0283175
M441T697	12	0.000266658	0.00165255	0.00374254	0.000438736	0.00010273	0.000966662	0.00020116	0.00249706	0.570969	479	0.0283768
M343T75	12	0.000515657	0.000667139	0.00316896	0.000866689	0.000874684	0.000842358	0.000240222	0.00162052	0.572011	480	0.028436
M163T64	12	0.00126859	0.00488948	0.0339576	0.00527522	0.00264257	0.00722224	0.000852819	0.015063	0.572962	481	0.0284953
M315T75	6	0.000696162	0.000400634	0.000303301	0.0011168	0.000501815	0.00167813	0.000426454	0.000719948	0.575532	482	0.0285545
M135T1443	12	0.00240544	0.000592903	0.0117607	0.0013394	0.00362861	0.00829958	0.0027133	0.00858974	0.576909	483	0.0286137
M491T49	6	0.0019888	0.00187725	0.000994635	0.00993803	0.00173443	0.00396634	0.00297164	0.000957693	0.577451	484	0.028673
M317T75	24	0.000637648	0.00192129	0.00323948	0.000422827	0.00255426	0.00279621	0.00221959	0.000580575	0.578397	485	0.0287322
M555T664	6	0.00229093	0.00127066	0.00386521	0.00753146	4.52333e-05	0.0126417	0.000986044	0.00921812	0.579108	486	0.0287915
M245T65	12	0.000425123	0.000778625	0.00523641	0.00090528	0.000545766	0.000953786	0.000727069	0.00231228	0.582072	487	0.0288507
M325T686	48			0.00209942	0.00390537	0.00957667	0.00171612	0.00211873	0.00517554	0.58589	488	0.02891
M417T74	24	0.00031727	0.00124947	0.000614135	0.000624893	0.00107354	0.00103587	0.00125206	0.00016091	0.588327	489	0.0289692
M219T74	12	0.0046282	0.0073702	0.0241438	0.011283	0.00818214	0.0276546	0.00751768	0.0187725	0.58953	490	0.0290284
M299T720	12	0.000499595	0.000713822	0.0104543	0.00158696	0.00111711	0.00407519	0.00151137	0.000844558	0.589577	491	0.0290877
M270T68	24	0.000482191	0.00259207	0.00089972	0.000834951	0.00130018	0.00142377	0.00066137	0.000163645	0.59157	492	0.0291469
M177T68	24	0.000187299	0.000909686	0.000617396	0.000291312	0.000718361	0.000461475	0.00100315	0.000325571	0.59162	493	0.0292062
M211T607	24	0.00900146	0.0258724	0.0198137	0.00209678	0.0181921	0.01419	0.00698791	0.00310803	0.592599	494	0.0292654
M293T697	12	0.000934568	0.00147008	0.0126992	0.00128837	0.00123162	0.00244145	0.000380493	0.00541891	0.593902	495	0.0293246
M345T75	12	0.000425665	0.000484546	0.00281173	0.00070184	0.000705723	0.000819747	7.60452e-05	0.00139889	0.594213	496	0.0293839
M419T75	48			0.000843069	0.000958014	0.00187107	0.00041546	0.000852708	0.00164179	0.594442	497	0.0294431
M607T574	6	0.00334237	0.00151339	0.000953128	0.017347	0.00154714	0.00734441	0.003164	0.00188774	0.595369	498	0.0295024
M509T74	24	0.000271723	0.000456675	0.00134142	0.000683977	0.00105031	0.00141377	0.000995418	0.000106973	0.595587	499	0.0295616
M551T75	24	0.000144464	0.000541914	0.000612546	0.000420903	0.000734598	0.000780337	0.000480402	0.000129022	0.597507	500	0.0296209
M241T54	6	0.00215875	0.0014229	0.00094874	0.00558461	0.00063409	0.00455433	0.00143439	0.000308834	0.597545	501	0.0296801
M481T447	12	0.000642399	0.00141792	0.000260613	0.00105529	0.000229495	0.0031818	0.000747579	0.000786967	0.598828	502	0.0297393
M521T527	6	0.00096741	0.000584613	0.000260417	0.00629046	0.000874007	0.00147455	0.000913583	0.00163928	0.598952	503	0.0297986
M363T74	48			0.000390676	0.000854691	0.00127687	0.000279666	0.00060062	0.0012205	0.600779	504	0.0298578
M275T707	48			0.00176217	0.000771308	0.000165788	0.00344619	0.00192576	0.00189696	0.603119	505	0.0299171
M315T790	12	9.52227e-05	0.000682935	0.00641753	0.0014019	0.00094973	0.00225248	0.00106339	0.00109305	0.603924	506	0.0299763
M309T666	12	0.00212699	0.00694892	0.0203097	0.00273542	0.00173219	0.00524145	0.00105339	0.0131204	0.606958	507	0.0300355
M553T613	6	0.00221312	0.00106904	0.00107116	0.0104169	0.000819234	0.00596102	0.00134222	0.0011059	0.608875	508	0.0300948
M555T664	12	0.000519954	0.00150271	0.0243955	0.000200931	0.000589499	0.00484808	7.85802e-05	0.00774156	0.609111	509	0.030154
M261T65	12	0.000380892	0.000686171	0.00187438	0.000214854	0.000553044	0.00078863	0.000127264	0.000810266	0.609346	510	0.0302133
M597T49	6	0.00181464	0.00159355	0.000905637	0.0113814	0.00159169	0.00388894	0.00271113	0.00202368	0.609509	511	0.0302725
M299T75	12	0.00128133	0.00144754	0.00560947	0.00148001	0.0017521	0.00456468	0.000879964	0.00607556	0.609576	512	0.0303318
M167T75	12	0.00142516	0.0018942	0.00661417	0.00174976	0.00234969	0.00588718	0.00142891	0.0056236	0.610007	513	0.030391
M303T75	12	0.00152035	0.00171555	0.00696103	0.00160897	0.00219564	0.00598671	0.00111388	0.00661043	0.610837	514	0.0304502
M517T50	12	0.00467519	0.00292842	0.00739985	0.00196846	0.00326538	0.00769591	0.0023452	0.00763554	0.611053	515	0.0305095
M451T49	12	0.0136596	0.0095352	0.0257788	0.00736327	0.0109799	0.0243419	0.00817159	0.0258993	0.613037	516	0.0305687
M131T72	24	0.000541879	0.00117349	0.00108323	0.000667183	0.00112867	0.00108011	0.00129942	0.000464937	0.614586	517	0.030628
M433T75	12	0.000510738	0.00053331	0.00255975	0.000499348	0.00078531	0.00183904	0.00034684	0.00268261	0.616271	518	0.0306872
M435T75	12	0.000550601	0.000585446	0.00251145	0.000563786	0.000821857	0.00204928	0.000318522	0.00251156	0.61713	519	0.0307464
M517T50	6	0.0025749	0.00210476	0.00137364	0.0170425	0.00221326	0.00563537	0.00371421	0.00346717	0.617447	520	0.0308057
M259T64	12	0.0022793	0.00272262	0.00700386	0.00266268	0.00264083	0.00336445	0.00126694	0.00462344	0.6179	521	0.0308649
M245T118	6	0.00206907	0.00215304	0.000438967	0.00913847	0.00228026	0.0050597	0.00186004	1e-18	0.620031	522	0.0309242
M273T682	48			0.00204176	0.0012185	0.000170658	0.00202073	0.0016696	0.00126034	0.620299	523	0.0309834
M213T75	12	0.00049416	0.00041151	0.00223722	0.000512127	0.000527865	0.000984603	0.00016765	0.000967371	0.62079	524	0.0310427
M371T49	6	0.0146198	0.0122186	0.00794924	0.0901588	0.0128476	0.0301964	0.021398	0.0189714	0.622487	525	0.0311019
M357T73	48			0.000535994	0.00114628	0.00257518	0.000280385	0.000731915	0.00142118	0.622721	526	0.0311611
M619T508	12	0.000664261	0.00207794	0.00121218	4.56583e-05	0.000415175	0.00178792	0.000926255	0.0020641	0.622742	527	0.0312204
M521T527	48			0.00067668	0.00216945	0.00161936	0.000808883	0.00113412	0.0010166	0.623936	528	0.0312796
M227T75	6	0.00212505	0.00141201	0.00113081	0.00864109	0.00180081	0.00435444	0.00194064	0.00126816	0.624293	529	0.0313389
M325T460	48			0.000878512	0.0015045	0.00174921	0.000498086	0.000890088	0.000653761	0.624527	530	0.0313981
M353T682	12	0.00137142	0.0048804	0.0119064	0.00189094	0.0012444	0.00359617	0.000797461	0.00828908	0.624801	531	0.0314573
M495T74	12	0.000403432	0.000369281	0.00139705	0.000325491	0.000504249	0.00123202	0.000150298	0.00141501	0.628029	532	0.0315166
M187T78	6	0.000948993	0.000795624	0.000432819	0.00465044	0.000988631	0.00231413	0.00123266	6.85521e-05	0.628135	533	0.0315758
M359T75	6	0.00136513	0.000923906	0.000763083	0.00494135	0.00119469	0.0028337	0.00122453	0.00048846	0.629089	534	0.0316351
M183T75	6	0.000614583	0.000487434	0.000410184	0.00148265	0.000424817	0.00188551	0.000642632	0.000870422	0.629261	535	0.0316943
M259T64	6	0.00208543	0.0013315	0.00118133	0.00894127	0.00119547	0.00397039	0.00167104	0.00272041	0.629938	536	0.0317536
M185T74	6	0.000551557	0.000409216	0.000368058	0.00178412	0.000569206	0.00200638	0.000559737	0.000950692	0.630109	537	0.0318128
M339T717	48			0.00209343	0.00533076	0.014219	0.00118426	0.00225648	0.00662096	0.63155	538	0.031872
M237T67	24	0.000255075	0.000489689	0.00035639	0.000383443	0.00050912	0.000499308	0.000467726	0.000190111	0.631819	539	0.0319313
M381T78	24	0.00190649	0.00645415	0.00654335	0.00372871	0.00434425	0.00431673	0.0049973	0.00245317	0.632668	540	0.0319905
M299T720	24	0.000870556	0.00805795	0.00235121	0.00054208	0.00238863	0.00880825	0.00274245	0.00258975	0.633152	541	0.0320498
M265T633	24	0.00221313	0.0113077	0.0192064	0.00945602	0.00721533	0.00796973	0.0142465	0.00470383	0.635957	542	0.032109
M491T75	6	0.00072278	0.000419606	0.000389014	0.00244791	0.000565182	0.00155098	0.000484339	0.000256723	0.638797	543	0.0321682
M565T593	24	0.000704907	0.000173996	0.0025644	0.000524834	0.0035246	0.000699407	0.00158522	1e-18	0.639072	544	0.0322275
M502T52	6	0.000759259	0.00115344	0.000148784	0.00779472	0.00138098	0.00156003	0.00249127	0.000826905	0.639169	545	0.0322867
M213T75	48			0.00040531	0.000781198	0.00174032	0.000216128	0.000852139	0.000578827	0.639342	546	0.032346
M235T624	48			0.0162472	0.0143786	0.0128595	0.00444882	0.0154725	0.0190051	0.640028	547	0.0324052
M481T447	48			0.000368596	0.00222338	0.00126192	0.000716638	0.00251939	0.00245972	0.640477	548	0.0324645
M283T75	24	0.00106518	0.0039386	0.00303725	0.00181032	0.00310357	0.00331616	0.00395755	0.00118792	0.641103	549	0.0325237
M80T63	12	0.00230111	0.00232844	0.00407201	0.00115389	0.00194021	0.00275927	0.00106481	0.00267909	0.641145	550	0.0325829
M270T68	48			0.000661345	0.00226342	0.00292767	0.00123043	0.00150065	0.00168932	0.642336	551	0.0326422
M225T49	12	0.0850063	0.0601006	0.148035	0.0449051	0.0670783	0.143931	0.0479071	0.145801	0.643113	552	0.0327014
M597T49	12	0.00317692	0.0017793	0.00471851	0.00135381	0.00220447	0.00494392	0.00147211	0.00466272	0.643253	553	0.0327607
M664T791	48			0.000139741	0.000419366	1e-18	1e-18	0.000931577	0.00107717	0.643492	554	0.0328199
M509T689	48			0.000206072	0.00480639	0.00291764	0.000883322	0.000532567	0.00239343	0.644122	555	0.0328791
M186T118	6	0.00410496	0.00443378	0.0011318	0.0212012	0.0051905	0.0117038	0.00394548	1e-18	0.64439	556	0.0329384
M271T75	24	0.000664701	0.00261483	0.00100931	0.000951493	0.00156911	0.00164756	0.00228779	0.00077807	0.645953	557	0.0329976
M347T763	48			0.0021026	0.000779081	0.00302629	0.000336908	0.00144468	0.00307742	0.64748	558	0.0330569
M619T508	6	0.000291912	0.00104512	4.33884e-05	0.0054979	0.0013298	0.00164661	0.0012916	6.38759e-05	0.6477	559	0.0331161
M605T573	6	0.0121565	0.0062612	0.00430347	0.05255	0.00693198	0.0286242	0.01062	0.0049301	0.64833	560	0.0331754
M217T75	24	0.0162463	0.0986996	0.0431378	0.0541063	0.0710205	0.0528179	0.117249	0.0215901	0.64895	561	0.0332346
M185T78	6	0.00344422	0.00302219	0.00160244	0.0148548	0.00383184	0.00745694	0.00419074	0.00106352	0.649305	562	0.0332938
M285T75	24	0.00199038	0.00687749	0.00515085	0.00322297	0.00541131	0.00604931	0.0065893	0.00202009	0.651253	563	0.0333531
M93T75	6	0.0126183	0.00760645	0.00565107	0.0604083	0.0108527	0.0272454	0.00966658	0.0127303	0.653507	564	0.0334123
M301T75	24	0.0015802	0.00499332	0.00592083	0.00309742	0.00505021	0.00585347	0.00559968	0.0016763	0.654081	565	0.0334716
M169T75	12	0.00146275	0.00184425	0.00614298	0.0018069	0.0022754	0.00544024	0.00125575	0.00514305	0.655726	566	0.0335308
M495T74	6	0.000562822	0.000410362	0.000359298	0.00208752	0.000313023	0.00142619	0.000416419	0.000342524	0.656325	567	0.03359
M325T77	24	0.00026485	0.000565842	0.000610638	0.000379898	0.000395198	0.000277493	0.000668874	0.000245754	0.657999	568	0.0336493
M177T68	12	0.000394204	0.000478526	0.0017798	0.00042691	0.000472301	0.000670825	0.000201006	0.00103009	0.658682	569	0.0337085
M275T707	6	0.00055866	0.000703345	0.000162982	0.00378829	0.00156551	0.00120614	0.00165441	0.00240809	0.659054	570	0.0337678
M185T601	48			0.00118862	0.00130317	0.000597944	0.00137139	0.00193084	0.00200781	0.661475	571	0.033827
M475T74	24	0.000180794	0.000410905	0.000436385	0.000471609	0.000341439	0.000800493	0.000448582	0.000179792	0.661695	572	0.0338863
M99T63	48			0.00036925	0.000933813	0.00123181	0.000363317	0.000685727	0.000939663	0.662664	573	0.0339455
M95T75	6	0.00836017	0.00507421	0.00349343	0.0384351	0.0071186	0.0177626	0.00629302	0.00829355	0.663178	574	0.0340047
M298T50	6	0.0077058	0.00623314	0.00380158	0.0439046	0.0070115	0.016619	0.0107089	0.0094656	0.663374	575	0.034064
M229T75	12	0.000774239	0.000736004	0.00268873	0.000919462	0.00113125	0.00213271	0.000585962	0.00242952	0.665085	576	0.0341232
M449T74	24	0.000135904	0.000411305	0.00099378	0.000373155	0.000696726	0.0011289	0.000411571	0.000175012	0.665963	577	0.0341825
M357T73	24	0.000143123	0.000516078	0.000937719	0.000610509	0.000752357	0.000779132	0.00105689	9.28105e-05	0.666822	578	0.0342417
M325T77	12	0.000362194	0.00034942	0.000666269	0.000229752	0.000329798	0.000720881	0.000175532	0.000673948	0.667409	579	0.0343009
M237T67	48			0.000442645	0.000705792	0.00092919	0.000349033	0.000531804	0.00091291	0.667538	580	0.0343602
M245T74	6	0.000638184	0.000414409	0.000295173	0.00162398	0.000411918	0.00206862	0.000535454	0.00082872	0.668515	581	0.0344194
M361T75	48			0.00124636	0.00220893	0.00341064	0.000788101	0.0016524	0.00275624	0.668969	582	0.0344787
M361T75	6	0.00130176	0.000864257	0.000735687	0.00362711	0.00105529	0.00246611	0.00108534	0.000497424	0.669987	583	0.0345379
M169T75	6	0.00219372	0.00136819	0.00111886	0.00908899	0.00164996	0.00488575	0.00188882	0.00171399	0.67375	584	0.0345972
M269T75	24	0.000970989	0.00392394	0.00194878	0.00148807	0.00284126	0.00200025	0.00369974	0.0012587	0.675045	585	0.0346564
M97T65	6	0.000466536	0.000272734	0.00561816	0.0798616	0.008805	0.0163224	0.001093	0.0246867	0.676196	586	0.0347156
M311T657	24	0.000868023	0.00255877	0.00410377	0.00289469	0.00300865	0.00390301	0.00460693	0.000777605	0.67649	587	0.0347749
M305T75	12	0.000564319	0.000480399	0.00212501	0.000520733	0.000804475	0.00145521	0.000366099	0.00200894	0.677143	588	0.0348341
M225T75	6	0.00165049	0.00104274	0.000764637	0.00662497	0.00119574	0.00372759	0.00138762	0.00112966	0.678151	589	0.0348934
M605T573	48			0.00805826	0.0196237	0.0211927	0.0127846	0.0123278	0.0175289	0.678405	590	0.0349526
M333T64	12	0.000200446	0.000436805	0.00149217	0.000325052	0.000430486	0.000260665	0.000261458	0.00091879	0.678759	591	0.0350118
M277T78	6	0.00279365	0.00313623	0.00123943	0.0113302	0.00344256	0.00577755	0.00457911	0.000239058	0.678956	592	0.0350711
M209T451	48			0.00223257	0.00172407	0.000927185	0.0015321	0.00331226	0.00418298	0.679712	593	0.0351303
M325T460	12	0.000852838	0.000745394	0.00517565	0.000344907	0.000366056	0.00361251	0.000225017	0.000520172	0.683346	594	0.0351896
M289T75	12	0.000436194	0.000518648	0.00519349	0.000807659	0.000705538	0.00108971	0.000257182	0.00272806	0.684276	595	0.0352488
M186T118	12	0.00735369	0.00548402	0.00653745	0.00470441	0.00313204	0.00716905	0.0032455	0.0081067	0.684823	596	0.0353081
M227T75	24	0.00108792	0.0044791	0.00347822	0.0019691	0.00360596	0.00356954	0.00441412	0.00117752	0.685668	597	0.0353673
M317T75	6	0.00130433	0.000932552	0.000657206	0.00321958	0.000928566	0.00396523	0.0012584	0.00149523	0.686257	598	0.0354265
M473T48	6	0.00188556	0.00136727	0.00105008	0.00858775	0.000813015	0.00442402	0.00176517	0.00259589	0.688156	599	0.0354858
M289T64	12	0.000642138	0.000544218	0.00190289	0.000656081	0.000669524	0.00122651	0.000349543	0.000874547	0.688847	600	0.035545
M167T75	6	0.00209703	0.00142219	0.00102097	0.00948279	0.00165279	0.00467756	0.00206434	0.00206239	0.688976	601	0.0356043
M155T71	24	0.000340479	0.00453131	0.00102821	0.00190818	0.00139597	0.00119758	0.00295824	0.000495234	0.69081	602	0.0356635
M289T64	24	0.000443434	0.0016489	0.00113173	0.000589383	0.00117619	0.000891149	0.00180833	0.000572813	0.690956	603	0.0357227
M565T593	6	0.00158937	0.000453736	0.000611415	0.00910941	0.00015137	0.00188613	0.00567678	1e-18	0.694571	604	0.035782
M305T75	24	0.00031816	0.000976659	0.00118446	0.000632402	0.00106346	0.0013714	0.00089014	0.000277907	0.695614	605	0.0358412
M217T75	48			0.0374091	0.174901	0.123598	0.0567048	0.0944202	0.0702887	0.696835	606	0.0359005
M281T118	24	0.00165342	0.00416364	0.00253517	0.00132008	0.00431294	0.00127219	0.00201447	0.00361496	0.697948	607	0.0359597
M97T65	24	0.00793389	0.0373156	0.0237425	0.0158118	0.035004	0.015827	0.0301501	0.0166936	0.698042	608	0.036019
M623T1450	12	0.000351069	0.000215023	0.00178596	0.000425756	0.000493686	0.00127755	0.000292664	0.00147408	0.698131	609	0.0360782
M363T74	24	0.000185753	0.000500836	0.000740397	0.000361814	0.000371375	0.000799963	0.000676349	0.00022856	0.698218	610	0.0361374
M301T75	12	0.00218693	0.00275092	0.010652	0.00255138	0.00324342	0.00797868	0.00163151	0.00986595	0.69854	611	0.0361967
M315T790	6	0.000668727	0.00115215	0.000229841	0.00313536	0.000879196	0.00170994	0.00103346	0.000442297	0.699911	612	0.0362559
M265T633	48			0.00845132	0.00948292	0.0112053	0.00618189	0.00586629	0.00938083	0.700984	613	0.0363152
M325T686	12	0.000969796	0.00239515	0.0247023	0.00160548	0.00216569	0.00831119	0.000619486	0.00878974	0.703914	614	0.0363744
M219T74	48			0.011501	0.0541268	0.0386202	0.0171037	0.0296004	0.021715	0.704358	615	0.0364336
M433T75	6	0.000774661	0.000557261	0.000352843	0.00267121	0.000575246	0.0018632	0.000629258	0.000271649	0.70491	616	0.0364929
M217T64	6	0.000738017	0.000500489	0.0003573	0.00397357	0.000802209	0.00140343	0.00099976	0.000983457	0.706346	617	0.0365521
M605T573	12	0.0088298	0.0179929	0.0104919	0.0123427	0.0105926	0.0211896	0.00493134	0.019785	0.707502	618	0.0366114
M205T75	48			0.00101806	0.0037746	0.00918489	0.000429856	0.00426261	0.000788041	0.708589	619	0.0366706
M111T75	24	0.00143876	0.00573828	0.00385695	0.00284469	0.00389979	0.0042283	0.00674011	0.00125796	0.709948	620	0.0367299
M338T50	12	0.00481161	0.00343243	0.00904054	0.00269056	0.00391239	0.00797925	0.00278386	0.00842871	0.71054	621	0.0367891
M338T50	6	0.00316069	0.00242898	0.00174893	0.0165118	0.00279642	0.00661008	0.0046083	0.00423833	0.71203	622	0.0368483
M289T75	24	0.00034094	0.00138587	0.00085812	0.00166682	0.0010054	0.000877509	0.00144577	0.000359216	0.715469	623	0.0369076
M650T1447	6	0.000662456	0.000537747	0.00041584	0.00277641	0.00075081	0.0026724	0.000927786	0.00113282	0.71553	624	0.0369668
M229T75	6	0.000924503	0.00062851	0.000495478	0.00359337	0.000858233	0.002091	0.000786276	0.000681806	0.716607	625	0.0370261
M363T74	6	0.000488987	0.000144073	0.000223761	0.00162262	0.000403251	0.000999484	0.000364434	0.00134757	0.716685	626	0.0370853
M309T77	24	0.000257096	0.000601513	0.000304787	0.000345754	0.000680189	0.000146788	0.000618902	0.000290611	0.717224	627	0.0371445
M477T74	24	0.000241561	0.000913804	0.000797583	0.00036973	0.000661618	0.000721702	0.00103359	0.000252752	0.717287	628	0.0372038
M305T49	12	0.0182008	0.0124657	0.0328756	0.00999042	0.0137526	0.0293121	0.0105677	0.0310262	0.717745	629	0.037263
M681T144	24	0.000556743	0.00176268	0.0026827	0.00021495	0.000963592	0.00184579	0.0012623	0.00013848	0.719698	630	0.0373223
M225T49	6	0.0532364	0.0444304	0.0280818	0.295817	0.0461204	0.124058	0.0766598	0.0764601	0.721287	631	0.0373815
M211T607	48			0.0204454	0.014126	0.0158566	0.00810281	0.0239804	0.0344229	0.722516	632	0.0374408
M359T75	12	0.000860388	0.000991263	0.00433577	0.0011418	0.00114668	0.00319637	0.000597391	0.00415349	0.722547	633	0.0375
M217T75	12	0.0164669	0.0246074	0.0801698	0.0413259	0.0269527	0.087796	0.017942	0.0617676	0.722953	634	0.0375592
M433T75	24	0.000288537	0.00111826	0.00139684	0.00062801	0.00120139	0.00151961	0.00108375	0.00018655	0.723984	635	0.0376185
M417T74	48			0.00080937	0.00125841	0.00216838	0.000334075	0.00094253	0.00161785	0.725027	636	0.0376777
M293T78	6	0.000950027	0.00108176	0.000296494	0.00312923	0.00107995	0.00183412	0.00146782	1e-18	0.725176	637	0.037737
M451T49	6	0.00917649	0.00730513	0.00487736	0.0531712	0.00771822	0.0190351	0.0131138	0.0173097	0.726153	638	0.0377962
M349T74	12	0.000277379	0.000590195	0.00291363	0.000994186	0.00075613	0.00259039	0.000519899	0.00204131	0.727228	639	0.0378555
M225T75	24	0.000703129	0.00327442	0.00226176	0.00159487	0.00258339	0.00241585	0.00318682	0.000747263	0.727709	640	0.0379147
M217T64	12	0.00122887	0.000636483	0.00243987	0.000680462	0.001013	0.00140504	0.000491007	0.00139383	0.729954	641	0.0379739
M163T96	6	0.0309708	0.0217179	0.0169391	0.315266	0.0832867	0.0716898	0.0595143	0.0647088	0.730672	642	0.0380332
M319T75	24	0.000322024	0.000460354	0.00255914	0.00124072	0.00148746	0.00216853	0.0011323	0.000662832	0.730999	643	0.0380924
M363T74	12	0.000197537	0.000278595	0.00166078	0.000313757	0.000369686	0.00082429	9.87961e-05	0.000608282	0.732348	644	0.0381517
M301T772	12	0.000148425	0.000355522	0.00139035	0.000464894	0.000108532	0.000983943	0.000560703	0.00123196	0.73404	645	0.0382109
M315T75	24	0.000219965	0.000712792	0.00154728	0.000685518	0.000769958	0.00146802	0.00110369	0.000342173	0.735294	646	0.0382701
M499T621	12	0.00106787	0.00126065	0.0043528	0.000222489	0.00099844	0.0032814	0.000248097	0.00421757	0.735469	647	0.0383294
M664T791	6	0.000476647	0.000268538	0.000300415	0.002394	0.000356423	0.0010577	0.000459008	0.000808596	0.736825	648	0.0383886
M339T717	6	0.00204807	0.00144034	0.00277954	0.00848207	0.00108019	0.00990871	0.00108037	0.00647127	0.738352	649	0.0384479
M293T697	24	0.000219551	0.00123437	0.00249244	0.00102693	0.00119043	0.00162412	0.00224879	0.00071014	0.73887	650	0.0385071
M169T75	24	0.00118674	0.00501026	0.00341776	0.00233658	0.0037079	0.00358594	0.00523808	0.00107264	0.739292	651	0.0385664
M419T75	12	0.000395867	0.000525008	0.00264461	0.000775415	0.000783625	0.00071925	0.000200584	0.00177439	0.739724	652	0.0386256
M229T75	48			0.00115144	0.00227507	0.00309538	0.00100202	0.00162873	0.00219351	0.740172	653	0.0386848
M303T75	24	0.00110823	0.00368543	0.00413019	0.00200907	0.00352954	0.00385455	0.00391048	0.00100913	0.741483	654	0.0387441
M319T772	12	0.00211343	0.0030462	0.00886847	0.00308862	0.00114636	0.004765	0.00270957	0.00591022	0.742066	655	0.0388033
M211T75	48			0.00162694	0.00235997	0.00311121	0.000906028	0.0023022	0.00270661	0.74459	656	0.0388626
M217T64	48			0.000888142	0.00130351	0.00198283	0.000694553	0.00113546	0.00115686	0.746267	657	0.0389218
M565T62	6	0.00271008	0.00181736	0.000947719	0.010754	0.00211323	0.00499044	0.00215573	0.00379179	0.748429	658	0.038981
M493T75	6	0.00099718	0.000726619	0.00039257	0.00255697	0.000698023	0.00207726	0.000759206	0.000315353	0.748903	659	0.0390403
M93T75	24	0.00714046	0.0254713	0.0149378	0.011238	0.0168636	0.0162504	0.0267832	0.00649939	0.750321	660	0.0390995
M269T75	12	0.00164569	0.00160571	0.00636128	0.00213337	0.00244584	0.00279494	0.000567617	0.00412545	0.750808	661	0.0391588
M497T163	48			0.00087533	0.00125006	0.000369898	0.00108905	0.00198398	0.00152595	0.75083	662	0.039218
M343T75	24	0.000340022	0.00143133	0.000793316	0.000547104	0.00115347	0.00100614	0.000995772	0.000350707	0.751002	663	0.0392773
M97T65	12	0.0162492	0.000629064	0.0422389	0.000268381	0.0150995	0.0221468	0.00976787	0.0262015	0.753507	664	0.0393365
M193T95	12	0.0127358	0.0114687	0.05525	0.0217845	0.0241898	0.0601637	0.009866	0.0263229	0.755109	665	0.0393957
M493T75	12	0.000609049	0.000542038	0.0028301	0.000536179	0.000903277	0.00151264	0.000314534	0.00277995	0.759456	666	0.039455
M375T75	24	0.000374149	0.00134417	0.00227972	0.00103274	0.00154044	0.00205333	0.00160268	0.0004938	0.759983	667	0.0395142
M531T49	6	0.00286628	0.00219299	0.00164029	0.0139387	0.00211669	0.00676584	0.00393601	0.00394059	0.764264	668	0.0395735
M155T71	6	0.000865278	0.000696907	0.000276724	0.00417599	0.00205353	0.00312022	0.000780846	0.00134843	0.765318	669	0.0396327
M203T103	12	0.001746	0.00152505	0.00196634	0.000759795	0.000796499	0.0024172	0.000584658	0.00301479	0.765599	670	0.0396919
M361T75	24	0.000517371	0.00201698	0.00188755	0.00102871	0.00163392	0.00197838	0.00198743	0.000478643	0.766317	671	0.0397512
M553T613	48			0.00093765	0.00473287	0.00331926	0.000904122	0.00167855	0.00352652	0.766479	672	0.0398104
M245T65	6	0.000712617	0.000615701	0.000630985	0.00441067	0.000584678	0.00198606	0.000826597	0.00460159	0.767233	673	0.0398697
M151T75	24	0.00183643	0.00788544	0.00398117	0.00323546	0.00510254	0.00418781	0.00787223	0.00195052	0.770784	674	0.0399289
M449T74	6	0.000318863	0.000145004	0.000206885	0.00115939	0.000234879	0.00139923	0.000310506	0.000326765	0.772689	675	0.0399882
M349T74	6	0.000656607	0.00022168	0.000385703	0.00294568	0.000722895	0.00107526	0.000997326	0.000642833	0.775363	676	0.0400474
M317T64	24	0.00181674	0.00741248	0.00562373	0.00158979	0.0038281	0.00713919	0.00226228	0.000859224	0.775442	677	0.0401066
M349T74	48			0.00115501	0.00452017	0.00385163	0.00146182	0.00229549	0.00220016	0.777797	678	0.0401659
M375T75	6	0.000934179	0.000440099	0.000504508	0.00206521	0.000617475	0.00252051	0.00078044	0.000717739	0.779308	679	0.0402251
M666T791	6	0.0152346	0.0108126	0.0105916	0.0669659	0.011748	0.037112	0.011718	0.025439	0.77978	680	0.0402844
M299T720	6	0.00106371	0.00102055	0.000282129	0.00538265	0.00122606	0.00337996	0.00118036	0.000413528	0.780053	681	0.0403436
M293T697	48			0.000844774	0.00139223	0.00164564	0.000777355	0.000790258	0.00178046	0.781446	682	0.0404028
M191T657	12	0.000691286	0.000614857	0.00321882	0.000435298	0.000502577	0.00172176	0.000440684	0.00144456	0.782836	683	0.0404621
M437T75	24	0.000115341	0.000737183	0.000977366	0.000288043	0.000755698	0.000833804	0.000649885	0.000161213	0.786582	684	0.0405213
M95T75	12	0.00764343	0.00673327	0.0206192	0.00605355	0.00830106	0.0154265	0.00392855	0.0188717	0.786861	685	0.0405806
M339T717	12	0.00090205	0.00122375	0.0222015	0.00108463	0.00194774	0.00806852	0.000560867	0.00843064	0.786914	686	0.0406398
M493T485	24	0.00131524	0.00412204	0.00403308	0.00116821	0.00614656	0.000951484	0.0039439	0.00126174	0.787002	687	0.0406991
M271T75	12	0.00104856	0.00121027	0.00413251	0.0012746	0.00157958	0.00188931	0.000461245	0.00274455	0.787192	688	0.0407583
M95T75	24	0.00417333	0.0168566	0.0104319	0.00753857	0.0108015	0.0110339	0.0172369	0.00415691	0.789773	689	0.0408175
M259T64	24	0.0017474	0.0053703	0.0040219	0.00239976	0.00379635	0.00325671	0.00554942	0.00213375	0.79162	690	0.0408768
M325T77	6	0.000350376	0.000217561	0.000181097	0.000782843	0.000181898	0.000569879	0.00028779	0.000693113	0.79247	691	0.040936
M243T75	6	0.00137556	0.000866712	0.000712282	0.00348971	0.00101675	0.00350466	0.00129723	0.00156174	0.793425	692	0.0409953
M80T63	24	0.000908783	0.00430254	0.002281	0.00176807	0.00441759	0.00125399	0.00272424	0.0019366	0.795994	693	0.0410545
M441T697	24	6.81655e-05	0.000598574	0.000935293	0.000483032	0.000268392	0.000231074	0.00106575	0.000229726	0.7992	694	0.0411137
M227T75	12	0.00145144	0.0017048	0.00672902	0.00204486	0.00216083	0.0045779	0.00121356	0.00570483	0.800044	695	0.041173
M185T78	12	0.00504119	0.00480278	0.0116199	0.00337578	0.00421947	0.00726379	0.00198324	0.00883683	0.800126	696	0.0412322
M349T74	24	0.000495622	0.00338653	0.00134804	0.00141826	0.000486735	0.00165664	0.00307426	0.000523781	0.801755	697	0.0412915
M299T75	24	0.000972073	0.00309553	0.00328825	0.00169649	0.00293794	0.00316696	0.00288059	0.000873035	0.802813	698	0.0413507
M303T75	6	0.00224549	0.00153558	0.00121166	0.00806324	0.00191723	0.00568093	0.00194583	0.00155593	0.803945	699	0.04141
M167T75	24	0.00122204	0.00550006	0.00365555	0.00238449	0.00401135	0.00379675	0.00509938	0.00114171	0.804411	700	0.0414692
M211T75	12	0.000955877	0.00132957	0.00487234	0.00141269	0.00140499	0.00228263	0.000565865	0.00320307	0.8046	701	0.0415284
M301T75	6	0.00323605	0.00241531	0.00174388	0.0117735	0.00257457	0.00822181	0.00308291	0.00256941	0.810937	702	0.0415877
M241T75	24	0.000504748	0.00189887	0.00220716	0.00104684	0.00162362	0.00218009	0.00196822	0.000433353	0.812219	703	0.0416469
M523T453	24	0.000307904	0.000832572	0.00323927	0.000468499	0.00167216	0.000542929	0.00150243	0.000379473	0.812903	704	0.0417062
M335T715	24	0.00454228	0.021448	0.00960895	0.00316774	0.0146175	0.0178624	0.00802185	0.00330213	0.819714	705	0.0417654
M243T50	12	0.00390869	0.00313655	0.00722228	0.00221668	0.00288789	0.00590462	0.00222015	0.00418143	0.820293	706	0.0418246
M527T583	48			0.00256294	0.00760381	0.00552028	0.00156186	0.00346629	0.00742242	0.821273	707	0.0418839
M135T1443	6	0.00350971	0.00270902	0.0015692	0.00934868	0.00461385	0.0071587	0.00322239	0.00395539	0.822432	708	0.0419431
M171T67	6	0.000515216	0.000293242	0.000308902	0.00227238	0.00042183	0.000971046	0.00037624	0.00113907	0.822959	709	0.0420024
M289T807	48			0.00313109	0.00253725	0.00480467	0.000887815	0.00246366	0.00450168	0.824056	710	0.0420616
M275T707	12	1e-18	0.000744608	0.00259034	0.00119552	0.00113056	0.00100129	0.000897387	0.000994862	0.824652	711	0.0421209
M243T50	6	0.00255915	0.00184922	0.00121298	0.0118966	0.00206663	0.00590194	0.0037551	0.003351	0.824959	712	0.0421801
M209T77	12	0.000493636	0.000731722	0.00351074	0.00114177	0.00122169	0.00173523	0.000289866	0.00191474	0.826767	713	0.0422393
M171T67	24	0.000388655	0.00132007	0.00117376	0.000527721	0.000786254	0.00131996	0.000773532	0.000239965	0.827789	714	0.0422986
M305T49	6	0.0112365	0.0097161	0.00609268	0.0606099	0.00895613	0.0271264	0.0159886	0.0233507	0.828999	715	0.0423578
M225T75	12	0.00103141	0.00132428	0.00519962	0.00136309	0.00164652	0.00336061	0.000831489	0.00420833	0.830017	716	0.0424171
M632T573	6	0.00176172	0.000641138	0.000366692	0.0061983	0.00103542	0.00421816	0.00132027	0.000997071	0.830381	717	0.0424763
M565T62	24	0.0019061	0.00679245	0.00559185	0.00351358	0.00608572	0.00481828	0.00605835	0.00211566	0.831265	718	0.0425355
M259T73	24	0.00024023	0.000568896	0.000890632	0.000381714	0.000487287	0.000887613	0.000751662	0.000145264	0.832692	719	0.0425948
M397T691	24	0.000288	0.0010183	0.00201274	0.000785791	0.000741897	0.000857756	0.00157947	0.000549642	0.832849	720	0.042654
M579T542	48			0.0152874	0.0325329	0.0298154	0.00753914	0.0179267	0.0314467	0.833208	721	0.0427133
M553T48	12	0.00130434	0.000903872	0.0040355	0.000745673	0.000445138	0.00330091	0.000488236	0.00378971	0.833941	722	0.0427725
M183T556	48			0.00578585	0.0055382	0.00299217	0.00621847	0.00743359	0.00740574	0.834356	723	0.0428318
M153T75	24	0.00203894	0.00797075	0.00409111	0.00320167	0.00502759	0.00442675	0.00738771	0.00194698	0.834525	724	0.042891
M299T75	6	0.00178015	0.00130542	0.000923641	0.00612867	0.00143293	0.00448572	0.00162915	0.00135534	0.835928	725	0.0429502
M435T75	6	0.000884878	0.000583058	0.00036509	0.00196175	0.000505836	0.00187783	0.000613054	0.000370777	0.836968	726	0.0430095
M319T75	12	0.00123125	0.00049111	0.00453297	0.000813485	0.00112791	0.00311684	0.000135539	0.0037679	0.837628	727	0.0430687
M193T95	6	0.0128626	0.0131817	0.0132393	0.0497834	0.0148223	0.019271	0.0131641	0.0331105	0.838671	728	0.043128
M317T64	12	0.000926235	0.00180353	0.010465	0.00162736	0.000922617	0.00269119	0.00184224	0.00711831	0.838816	729	0.0431872
M187T78	12	0.00144136	0.00155863	0.00271392	0.00104011	0.00114634	0.00182033	0.000656649	0.00265784	0.840757	730	0.0432464
M351T75	24	0.000503991	0.00282885	0.00111726	0.00143612	0.00187589	0.0012876	0.00280697	0.00049518	0.84124	731	0.0433057
M593T539	6	0.000677282	0.000455074	0.000814877	1e-18	1e-18	0.00114132	0.00025793	0.000292256	0.841247	732	0.0433649
M351T75	48			0.0010363	0.00438623	0.00335445	0.00128442	0.00254308	0.00263162	0.841862	733	0.0434242
M317T64	6	0.0011382	0.00151539	0.00106887	0.00896702	0.00110343	0.00680402	0.00124209	0.00157448	0.842917	734	0.0434834
M241T75	6	0.0011355	0.00058734	0.000531319	0.00278071	0.000747974	0.00291318	0.000858207	0.00109885	0.848439	735	0.0435427
M237T67	12	0.000459469	0.00051078	0.00085922	0.000453217	0.000341935	0.000752514	0.00025203	0.000800338	0.848502	736	0.0436019
M183T75	24	0.000465775	0.00159396	0.00181325	0.000925876	0.00146966	0.00167245	0.00170247	0.000313417	0.848989	737	0.0436611
M607T574	48			0.00184126	0.00585869	0.0049958	0.00242774	0.00443838	0.0047665	0.849082	738	0.0437204
M243T75	24	0.000718499	0.0027658	0.00310972	0.00155007	0.00247908	0.00280947	0.00279878	0.000655678	0.849442	739	0.0437796
M93T75	12	0.0102887	0.0100977	0.0349705	0.00924769	0.0126263	0.0241893	0.00593248	0.0282847	0.849649	740	0.0438389
M151T83	6	0.00316556	0.00445905	0.00161535	0.0102361	0.00365975	0.0100633	0.0028138	0.0048888	0.851054	741	0.0438981
M241T54	12	0.00145881	0.0021949	0.00354675	0.00104449	0.00141288	0.00189991	0.000888886	0.00485466	0.852363	742	0.0439573
M435T75	24	0.000377058	0.00108503	0.00165681	0.000682345	0.000989982	0.00143201	0.00141212	0.000268515	0.85244	743	0.0440166
M509T74	6	0.000634945	0.000464478	0.000413393	0.00131399	0.000441451	0.0017702	0.000616643	0.00030419	0.852761	744	0.0440758
M272T64	48			0.00106568	0.00325029	0.00335808	0.00147338	0.00183769	0.0026886	0.853798	745	0.0441351
M373T614	48			0.000760019	0.000637943	0.000178749	0.00166882	0.000533649	0.000785457	0.85573	746	0.0441943
M353T682	48			0.00113642	0.00129469	0.00159728	0.00106108	0.00092236	0.00147282	0.855836	747	0.0442536
M609T504	24	0.00022039	0.00215087	0.0117827	0.00172953	0.0064049	0.00182516	0.00488052	0.000584686	0.859405	748	0.0443128
M283T75	12	0.00154061	0.00178578	0.00692731	0.00186991	0.00233193	0.00397025	0.0010102	0.00604867	0.861197	749	0.044372
M151T83	12	0.00274818	0.00981254	0.012439	0.00265261	0.00544614	0.00848885	0.00235886	0.00927034	0.86527	750	0.0444313
M477T74	12	0.00036081	0.000402392	0.00194	0.00062344	0.000441053	0.000872119	8.70275e-05	0.0015779	0.86544	751	0.0444905
M229T75	24	0.000552546	0.00229817	0.00172151	0.000916752	0.00181736	0.00144305	0.00212124	0.000482121	0.865673	752	0.0445498
M351T75	6	0.00105294	0.000339798	0.00047234	0.00300797	0.00067709	0.00178731	0.00107008	0.000872228	0.866047	753	0.044609
M205T75	12	0.00112529	0.00135298	0.00830766	0.00145479	0.00210605	0.00937581	0.00140355	0.00110133	0.873921	754	0.0446682
M315T790	24	0.00207756	0.00538924	0.00143062	0.000424742	0.00189056	0.00473591	0.00164003	0.000124092	0.877035	755	0.0447275
M381T78	48			0.00429535	0.00868501	0.0100847	0.00353079	0.0048411	0.00586862	0.878767	756	0.0447867
M232T1440	6	0.000982702	0.00049977	0.000458099	0.00319311	0.000842317	0.00282271	0.000741613	0.00123904	0.879268	757	0.044846
M317T75	12	0.000971037	0.000918521	0.00388784	0.000871295	0.00133725	0.00454255	0.000846093	0.00066591	0.879432	758	0.0449052
M623T1450	6	0.000474718	1e-18	0.000280769	0.00182092	0.000430831	0.00121066	0.000601829	0.000609367	0.880097	759	0.0449645
M361T75	12	0.000733443	0.000917761	0.00396486	0.000992758	0.00104383	0.00208398	0.000424198	0.00249458	0.881868	760	0.0450237
M585T498	48			0.000234191	0.00194309	0.000317214	0.000343419	0.00148241	0.00172782	0.881957	761	0.0450829
M247T640	12	0.00115207	0.0013188	0.00473443	0.00166678	0.000269396	0.000227876	0.000587693	0.00922025	0.884888	762	0.0451422
M475T74	12	0.000227729	0.000211782	0.00202301	0.000398312	0.00045373	0.000852901	9.72453e-05	0.001159	0.88542	763	0.0452014
M491T75	12	0.000431668	0.000498924	0.00213062	0.000482409	0.000737141	0.00136002	0.000266241	0.00147924	0.886584	764	0.0452607
M351T534	48			0.00817511	0.013393	0.0106468	0.00595161	0.0141646	0.0105729	0.88759	765	0.0453199
M451T73	24	0.000120786	0.000457333	0.00128406	0.000385416	0.000698751	0.000933125	0.000575174	0.000209534	0.890166	766	0.0453791
M377T74	24	0.000352939	0.00132823	0.0019466	0.000814259	0.00136797	0.00163322	0.00100136	0.000175353	0.892181	767	0.0454384
M177T68	48			0.00073279	0.00086921	0.00145747	0.000284183	0.000424154	0.000813335	0.894008	768	0.0454976
M523T408	24	0.000932252	0.00232457	0.00274106	0.00061716	0.00270576	0.000737294	0.00298559	0.000627182	0.896756	769	0.0455569
M97T65	48			0.000507525	0.02951	0.0348305	0.014061	0.00106058	0.00220597	0.90011	770	0.0456161
M289T75	6	0.000865176	0.000544132	0.000362164	0.00307723	0.000691628	0.00271641	0.000608518	0.00124432	0.901366	771	0.0456754
M171T67	12	0.000375832	0.000606618	0.0017373	0.00031198	0.000240582	0.00132502	0.000502032	0.000757464	0.902736	772	0.0457346
M309T587	48			0.0113684	0.0180503	0.0108182	0.00719081	0.0230575	0.0208907	0.90467	773	0.0457938
M353T682	24	0.000393413	0.00187698	0.00361856	0.0015915	0.00131279	0.00198703	0.00289809	0.000890994	0.906224	774	0.0458531
M151T75	12	0.00279081	0.00283379	0.0113951	0.00326921	0.00343966	0.00656847	0.00170448	0.00735665	0.906624	775	0.0459123
M163T64	48			0.00698934	0.0197256	0.0220927	0.00244588	0.00576149	0.0190567	0.907658	776	0.0459716
M272T64	24	0.000750058	0.00144308	0.00194628	0.00122967	0.00143147	0.00132628	0.00185618	0.000579601	0.907808	777	0.0460308
M259T64	48			0.00278779	0.00557129	0.00765645	0.00283089	0.00273096	0.00443349	0.909257	778	0.04609
M245T65	24	0.0008567	0.00375634	0.00317793	0.000397109	0.00224926	0.00443696	0.00157109	0.000482878	0.910648	779	0.0461493
M163T96	24	0.0386326	0.183032	0.0377463	0.0516058	0.0687255	0.101446	0.117771	0.0410215	0.912541	780	0.0462085
M509T689	12	1e-18	0.0004198	0.00521793	1e-18	0.000406245	0.00106738	6.85723e-05	0.00342692	0.913846	781	0.0462678
M201T76	12	0.00133486	0.00142424	0.00345985	0.00108365	0.00121967	0.00253194	0.000886166	0.00298863	0.917246	782	0.046327
M565T62	12	0.00330805	0.00323394	0.00968117	0.00280421	0.0028546	0.00657673	0.0021888	0.00654349	0.918391	783	0.0463863
M153T75	12	0.00255686	0.00285186	0.0105651	0.00302271	0.00391673	0.00648955	0.00174492	0.00781802	0.921473	784	0.0464455
M309T77	48			0.000372684	0.000657623	0.00099509	0.00030215	0.000313244	0.000555634	0.923591	785	0.0465047
M305T75	6	0.00078089	0.000497831	0.000311849	0.00178439	0.000518807	0.0017198	0.000586418	0.000371165	0.924369	786	0.046564
M191T657	48			0.000575077	0.00195486	0.00147379	0.000819264	0.00109797	0.00147342	0.924652	787	0.0466232
M333T64	48			0.00109826	0.000961521	0.000501347	0.00060862	0.000734698	0.00257015	0.925132	788	0.0466825
M161T57	48			0.00787344	0.0189999	0.0225654	0.00282903	0.00638091	0.0188585	0.926449	789	0.0467417
M357T73	12	0.000395916	0.000271697	0.00188207	0.000450658	0.000475752	0.00104338	0.000222329	0.00143806	0.926898	790	0.0468009
M289T807	24	0.00032394	0.00159627	0.00460918	0.000251248	0.00171355	0.00334088	0.00209141	9.27116e-05	0.928269	791	0.0468602
M111T75	6	0.00257287	0.00152725	0.00103085	0.00839886	0.00172955	0.00563438	0.00202866	0.00342565	0.929245	792	0.0469194
M593T539	12	0.000889994	0.000689229	0.00116669	0.000106067	0.000297016	0.000815525	0.00016253	0.00145063	0.934581	793	0.0469787
M203T103	24	0.0009556	0.00284441	0.00225099	0.000975507	0.0025046	0.00115053	0.00204914	0.00151303	0.934708	794	0.0470379
M343T75	48			0.000942878	0.00131071	0.00171488	0.000369239	0.000900958	0.00136455	0.934726	795	0.0470972
M285T75	12	0.0031614	0.00312238	0.0128149	0.00324668	0.00411789	0.00781398	0.00175382	0.00966329	0.936022	796	0.0471564
M241T54	24	0.000422338	0.00156514	0.00503192	0.00179323	0.00267682	0.00255156	0.00293149	0.00100658	0.937451	797	0.0472156
M666T791	12	0.0132091	0.0126742	0.0630526	0.0146955	0.0156589	0.0381844	0.0100599	0.0446086	0.93773	798	0.0472749
M377T74	6	0.000883079	0.00053321	0.00046325	0.00220501	0.00064172	0.00235781	0.000700853	0.000576159	0.937916	799	0.0473341
M287T75	12	0.00193145	0.00191206	0.00884685	0.00210884	0.0028455	0.00487871	0.00123567	0.006495	0.939356	800	0.0473934
M351T75	12	0.00030543	0.000852833	0.00332593	0.000960139	0.000785803	0.00238169	0.000554627	0.00197648	0.939643	801	0.0474526
M301T772	48			0.00126644	0.00290126	0.00261033	0.000529697	0.00174941	0.00313958	0.942069	802	0.0475118
M270T68	12	0.000450231	0.00047949	0.00219727	0.00083027	0.000466486	0.00165219	0.000375048	0.00131218	0.944176	803	0.0475711
M551T75	12	0.00044785	0.000262659	0.00201054	0.000503837	0.000502531	0.000672259	0.000156228	0.00174612	0.946746	804	0.0476303
M311T657	48			0.00246604	0.00407268	0.00523924	0.00187796	0.00247081	0.00383782	0.946843	805	0.0476896
M219T74	6	0.00894537	0.004625	0.00441928	0.0379914	0.00713666	0.0169597	0.0112655	0.0182654	0.946874	806	0.0477488
M475T74	48			0.000557707	0.000591808	0.00109664	8.431e-05	0.000519841	0.000687196	0.947	807	0.0478081
M531T49	12	0.00475887	0.00315868	0.00945158	0.00283884	0.00321551	0.00745955	0.00251327	0.00648379	0.947397	808	0.0478673
M359T75	24	0.000651677	0.00240888	0.00226185	0.00137271	0.00205583	0.00215751	0.00216645	0.000471204	0.948914	809	0.0479265
M213T75	24	0.000268637	0.00108642	0.000500857	0.00054381	0.000681814	0.00061889	0.000970358	0.000191263	0.949329	810	0.0479858
M142T118	6	0.000567514	0.000555426	8.00417e-05	0.00263437	0.000795315	0.00241801	0.000418293	1e-18	0.9494	811	0.048045
M201T76	6	0.000932294	0.000834853	0.000516158	0.00308281	0.000930608	0.00272395	0.00144798	0.000461816	0.950345	812	0.0481043
M135T1443	48			0.00364972	0.00577319	0.00453726	0.00125662	0.00716829	0.00639318	0.95405	813	0.0481635
M129T72	24	0.000453612	0.00166649	0.00126724	0.000540565	0.00137522	0.000869508	0.00122991	0.000365447	0.954442	814	0.0482227
M666T1443	6	0.00383661	0.00477793	0.00282496	0.0301731	0.00579079	0.0228059	0.00604212	0.00875835	0.955913	815	0.048282
M101T95	6	0.0118947	0.00929261	0.00355159	0.0522353	0.0222192	0.0190599	0.00934501	0.0237324	0.956821	816	0.0483412
M481T447	24	0.000700872	0.00188954	0.000791929	5.98957e-05	0.00145799	0.000748619	0.000705622	0.000431834	0.957162	817	0.0484005
M335T715	12	0.00269075	0.00414048	0.0107591	0.00739414	0.00212159	0.00659893	0.0108828	0.00594918	0.957227	818	0.0484597
M309T666	48			0.00172109	0.0025873	0.00333261	0.00141157	0.0015102	0.00219977	0.957375	819	0.048519
M666T1443	12	0.00427138	0.00488787	0.0292434	0.00440916	0.00455556	0.0185516	0.00380115	0.0174162	0.96069	820	0.0485782
M417T74	12	0.000403397	0.000472113	0.00276403	0.000602099	0.000780123	0.00134622	0.000227775	0.00175291	0.960957	821	0.0486374
M319T772	24	0.00209577	0.00784003	0.00772597	0.00269641	0.0074436	0.00701665	0.00488484	0.000576467	0.962278	822	0.0486967
M217T75	6	0.0291801	0.0158406	0.0149483	0.123775	0.0234082	0.0559374	0.0388727	0.0605852	0.965628	823	0.0487559
M203T103	48			0.00218588	0.00395153	0.00309973	0.00077518	0.00393299	0.00469145	0.96955	824	0.0488152
M211T75	24	0.000692322	0.00292743	0.00174737	0.00137416	0.00181764	0.00177157	0.00250307	0.000731847	0.973302	825	0.0488744
M511T73	6	0.000304748	0.000274632	0.000217564	0.00157225	0.000313886	0.00138379	0.000282885	0.00033071	0.973829	826	0.0489336
M585T498	24	0.000751528	0.00088243	0.00121515	0.000235423	0.000767599	0.000244782	0.00131566	0.000715678	0.973887	827	0.0489929
M309T666	24	0.000542909	0.00300157	0.00538946	0.00224667	0.00218835	0.00249731	0.00499293	0.00133204	0.974533	828	0.0490521
M607T574	12	0.00283452	0.00474958	0.00276241	0.00311097	0.00277814	0.0052773	0.00178029	0.0037386	0.974571	829	0.0491114
M99T63	24	0.000206782	0.00130995	0.000799287	0.000486077	0.00134519	0.000251764	0.000790811	0.000451567	0.978822	830	0.0491706
M309T587	24	0.00530619	0.0120629	0.00856363	0.00103363	0.010671	0.0081148	0.00652059	0.00133297	0.979599	831	0.0492299
M272T64	12	0.000927461	0.00109005	0.00260128	0.000897453	0.00138274	0.00179939	0.000843899	0.00153761	0.980129	832	0.0492891
M419T75	24	0.000228198	0.000964689	0.00106998	0.00063798	0.000804435	0.000855803	0.000950132	0.000265663	0.980561	833	0.0493483
M309T587	12	0.00426905	0.00337975	0.0172379	0.0046793	0.00254167	0.0122684	0.00577183	0.00929964	0.984569	834	0.0494076
M507T73	6	0.000477965	0.000255036	0.000206572	0.00120294	0.000252895	0.00147522	0.000275493	0.00011345	0.987574	835	0.0494668
M299T63	24	0.000197754	0.00070937	0.000380011	0.000353383	0.00033374	9.23856e-05	0.00116763	2.92634e-05	0.988188	836	0.0495261
M437T75	6	0.00040215	0.000299371	0.00022125	0.00121684	0.000263089	0.000931037	0.000258887	0.000671006	0.989461	837	0.0495853
M209T451	12	0.000577466	0.000758814	0.00172217	0.000633931	4.05953e-05	0.00131819	0.000887799	0.00146663	0.990471	838	0.0496445
M519T526	48			0.00230766	0.00813425	0.00759887	0.00365209	0.00447863	0.00504957	0.991056	839	0.0497038
M101T95	24	0.00400465	0.100489	0.00616515	0.00807195	0.0192008	0.0233068	0.0590163	0.018254	0.992155	840	0.049763
M209T77	24	0.000526314	0.00222756	0.000674695	0.000893122	0.00153473	0.000348683	0.00185154	0.000604399	0.993636	841	0.0498223
M317T64	48			0.00722002	0.00578543	0.00640351	0.00269603	0.00559357	0.0112579	0.995843	842	0.0498815
M397T691	48			0.000565738	0.000726836	0.0011164	0.000398732	0.000386609	0.000688141	0.996608	843	0.0499408
M491T49	12	0.00312787	0.00258833	0.00648932	0.00212405	0.00245843	0.00502146	0.00191813	0.00495302	0.996795	844	0.05
