# Supplementary material for: Herbivore-induced chemical and molecular responses of the kelps Laminaria digitata and Lessonia spicata
Source: PLoS One. 2017 Mar 2;12(3):e0173315. doi: 10.1371/journal.pone.0173315 (PMC5333891; doi:10.1371/journal.pone.0173315)
Supplement: S5 Table — Peak assignation, ion identification and relative abundance calculation were processed by XCMS analysis. Each ion is identified by a unique ID (MxTy) indicating its mass (Mx, mz) and retention time (Ty, min). Ion ID indicated in bold shows T-test and FDR tests with P<0.01. (XLSX) [file pone.0173315.s006.xlsx]

## Sheet: S5 Table
		Relative Ion abundance from Grazed Lessonia spicata samples			Relative Ion abundance from Control Lessonia spicata samples
Ion ID	Sampling Time (hours)	Grazed-1 (B1)	Grazed-2 (B2)	Grazed-3 (B3)	Control-1 (C1)	Control-2 (C2)	Control-3 (C3)	T-test	Rank	FDR
M124T85	48	0.143678	0.0869204	0.170988		0.724594	0.737679	0.000346236	1	1.52812e-05
M670T1576	12	1e-18	0.0122529	1e-18	0.292861	0.397972	0.317771	0.000485027	2	3.05623e-05
M297T1469	6	0.019	0.014	0.0209	0.493	0.681226	0.531	0.000665405	3	4.58435e-05
M307T938	6	1e-18	0.00653183	1e-18	0.252744	0.18114	0.17872	0.00115763	4	6.11247e-05
M707T1572	12	1e-18	0.0541856	1e-18	0.153802	0.193642	0.179483	0.00184378	5	7.64059e-05
M178T93	48	0.03538	0.0365176	0.0284672		1e-18	1e-18	0.00195049	6	9.1687e-05
M339T779	24	0.0603883	0.0962718	0.0685958	1e-18	0.00314021	1e-18	0.00245774	7	0.000106968
M124T89	12	0.05461	0.0321436	0.0828459	0.15313	0.152432	0.160488	0.00267708	8	0.000122249
M83T561	48	3.20146	2.92492	2.66074		1.02753	1.12932	0.00287323	9	0.000137531
M268T640	12	0.0992	0.0545	0.0846	1e-18	1e-18	1e-18	0.00379819	10	0.000152812
M388T600	48	1e-18	1e-18	1e-18		0.0164245	0.0229008	0.00386782	11	0.000168093
M500T616	6	0.551383	0.536443	0.289847	1e-18	1e-18	1e-18	0.00563385	12	0.000183374
M219T597	48	8.8955	7.41998	8.55389		2.42866	0.275522	0.00592582	13	0.000198655
M352T602	48	1e-18	1e-18	1e-18		0.0381765	0.057563	0.00700274	14	0.000213936
M345T767	6	0.0135777	1e-18	1e-18	1.52216	0.735429	1.31544	0.00729392	15	0.000229218
M291T496	48	1e-18	1e-18	1e-18		0.007764	0.0125911	0.0109342	16	0.000244499
M403T732	6	0.0813807	0.0657366	0.131516	1e-18	0.0105763	1e-18	0.0113849	17	0.00025978
M136T89	24	1e-18	1e-18	1e-18	0.0581134	0.0614791	0.0266416	0.0117484	18	0.000275061
M500T620	6	0.351113	0.505173	0.204664	1e-18	1e-18	1e-18	0.0151451	19	0.000290342
M349T685	6	0.203	0.089	0.0948965	1.08	1.14	2.14	0.0186134	20	0.000305623
M235T92	12	0.0101126	1e-18	1e-18	0.0414433	0.10525	0.105143	0.0200385	21	0.000320905
M129T299	48	0.00337755	1e-18	1e-18		0.00767635	0.0101948	0.0203217	22	0.000336186
M197T539	12	1e-18	0.00974021	0.0388406	0.271457	0.143986	0.37797	0.0224093	23	0.000351467
M556T660	12	0.188664	0.183167	0.395611	1e-18	0.0140672	1e-18	0.0230908	24	0.000366748
M161T613	12	0.641912	0.357121	0.28918	0.883158	0.867444	1.21627	0.0234458	25	0.000382029
M327T744	12	0.00809372	1e-18	1e-18	0.0175808	0.0313734	0.0432009	0.0236675	26	0.000397311
M297T610	12	1e-18	1e-18	1e-18	0.0288293	0.0498	0.0820657	0.0258266	27	0.000412592
M339T779	12	1e-18	0.00298373	1e-18	0.0395146	0.0162347	0.0204398	0.0279297	28	0.000427873
M131T88	48	0.0160941	0.102469	0.0476684		0.246208	0.184068	0.0280761	29	0.000443154
M269T787	48	0.00319136	0.01427	1e-18		0.0413469	0.0283559	0.0293537	30	0.000458435
M383T738	48	1e-18	1e-18	1e-18		0.127	0.0615	0.0307111	31	0.000473716
M219T358	6	1e-18	1e-18	1e-18	0.388376	0.131999	0.206837	0.0333864	32	0.000488998
M200T85	12	0.0235014	0.0322444	0.0392595	1e-18	0.0197937	1e-18	0.0353114	33	0.000504279
M201T97	12	0.127394	0.117594	0.127936	1e-18	1e-18	0.0905549	0.0362539	34	0.00051956
M129T85	6	0.0511216	0.0259872	0.0738348	1.11216	0.50632	0.45669	0.038494	35	0.000534841
M271T936	6	0.0195206	0.00731723	0.047	3.12097	1.17549	1.37	0.0394373	36	0.000550122
M135T86	48	0.193894	0.0925625	0.17097		0.0203526	0.0157411	0.0427447	37	0.000565403
M499T633	6	0.484126	0.893702	0.387531	0.239062	0.00108129	1e-18	0.0434068	38	0.000580685
M555T669	6	0.66665	1.77053	1.79062	1e-18	0.576597	1e-18	0.0436499	39	0.000595966
M312T705	48	0.0111707	0.0244501	0.0223218		1e-18	0.00279687	0.0454899	40	0.000611247
M706T1573	48	1e-18	1e-18	1e-18		0.183189	0.0746097	0.0498854	41	0.000626528
M359T498	48	1e-18	1e-18	1e-18		0.00985247	0.0246	0.0518931	42	0.000641809
M671T764	12	1e-18	0.000777887	0.00823414	0.0274119	0.12688	0.128407	0.0528818	43	0.00065709
M161T556	12	0.0317406	1.25705	2.72871	4.43602	8.96295	4.37565	0.054908	44	0.000672372
M335T764	12	0.0125487	1e-18	0.0958831	0.640917	0.178638	0.793173	0.0553149	45	0.000687653
M693T1571	12	1e-18	1e-18	1e-18	0.225341	1.14971	1.32246	0.0575758	46	0.000702934
M215T570	12	1e-18	0.0110784	1e-18	0.0583497	0.26758	0.325416	0.0582934	47	0.000718215
M231T89	48	0.0557118	0.0896884	0.0578542		0.0295283	0.0184374	0.0594103	48	0.000733496
M199T91	12	0.656193	0.198507	0.632645	0.0920418	0.151015	0.0611907	0.0594309	49	0.000748778
M163T492	24	1.66227	1.58357	0.429757	0.29382	0.0247913	0.18837	0.0599478	50	0.000764059
M365T756	12	0.0834767	0.00949765	0.0860369	0.155131	0.171933	0.33187	0.0604014	51	0.00077934
M421T809	12	1e-18	0.0345314	1e-18	0.207636	0.0611254	0.108496	0.0628196	52	0.000794621
M385T751	12	0.12457	0.0223646	0.0816368	0.437445	0.183044	0.237621	0.0643828	53	0.000809902
M359T724	48	0.0480775	0.0342	0.0291107		0.0179062	1e-18	0.0653667	54	0.000825183
M135T1447	6	0.129297	0.249409	0.952669	6.02487	1.30124	5.95643	0.0657313	55	0.000840465
M339T628	12	1e-18	0.00381642	1e-18	0.020915	0.0176574	0.0550733	0.0676061	56	0.000855746
M367T643	6	0.109618	0.0567983	0.0224	0.328936	0.145988	0.176284	0.0678779	57	0.000871027
M237T462	12	0.0967248	0.00898558	0.0188357	0.0858135	0.179284	0.223067	0.0689685	58	0.000886308
M367T654	24	0.999235	0.171615	0.875472	0.102415	0.00374811	0.0216622	0.069377	59	0.000901589
M421T751	6	0.0469202	0.0957845	0.0645914	1e-18	1e-18	0.0483379	0.06964	60	0.00091687
M155T88	48	0.0831066	0.0893076	0.0214422		0.136568	0.147599	0.0713086	61	0.000932152
M265T640	12	6.8982	14.8378	32.098	0.0176475	0.0207595	0.104733	0.0738785	62	0.000947433
M705T1573	48	0.0563503	0.163917	0.127182		1e-18	0.0113045	0.074487	63	0.000962714
M163T574	12	0.121669	0.154263	0.0589467	0.174864	0.613641	0.549354	0.0748237	64	0.000977995
M223T602	48	0.710979	1.88161	2.05197		0.0497228	0.123212	0.0748618	65	0.000993276
M217T92	48	0.0182295	0.0836143	0.076572		19.7071	6.59467	0.0751167	66	0.00100856
M555T665	6	0.229559	1.65358	1.89648	1e-18	0.0770265	1e-18	0.0767382	67	0.00102384
M136T83	6	1e-18	0.0155391	1e-18	1.19703	0.16663	0.775625	0.0771104	68	0.00103912
M195T132	24	1e-18	1e-18	1e-18	0.0311483	0.050707	0.00708215	0.0785243	69	0.0010544
M669T731	12	0.106386	0.0800186	0.334634	0.274738	0.750155	0.76142	0.0786626	70	0.00106968
M253T1576	12	1e-18	1e-18	1e-18	0.00528298	0.05315	0.0532386	0.0801823	71	0.00108496
M229T169	48	0.16139	0.315364	0.175127		0.0091226	0.073838	0.0812203	72	0.00110024
M349T685	48	0.19	0.268	0.366		0.128733	0.0405149	0.0813725	73	0.00111553
M482T663	6	0.141359	0.123177	0.328877	1e-18	0.0924079	1e-18	0.0829236	74	0.00113081
M291T799	12	1e-18	1e-18	1e-18	0.0109	0.0143648	0.0417695	0.0839911	75	0.00114609
M139T83	48	0.365889	0.634514	0.353283		0.191232	0.0544755	0.0841345	76	0.00116137
M371T837	12	1e-18	0.046174	0.34944	0.432206	0.305941	0.542054	0.0844033	77	0.00117665
M241T576	12	25.8892	14.8854	11.0667	7.67619	8.38794	4.41873	0.0858894	78	0.00119193
M313T734	48	1e-18	1e-18	1e-18		0.0383297	0.0116688	0.0864763	79	0.00120721
M482T663	24	1.16229	0.261339	0.538763	1e-18	0.0384446	0.106581	0.086818	80	0.00122249
M124T85	12	0.0446717	0.0422649	0.174441	0.285872	0.136774	0.314605	0.0870734	81	0.00123778
M484T679	12	0.292336	0.150737	0.552043	0.142873	1e-18	1e-18	0.0885695	82	0.00125306
M201T97	6	1e-18	1e-18	1e-18	0.796879	0.0597397	0.658556	0.0893444	83	0.00126834
M269T899	48	0.00741	0.0118	1e-18		0.0721121	0.0267182	0.0909483	84	0.00128362
M243T87	24	1.04228	0.575112	0.352352	0.336166	0.11866	0.0575174	0.091988	85	0.0012989
M164T484	6	0.0188041	0.00553458	0.0182104	1.19879	0.104334	0.862719	0.0940719	86	0.00131418
M95T84	12	0.130587	0.144702	0.277615	0.750792	1.27432	0.334643	0.0943927	87	0.00132946
M241T607	6	1.03426	1.19043	1.0967	17.1952	2.12117	18.837	0.0944703	88	0.00134474
M670T1468	12	0.0133638	0.00382133	0.0528909	0.0416748	0.152424	0.203099	0.0945365	89	0.00136002
M377T765	24	0.152	0.0428	0.0616321	0.0282	1e-18	1e-18	0.0953478	90	0.00137531
M169T84	48	0.461389	0.171916	0.589417		0.0358702	0.0120688	0.0956616	91	0.00139059
M115T570	6	0.277345	0.379872	0.578925	3.53523	0.585986	3.42767	0.0958112	92	0.00140587
M266T639	6	0.0750451	0.0573114	0.235624	1e-18	1e-18	1e-18	0.096585	93	0.00142115
M181T607	6	1.40677	1.59417	1.61934	26.9846	2.8369	25.3835	0.0965919	94	0.00143643
M333T795	6	0.0423423	0.202631	0.0208268	2.82369	0.371834	3.99613	0.096996	95	0.00145171
M156T89	6	0.0238752	0.0562313	0.0470343	0.425946	0.0644985	0.349189	0.0977724	96	0.00146699
M368T734	48	1e-18	1e-18	1e-18		0.00886711	0.00246	0.0983364	97	0.00148227
M359T724	24	0.606364	0.0731582	0.547737	0.0950879	0.00483936	0.0271512	0.0985524	98	0.00149756
M163T79	12	0.258458	0.078009	0.191254	1e-18	0.026835	0.105988	0.0991184	99	0.00151284
M145T85	6	0.0174975	0.0518074	0.072871	1.43011	0.102693	1.25651	0.101726	100	0.00152812
M124T452	6	0.442758	0.85605	1.62072	19.5913	1.61048	18.3539	0.103374	101	0.0015434
M319T430	48	0.00884062	0.0123335	1e-18		0.0314431	0.016425	0.104864	102	0.00155868
M379T711	24	0.873212	0.117462	0.420812	1e-18	0.00361713	0.0300934	0.104876	103	0.00157396
M187T81	48	0.0349886	0.0547023	0.0347178		0.025782	0.00991609	0.107568	104	0.00158924
M73T557	48	0.663008	1.0486	1.0695		0.613663	0.301529	0.107585	105	0.00160452
M181T674	6	0.382803	1.20243	1.12984	53.2395	3.85704	34.6611	0.108357	106	0.0016198
M180T92	6	0.0150669	0.0346722	0.0325306	1.89117	0.084681	1.49603	0.108386	107	0.00163509
M269T901	48	0.0108199	0.0117994	1e-18		0.108945	0.0341815	0.108589	108	0.00165037
M103T222	48	0.558608	1.00154	1.17447		0.463628	0.208463	0.10937	109	0.00166565
M597T657	6	0.0285364	0.122575	0.0761436	1e-18	0.0405506	1e-18	0.109419	110	0.00168093
M670T1468	48	1e-18	1e-18	1e-18		0.0979324	0.0248706	0.109426	111	0.00169621
M83T426	12	1.34903	0.404475	1.11813	2.15946	1.69776	1.31772	0.109495	112	0.00171149
M87T629	6	1.10071	0.639702	2.41631	48.8144	2.93896	37.2054	0.109548	113	0.00172677
M357T724	12	0.0608	0.0269	0.312135	0.274353	0.332	0.374935	0.10974	114	0.00174205
M405T732	48	0.00402969	0.00544079	0.00783357		0.00318462	1e-18	0.110556	115	0.00175733
M367T643	24	1.25341	0.118878	1.5214	0.18892	0.00830336	0.0547367	0.111901	116	0.00177262
M303T692	48	0.0464492	0.0920119	0.108466		0.0368466	0.0164071	0.113474	117	0.0017879
M141T1529	12	0.549746	0.237913	0.853862	0.73588	1.64908	2.46119	0.113643	118	0.00180318
M92T66	12	0.35066	0.234969	0.348609	0.32594	0.849594	0.759959	0.114969	119	0.00181846
M253T568	48	11.0885	8.93367	4.11645		3.18245	0.377996	0.116043	120	0.00183374
M501T610	12	0.0263847	0.0267015	1e-18	1e-18	1e-18	1e-18	0.116131	121	0.00184902
M501T610	6	0.0734773	0.0715244	1e-18	1e-18	1e-18	1e-18	0.116189	122	0.0018643
M122T182	12	0.268688	0.305817	0.612	0.451226	1.02855	1.07845	0.116312	123	0.00187958
M500T731	6	1e-18	0.0650046	0.0616437	1e-18	1e-18	1e-18	0.116397	124	0.00189487
M117T67	48	0.244393	0.280074	0.531862		0.140047	0.0117814	0.116399	125	0.00191015
M135T1541	12	0.00764284	1e-18	1e-18	1e-18	2.95487	2.88057	0.11653	126	0.00192543
M558T655	12	0.0674543	1e-18	0.0719585	1e-18	1e-18	1e-18	0.116532	127	0.00194071
M421T751	48	0.0755106	0.219972	0.287312		0.0319928	1e-18	0.116648	128	0.00195599
M383T800	24	1e-18	1e-18	1e-18	1e-18	0.0433	0.0384035	0.117543	129	0.00197127
M252T595	24	0.176381	0.00622409	0.254019	1e-18	1e-18	1e-18	0.117593	130	0.00198655
M345T767	12	1e-18	0.192218	0.878345	0.969951	1.2106	0.704018	0.117658	131	0.00200183
M277T85	6	0.034437	0.0373912	0.0480713	3.1817	0.0309152	2.9408	0.117946	132	0.00201711
M311T750	12	1e-18	0.0028925	0.0156475	0.233701	0.0180968	0.139473	0.118113	133	0.0020324
M309T83	6	0.0553393	0.0661231	1e-18	1e-18	1e-18	1e-18	0.119242	134	0.00204768
M359T724	6	0.118	0.0185662	1e-18	0.557101	0.222096	1.35	0.119575	135	0.00206296
M119T129	12	9.13933	1.85848	0.357297	19.6106	52.3544	125.606	0.119677	136	0.00207824
M349T838	12	1e-18	1e-18	1e-18	0.103695	0.0849615	1e-18	0.120024	137	0.00209352
M336T835	6	1e-18	1e-18	1e-18	1e-18	0.492756	0.611655	0.120706	138	0.0021088
M241T576	6	0.376616	0.917026	1.67899	77.3701	1.40944	59.3207	0.120777	139	0.00212408
M393T700	24	0.469	0.0147547	0.38	1e-18	1e-18	0.0433	0.12193	140	0.00213936
M405T786	12	0.051722	0.00092138	0.0700283	0.130033	0.054414	0.166834	0.122527	141	0.00215465
M73T557	12	0.156028	0.219654	1.06962	0.7903	1.30804	1.9307	0.1232	142	0.00216993
M319T1367	12	0.0232188	0.0166193	0.0395596	0.0344587	0.0513719	0.0786036	0.123313	143	0.00218521
M105T335	6	0.978031	2.50368	1.88297	46.7248	1.04449	52.195	0.123821	144	0.00220049
M283T1467	12	0.013	0.0106038	0.0178876	0.0338687	0.099566	0.212807	0.124063	145	0.00221577
M215T191	12	0.67638	1e-18	0.673471	0.0372511	1e-18	1e-18	0.124115	146	0.00223105
M361T794	24	0.186353	1e-18	0.1472	1e-18	0.00359	1e-18	0.12461	147	0.00224633
M579T471	6	0.0838983	0.00524905	0.14374	1e-18	1e-18	1e-18	0.124978	148	0.00226161
M157T89	6	0.0254929	0.0465985	0.0952343	1.02424	0.0378496	0.912095	0.126181	149	0.00227689
M335T845	6	1e-18	0.0886973	1e-18	6.55124	1.21042	1.96816	0.126405	150	0.00229218
M597T657	24	2.97919	0.224319	1.59654	0.0511424	0.0480893	0.116956	0.127191	151	0.00230746
M194T83	6	0.0301133	0.0852847	0.0641897	0.849152	0.0636654	1.19349	0.127459	152	0.00232274
M219T89	6	0.0376135	0.0770404	0.157885	2.27829	0.0529039	2.89222	0.12849	153	0.00233802
M281T617	48	0.167	0.101017	0.0451986		0.0107537	0.00878229	0.128736	154	0.0023533
M283T529	6	1e-18	0.0793	1e-18	0.352	0.0258	0.301252	0.128913	155	0.00236858
M235T92	24	1e-18	1e-18	1e-18	0.0316837	0.0219591	1e-18	0.129021	156	0.00238386
M165T1422	6	0.114185	0.240191	0.0824677	1.38868	0.172646	2.08896	0.129296	157	0.00239914
M199T464	12	1e-18	0.00688514	0.0164959	0.0704784	0.258026	0.623535	0.129422	158	0.00241443
M199T467	12	1e-18	0.00688514	0.0164959	0.0704784	0.258026	0.623535	0.129422	159	0.00242971
M229T218	6	0.281082	1e-18	0.385404	10.9262	0.00855296	8.76535	0.130293	160	0.00244499
M201T92	6	1e-18	0.0679732	0.176171	1.41716	0.0411453	1.38834	0.130398	161	0.00246027
M144T79	6	1e-18	0.0287776	0.062796	0.275363	0.0463781	0.159946	0.13069	162	0.00247555
M337T820	24	1e-18	1e-18	1e-18	0.0306356	0.0453993	1e-18	0.130892	163	0.00249083
M139T83	24	0.651163	0.145021	0.640925	0.302801	0.0281243	0.0196291	0.131075	164	0.00250611
M216T543	24	0.217137	0.315468	1e-18	1e-18	0.00364299	1e-18	0.13148	165	0.00252139
M241T652	6	0.352778	0.847319	0.840687	41.7321	1.61539	23.9229	0.134297	166	0.00253667
M139T83	6	0.0338174	0.0624278	0.0680986	1.33147	0.098744	2.27476	0.134356	167	0.00255196
M97T142	6	1.44351	0.457926	3.80164	24.4723	1.64538	34.7899	0.134898	168	0.00256724
M98T85	6	0.098172	0.370946	0.36522	6.10955	0.166673	4.48925	0.135774	169	0.00258252
M368T654	48	0.0473	0.0561	0.128		0.0178881	1e-18	0.135924	170	0.0025978
M160T85	6	0.0233303	0.0433572	0.061065	0.881116	0.0192225	1.23122	0.137367	171	0.00261308
M163T619	6	0.0779275	0.683082	0.362952	11.3419	0.0484911	15.7519	0.137446	172	0.00262836
M231T174	12	1.2368	1e-18	0.875565	0.0590861	0.0137595	1e-18	0.138096	173	0.00264364
M481T662	6	0.409597	2.7717	0.963131	1e-18	0.175893	1e-18	0.138236	174	0.00265892
M119T458	48	18.9956	3.16784	0.999306		37.2531	18.6531	0.138447	175	0.00267421
M349T825	12	1e-18	1e-18	0.0162085	0.154742	0.209229	1e-18	0.139125	176	0.00268949
M116T426	12	1.77731	0.456688	1.76362	6.30534	1.65167	3.85149	0.139304	177	0.00270477
M557T663	6	0.0198966	0.0643318	0.181089	1e-18	1e-18	1e-18	0.139619	178	0.00272005
M181T574	6	0.312044	1.8343	2.12882	125.032	2.78189	71.501	0.140041	179	0.00273533
M241T534	12	7.21287	4.1897	8.2903	5.69499	2.65539	2.43044	0.140053	180	0.00275061
M256T90	6	1e-18	0.0486417	0.232731	1.27845	0.0691267	0.967706	0.140398	181	0.00276589
M161T81	12	0.274666	0.050106	0.35257	1e-18	1e-18	0.127027	0.140721	182	0.00278117
M85T356	48	1.53138	2.68227	1.15655		0.760173	0.406309	0.140982	183	0.00279645
M669T1574	48	1e-18	1e-18	1e-18		1.0473	0.200948	0.142233	184	0.00281174
M241T86	12	0.179562	0.119454	0.0634181	0.492311	0.691526	0.11726	0.142417	185	0.00282702
M303T711	48	0.042	0.107	0.0828469		0.0368	0.0164113	0.142553	186	0.0028423
M135T1447	12	1.37148	0.154599	0.475263	0.635265	6.96135	4.71026	0.142769	187	0.00285758
M405T654	24	1.38153	0.0771549	0.652866	0.0332684	1e-18	0.0163908	0.142788	188	0.00287286
M385T751	6	0.0935473	0.173088	0.109198	0.514066	0.106634	0.477976	0.143054	189	0.00288814
M500T620	12	0.207334	0.406373	1.12926	0.180318	1e-18	1e-18	0.143161	190	0.00290342
M293T734	6	0.101832	0.138	0.197	3.29667	0.0703168	2.25435	0.143344	191	0.0029187
M213T89	6	0.0287943	0.0525488	0.306397	2.52709	0.0291295	3.55295	0.143538	192	0.00293399
M149T86	48	0.0251727	0.0664925	0.0476076		0.0916458	0.0697547	0.144149	193	0.00294927
M196T661	6	0.00394194	0.0129962	0.0215429	0.267469	0.022517	0.134388	0.144184	194	0.00296455
M165T407	48	0.233476	0.355853	0.337088		0.214139	0.210594	0.144511	195	0.00297983
M556T660	6	0.109991	0.43328	0.141213	1e-18	0.0982664	1e-18	0.144774	196	0.00299511
M483T679	6	0.0176561	2.48789	2.33695	1e-18	0.308148	0.175826	0.145205	197	0.00301039
M385T912	6	0.0898353	0.0531438	0.16789	1e-18	0.0789	1e-18	0.1455	198	0.00302567
M178T93	6	1e-18	0.0142316	1e-18	0.710062	0.0582082	0.280755	0.145813	199	0.00304095
M361T518	24	1e-18	0.0338	0.0190094	1e-18	1e-18	1e-18	0.146332	200	0.00305623
M269T500	6	0.0241	0.415	1e-18	7.45	0.156	4.24	0.146604	201	0.00307152
M88T193	6	1e-18	1e-18	1.37951	7.89451	0.0113405	9.66055	0.146654	202	0.0030868
M337T820	6	1e-18	1e-18	1e-18	0.110836	1e-18	0.0620766	0.146732	203	0.00310208
M367T654	6	0.102915	0.00987144	1e-18	0.328984	0.184	0.0573933	0.147309	204	0.00311736
M369T785	12	1e-18	1e-18	0.0624725	0.0809759	0.103041	0.342359	0.14744	205	0.00313264
M75T59	48	0.244377	0.69523	0.820096		0.212976	0.0536952	0.14745	206	0.00314792
M242T128	12	0.136617	1e-18	0.152598	0.00578901	1e-18	0.0209975	0.147676	207	0.0031632
M79T83	6	0.174418	0.165314	0.161488	3.2245	0.715637	7.9395	0.147752	208	0.00317848
M227T514	6	0.0734294	0.814017	1e-18	10.2382	0.258881	5.98896	0.147763	209	0.00319377
M143T239	6	0.552556	0.0655312	1.3894	10.2805	0.200363	8.04921	0.148383	210	0.00320905
M484T734	6	1e-18	1e-18	1e-18	2.98144	1e-18	1.63926	0.148533	211	0.00322433
M397T730	48	0.00594692	0.0142717	0.028057		1e-18	1e-18	0.148676	212	0.00323961
M266T639	12	0.0758626	1.38509	2.71646	0.0487072	1e-18	0.0517037	0.149271	213	0.00325489
M159T205	6	1e-18	0.00762952	0.184016	0.718383	0.0495858	0.537513	0.14968	214	0.00327017
M310T1435	48	0.0478598	0.173952	0.154983		0.0331843	0.0221521	0.149729	215	0.00328545
M146T85	12	0.0575405	0.00408993	0.0697882	0.0721745	0.147908	0.324395	0.149861	216	0.00330073
M247T83	48	0.00323424	0.0190368	0.0117797		1e-18	1e-18	0.149879	217	0.00331601
M120T86	6	0.0116448	0.11053	0.277887	4.12329	1.13418	0.797521	0.149929	218	0.0033313
M166T608	6	0.00458129	0.00537686	0.0260701	0.273439	0.00981173	0.161587	0.150333	219	0.00334658
M135T1335	12	0.368516	0.206689	0.933184	0.49707	2.36977	1.82814	0.150535	220	0.00336186
M210T90	6	0.00476111	0.0087466	0.154416	1.30491	0.0427634	0.78868	0.150552	221	0.00337714
M555T669	12	0.495824	0.821019	3.03192	0.104936	1e-18	1e-18	0.150763	222	0.00339242
M155T552	48	0.862626	2.80106	1.78642		0.40635	0.457023	0.151252	223	0.0034077
M127T599	48	0.119053	0.383864	0.465893		0.102903	0.00831596	0.151454	224	0.00342298
M339T628	24	0.395568	0.0472358	0.162584	0.0499876	1e-18	0.00533969	0.151673	225	0.00343826
M183T89	6	0.0188087	0.0628869	0.365779	1.82519	0.0715203	1.42443	0.151696	226	0.00345355
M357T767	12	1e-18	0.00189349	1e-18	0.210527	1e-18	0.11374	0.15212	227	0.00346883
M88T193	48	0.22315	0.0753236	0.209273		0.0509316	0.0550563	0.152134	228	0.00348411
M322T762	24	1e-18	0.0180487	0.0189492	1e-18	0.00366734	1e-18	0.152175	229	0.00349939
M669T1573	48	1e-18	1e-18	1e-18		0.776068	0.134485	0.153013	230	0.00351467
M397T730	24	0.151818	0.00696886	0.0847925	1e-18	1e-18	0.0198662	0.153245	231	0.00352995
M87T750	24	17.5755	1.6632	10.6198	3.7216	0.277666	0.920228	0.153355	232	0.00354523
M109T84	12	3.83821	0.0366276	5.76093	0.178167	0.149607	0.437581	0.154034	233	0.00356051
M169T90	24	1e-18	1e-18	1e-18	0.0356979	0.0184424	1e-18	0.154849	234	0.00357579
M223T90	6	1e-18	0.00849054	1e-18	1e-18	0.0820029	0.139294	0.154903	235	0.00359108
M333T78	6	0.0225213	0.0437227	1e-18	1e-18	1e-18	1e-18	0.155159	236	0.00360636
M133T326	12	0.453477	0.0252485	0.331243	0.0679436	0.0337	0.0392858	0.155915	237	0.00362164
M310T89	6	0.0360566	0.0389981	0.125265	1.20119	0.0576197	0.677377	0.156126	238	0.00363692
M669T1574	12	1e-18	0.139086	0.748732	0.361082	1.20074	1.25452	0.156896	239	0.0036522
M343T692	24	0.299599	0.0070765	0.175001	0.0305386	1e-18	0.00628092	0.156989	240	0.00366748
M483T687	6	0.0558848	2.14415	0.994248	1e-18	0.0439245	1e-18	0.157113	241	0.00368276
M325T540	24	0.913541	0.290189	0.355105	0.356473	1e-18	1e-18	0.157469	242	0.00369804
M195T91	6	1e-18	0.0140297	0.351965	2.06314	0.0643494	3.60768	0.157931	243	0.00371333
M265T640	6	1.37357	0.809703	3.60994	0.801401	0.00963093	0.411942	0.160327	244	0.00372861
M253T140	12	1.85807	1e-18	2.67542	0.253188	0.0215859	0.158248	0.160448	245	0.00374389
M484T679	6	0.0568279	0.481964	1.07875	1e-18	0.0646456	0.0218585	0.160857	246	0.00375917
M111T86	6	0.0169272	0.0800425	0.444551	0.315989	0.509217	0.466918	0.160861	247	0.00377445
M348T848	12	1e-18	0.00326	1e-18	0.0588	1e-18	0.114	0.161296	248	0.00378973
M151T87	6	1e-18	0.0414161	0.0542178	0.51095	1e-18	0.375654	0.161449	249	0.00380501
M309T765	6	0.233081	0.412925	0.0206574	9.17227	0.840104	3.35726	0.161611	250	0.00382029
M353T643	6	0.00659	1e-18	1e-18	0.585611	0.124	1.7	0.161996	251	0.00383557
M322T762	6	0.00513014	0.00592907	0.020282	0.286318	0.173089	1e-18	0.162264	252	0.00385086
M335T772	12	0.0603971	1e-18	0.397847	0.402958	0.272642	0.505308	0.162528	253	0.00386614
M385T687	12	0.0817179	0.0646	0.14	0.529419	0.0512	0.653	0.162897	254	0.00388142
M155T83	6	0.042308	0.064434	0.130028	0.728126	0.0389066	0.525997	0.162979	255	0.0038967
M385T893	12	1e-18	1e-18	1e-18	0.240386	1e-18	0.501997	0.162987	256	0.00391198
M336T762	12	1e-18	1e-18	0.029974	0.257909	1e-18	0.159765	0.163487	257	0.00392726
M500T616	12	0.0418913	0.300404	0.6315	1e-18	1e-18	0.0886503	0.163632	258	0.00394254
M135T1110	6	0.573013	0.595152	2.47069	19.5439	0.989849	10.6765	0.163656	259	0.00395782
M155T84	6	0.0316813	0.0852722	0.440474	3.61509	0.0423989	2.25212	0.164162	260	0.00397311
M397T728	24	1.87335	0.0469808	0.799044	1e-18	1e-18	0.0155949	0.164249	261	0.00398839
M199T91	6	0.0291031	0.0882822	0.423904	1.54055	0.0884332	1.26232	0.164964	262	0.00400367
M319T157	6	0.0461822	0.0789662	0.253879	1.62727	0.0472816	1.08179	0.165516	263	0.00401895
M111T462	12	0.762254	0.678673	3.73286	2.95761	3.70153	8.01763	0.16553	264	0.00403423
M118T91	24	1e-18	0.0211223	1e-18	0.0808703	0.0995399	1e-18	0.165566	265	0.00404951
M181T528	24	40.5472	0.545995	21.024	2.09603	0.60365	0.901276	0.166744	266	0.00406479
M229T89	12	0.110676	0.0806456	0.240363	0.0382075	1.24419	1.0701	0.166875	267	0.00408007
M293T87	6	0.0468	1e-18	1e-18	0.779	0.0305	0.339	0.166966	268	0.00409535
M230T89	24	0.541261	0.0862647	0.157039	0.0282718	0.0155133	0.0257129	0.167155	269	0.00411064
M336T775	6	1e-18	1e-18	0.0401807	0.286772	0.182565	1e-18	0.167169	270	0.00412592
M387T782	48	0.12554	0.345302	0.354364		0.144723	0.0111	0.167252	271	0.0041412
M483T729	12	0.00945366	1e-18	1e-18	0.0744519	0.045725	1e-18	0.167308	272	0.00415648
M119T129	48	17.0916	45.2413	15.0437		0.0564525	5.4058	0.167838	273	0.00417176
M97T478	12	1.55666	0.342726	1.5146	1.94166	1.83496	4.55694	0.167857	274	0.00418704
M239T93	6	1e-18	1e-18	1e-18	0.298644	0.0552725	0.0551246	0.168212	275	0.00420232
M345T76	12	1e-18	0.00805256	1e-18	1e-18	0.0327473	0.029477	0.168428	276	0.0042176
M131T91	6	0.0297751	0.04175	0.256189	2.27525	0.0740606	4.66843	0.168584	277	0.00423289
M369T785	6	0.0217366	0.0098271	0.413714	2.48054	0.122592	1.33116	0.168877	278	0.00424817
M229T127	24	0.158576	1e-18	0.14274	1e-18	0.0393217	1e-18	0.169018	279	0.00426345
M149T89	6	0.0511879	0.104419	0.515998	5.50518	0.301761	2.46802	0.169931	280	0.00427873
M71T87	6	0.142586	0.262607	0.554691	5.83894	0.961412	1.75916	0.169933	281	0.00429401
M265T639	12	0.935468	14.5105	36.2301	0.0269342	0.0207482	0.104865	0.170066	282	0.00430929
M219T597	6	0.137373	1.37222	0.103899	13.9113	0.582603	30.5323	0.170548	283	0.00432457
M323T779	24	1.14085	0.0281403	0.620883	0.0912655	0.0423971	0.0455264	0.170589	284	0.00433985
M327T631	48	0.272922	0.134637	0.154155		0.108416	0.0526839	0.170998	285	0.00435513
M215T718	6	0.468451	0.45826	2.8554	8.76334	0.496835	9.16576	0.171659	286	0.00437042
M265T639	6	1.21999	0.787027	3.36447	0.801487	0.00963801	0.430368	0.172136	287	0.0043857
M124T599	6	0.824314	1.17562	3.75135	25.8681	1.3109	14.1691	0.172417	288	0.00440098
M319T430	6	0.00889486	0.0138991	0.0783388	0.667834	0.00899046	0.379695	0.172516	289	0.00441626
M349T685	12	0.0328	0.0668242	0.499	0.921632	0.197	0.842254	0.173015	290	0.00443154
M154T89	48	0.120982	0.101055	0.103447		0.0973811	0.0480078	0.173052	291	0.00444682
M110T233	24	0.283738	0.0272071	0.202065	0.0547992	0.064178	0.00875736	0.173183	292	0.0044621
M153T84	12	0.931203	0.00749414	0.866896	0.119444	0.132503	0.0727334	0.173319	293	0.00447738
M325T631	6	0.0376588	0.078278	1e-18	3.59466	0.555246	0.803232	0.17342	294	0.00449267
M499T586	24	1e-18	0.0316528	1e-18	0.167729	1e-18	0.306126	0.173527	295	0.00450795
M291T496	12	1e-18	1e-18	1e-18	0.0140835	0.174418	0.0513914	0.174121	296	0.00452323
M75T556	12	0.640175	0.416471	1.76212	1.2641	2.32018	1.78842	0.174322	297	0.00453851
M379T599	24	0.786849	0.0263	0.29448	1e-18	1e-18	0.00639544	0.174663	298	0.00455379
M219T524	24	28.6472	0.0380877	56.0616	3.90945	0.549997	0.177085	0.174985	299	0.00456907
M73T62	6	0.201248	1e-18	0.640028	5.2122	0.0373654	3.05124	0.175514	300	0.00458435
M509T715	24	4.80163	1.14122	0.851277	1e-18	0.00293704	0.474769	0.175593	301	0.00459963
M126T86	6	0.0429709	0.0667781	0.197747	3.22917	0.0626733	1.52642	0.176125	302	0.00461491
M481T663	24	19.2999	1.26232	6.53134	0.355063	0.314453	0.0854058	0.176488	303	0.0046302
M385T687	6	0.0266	0.0789	0.102	2.78	0.0976	1.16	0.17711	304	0.00464548
M161T81	48	0.0937618	0.0447037	0.173706		0.0301543	0.00425464	0.177498	305	0.00466076
M205T89	6	0.0357425	0.0209646	0.108361	0.938516	0.163745	0.263248	0.17757	306	0.00467604
M165T89	6	1e-18	0.0544579	0.0562669	1.23269	0.0226292	0.571956	0.177715	307	0.00469132
M241T487	6	0.400442	0.703627	2.24734	62.9321	3.05777	23.4566	0.177991	308	0.0047066
M122T283	6	0.262989	0.359124	1.00216	4.75616	0.449228	2.59966	0.178654	309	0.00472188
M217T576	12	14.3928	22.1045	1.33328	1.18552	3.87992	2.91147	0.178881	310	0.00473716
M87T434	6	1.66935	0.89964	2.53886	27.8471	2.96284	70.3912	0.179147	311	0.00475244
M135T85	24	1.17594	0.493534	0.111233	0.0366703	0.0178735	0.185816	0.17941	312	0.00476773
M483T687	24	16.7284	0.827548	5.66568	0.101704	0.0827339	0.0919555	0.179433	313	0.00478301
M120T85	6	1e-18	0.0355509	0.0255508	1.5936	0.0715256	0.578137	0.179485	314	0.00479829
M326T700	6	0.0113819	0.0065315	0.0514655	1e-18	1e-18	1e-18	0.179657	315	0.00481357
M182T546	6	0.03254	1.90445	0.0233998	20.1015	0.378488	9.41278	0.17977	316	0.00482885
M247T640	12	1e-18	1e-18	1e-18	0.0123821	0.0179601	0.0879243	0.18012	317	0.00484413
M319T1300	6	0.0795332	0.0302076	0.328212	1.2798	0.120764	0.725662	0.180332	318	0.00485941
M87T750	6	0.482257	0.893005	4.12812	24.705	1.17671	13.1219	0.180367	319	0.00487469
M183T86	6	1e-18	0.0723623	0.113594	0.790957	1e-18	0.540347	0.180637	320	0.00488998
M267T639	6	0.0174356	0.023064	0.030705	1.03443	1e-18	0.488247	0.180706	321	0.00490526
M189T89	6	0.0426216	0.0259987	0.528374	1.62464	0.0254746	1.83135	0.180798	322	0.00492054
M152T87	6	0.0498389	0.043752	0.20179	2.17783	0.0502584	1.05579	0.18152	323	0.00493582
M229T89	6	0.0710052	0.0424595	0.235193	1.43539	0.0669327	3.09284	0.181777	324	0.0049511
M159T89	6	0.0190883	0.0083811	0.203075	0.680007	0.0308183	1.25709	0.182768	325	0.00496638
M146T85	6	0.0107705	0.0153612	0.119527	1.17529	0.0470312	0.511619	0.18318	326	0.00498166
M272T936	6	1e-18	0.00810996	1e-18	1e-18	0.117278	0.0547207	0.183263	327	0.00499694
M272T937	6	1e-18	0.00810996	1e-18	1e-18	0.117278	0.0547207	0.183263	328	0.00501222
M159T1539	48	0.0264302	0.238292	0.204342		0.0196026	1e-18	0.183633	329	0.00502751
M556T660	24	4.25554	0.0438307	1.79643	0.0605008	0.133102	0.0164222	0.183649	330	0.00504279
M405T843	6	0.0581311	0.169178	1e-18	4.62598	0.114122	1.82315	0.183821	331	0.00505807
M337T770	12	0.00801127	1e-18	0.254018	0.458059	0.0886067	0.394293	0.184365	332	0.00507335
M357T724	24	3.39	0.189676	2.47706	1.02122	0.112904	0.136	0.185016	333	0.00508863
M245T84	6	0.0227865	0.0202351	0.113754	1.83363	0.205772	0.513212	0.185647	334	0.00510391
M195T88	12	0.0245418	0.0115305	0.0718569	1e-18	0.273788	0.334334	0.18573	335	0.00511919
M117T85	12	0.0379769	0.0147568	0.105464	0.0735984	0.362292	0.154124	0.185814	336	0.00513447
M146T81	6	0.0448442	0.0550786	0.268123	1.44626	0.0757531	3.23368	0.186015	337	0.00514976
M223T656	6	0.338996	0.845409	0.154756	6.4083	0.156553	3.46932	0.186023	338	0.00516504
M295T809	48	0.00283825	1e-18	1e-18		0.00734918	0.00224971	0.186606	339	0.00518032
M88T142	6	0.0223885	1e-18	1.56124	5.6929	0.017349	4.45302	0.18703	340	0.0051956
M305T687	24	3.32958	0.142735	1.26414	0.108254	0.0578142	0.121094	0.187323	341	0.00521088
M313T734	24	1e-18	1e-18	1e-18	0.0834761	1e-18	0.032244	0.187682	342	0.00522616
M327T631	6	0.0869735	0.0269754	1e-18	9.71729	1.66035	1.57706	0.188052	343	0.00524144
M484T679	24	3.02099	0.033189	1.28551	1e-18	0.00878619	0.199518	0.188083	344	0.00525672
M337T791	12	1e-18	1e-18	1e-18	0.00553777	0.0151827	0.0619199	0.188771	345	0.005272
M547T689	6	0.0114694	0.311652	0.413163	1.62289	0.0323756	1.94382	0.188779	346	0.00528729
M211T89	6	0.0502932	0.275607	0.345404	1.27124	0.0686889	1.80732	0.188818	347	0.00530257
M215T189	12	0.89689	1e-18	0.375517	0.0372505	1e-18	1e-18	0.188937	348	0.00531785
M233T84	48	0.329102	1.5143	0.987374		0.328535	0.00641807	0.189148	349	0.00533313
M116T426	6	0.28382	0.944797	1.75874	20.8948	1.92092	57.4338	0.18917	350	0.00534841
M353T643	12	1e-18	0.00341	0.0159	0.11515	1e-18	0.257329	0.189587	351	0.00536369
M367T731	24	0.410133	0.0345209	0.202252	0.0331049	0.0230338	0.0716804	0.189679	352	0.00537897
M215T604	6	0.0975741	2.78272	0.737163	10.2331	0.427353	7.19404	0.189899	353	0.00539425
M218T190	12	2.9683	1e-18	1.15467	0.0238101	0.0118467	1e-18	0.189915	354	0.00540954
M349T838	6	0.00418895	1e-18	1e-18	0.495	1e-18	0.19106	0.189942	355	0.00542482
M421T809	24	0.996569	0.120062	0.264669	0.024494	1e-18	0.0702784	0.190115	356	0.0054401
M348T848	48	1e-18	1e-18	1e-18		0.155947	0.0178	0.190116	357	0.00545538
M319T1444	12	0.0494568	0.0145347	0.0726821	0.0462044	0.106546	0.166472	0.190174	358	0.00547066
M165T1218	12	0.280271	0.148863	0.530847	0.288638	0.927828	0.812696	0.190523	359	0.00548594
M92T66	24	3.2779	0.0721588	1.92485	0.458847	0.147283	0.262463	0.190772	360	0.00550122
M395T726	12	0.138174	0.0122	0.0426309	0.0128	1e-18	1e-18	0.190847	361	0.0055165
M509T715	6	0.0520538	0.0443268	0.221483	3.25367	0.104744	1.29687	0.191052	362	0.00553178
M161T494	6	0.117142	0.755424	0.482273	10.7981	0.406727	4.44049	0.191059	363	0.00554707
M219T780	6	0.127998	0.293509	0.0207113	1.76239	0.0282626	3.7905	0.191175	364	0.00556235
M165T85	24	0.685209	0.0756996	0.841231	0.222244	0.0329071	0.210504	0.191742	365	0.00557763
M199T584	6	0.0512629	0.0671562	0.131774	2.03553	1e-18	0.979851	0.192209	366	0.00559291
M195T91	48	0.0134694	0.044354	1e-18		0.0372162	0.126084	0.192218	367	0.00560819
M97T1584	12	0.25483	0.440618	2.42403	0.463086	6.27635	10.7739	0.192453	368	0.00562347
M401T90	6	0.0203	0.0742	1e-18	0.239	1e-18	0.263485	0.192695	369	0.00563875
M221T82	6	0.0662359	0.0481225	0.142024	1.48455	0.0584391	3.73752	0.19305	370	0.00565403
M217T442	48	3.26237	1.54717	6.31308		1.16456	0.0956872	0.193521	371	0.00566932
M291T85	6	0.0346826	0.0260363	0.111	1.23	0.0492	0.507	0.193573	372	0.0056846
M381T703	24	0.225168	1e-18	0.145743	1e-18	1e-18	0.0519	0.193778	373	0.00569988
M173T201	48	0.0420792	0.210473	0.26293		0.0414603	0.0131469	0.19392	374	0.00571516
M279T86	12	0.07782	1e-18	0.0285014	1e-18	1e-18	1e-18	0.193976	375	0.00573044
M361T518	6	0.0303	1e-18	1e-18	0.299974	0.138012	1e-18	0.194434	376	0.00574572
M241T534	6	0.901136	0.743143	1.54053	79.3248	2.23	27.5789	0.194541	377	0.005761
M482T663	12	0.542705	0.0942634	0.115064	0.0627873	1e-18	1e-18	0.194631	378	0.00577628
M279T640	6	1e-18	1e-18	1e-18	0.557	1e-18	0.202209	0.19502	379	0.00579156
M137T125	6	0.328584	0.0798042	2.40015	40.8402	0.262213	16.7468	0.195121	380	0.00580685
M225T153	12	0.413681	0.00279094	0.144977	1e-18	1e-18	1e-18	0.195277	381	0.00582213
M181T637	6	0.758044	4.32112	1.22437	18.2209	2.73456	49.235	0.19548	382	0.00583741
M326T540	12	1e-18	1e-18	1e-18	0.00734397	1e-18	0.0203094	0.195486	383	0.00585269
M62T229	24	18.2617	4.89962	11.3578	9.49559	2.31535	0.905333	0.195861	384	0.00586797
M293T771	6	1e-18	0.0127017	1e-18	2.21444	0.0380796	0.741021	0.196199	385	0.00588325
M483T679	12	0.237654	0.734506	2.72889	0.0519304	0.0620069	0.0488386	0.196229	386	0.00589853
M217T607	48	11.8274	3.71661	5.14703		2.40404	0.428009	0.196307	387	0.00591381
M217T576	6	0.259609	0.971949	1.18762	70.7971	2.45521	23.1408	0.196549	388	0.0059291
M122T345	12	0.308651	0.284718	0.609112	0.215685	1.5176	1.63642	0.196702	389	0.00594438
M218T89	6	0.0542372	0.0227162	0.177535	0.880079	0.077183	0.401468	0.196775	390	0.00595966
M110T233	6	0.112009	0.00697142	0.187982	3.87941	0.00978536	1.62381	0.197297	391	0.00597494
M98T85	24	8.40614	0.770683	2.32813	0.176297	0.265488	0.267811	0.197309	392	0.00599022
M556T665	24	3.22386	0.0696947	1.7011	0.134333	0.188635	0.433644	0.197626	393	0.0060055
M111T84	12	2.38498	0.0431939	2.25866	0.589795	0.13599	0.392105	0.19802	394	0.00602078
M213T156	6	0.0303541	1e-18	0.127788	5.98859	0.0367606	2.18213	0.198082	395	0.00603606
M71T87	48	0.303699	0.709575	0.375022		0.227099	0.160287	0.198224	396	0.00605134
M217T693	6	0.217156	8.00477	0.294451	35.312	0.649526	81.8323	0.198508	397	0.00606663
M279T640	12	0.00875877	1e-18	0.0249912	1e-18	1e-18	1e-18	0.199187	398	0.00608191
M367T759	24	1.0611	1e-18	0.438771	0.0339889	0.0113972	0.0349989	0.199207	399	0.00609719
M198T85	6	0.0650601	0.148702	0.0980159	1.87949	0.0353677	0.856129	0.199541	400	0.00611247
M311T726	48	0.469038	1.1275	0.261258		0.0227684	0.105641	0.199577	401	0.00612775
M245T85	6	0.0336836	0.0386208	0.0886513	0.847355	0.0383031	0.360673	0.19975	402	0.00614303
M217T89	6	0.0815228	0.10727	0.325404	2.33596	0.0526837	1.1792	0.199878	403	0.00615831
M500T616	24	8.29269	1.07109	2.04096	0.377692	0.204948	0.436648	0.20098	404	0.00617359
M231T89	24	1.00183	0.372471	0.124245	0.19075	0.0487232	0.0408344	0.201129	405	0.00618888
M501T610	24	0.768045	0.144863	0.237525	0.126381	0.0496785	0.0784653	0.201191	406	0.00620416
M122T182	6	0.182666	0.359453	1.26693	5.5403	0.653389	2.35718	0.201292	407	0.00621944
M229T89	48	0.110065	0.0465431	0.163572		0.0512142	0.012812	0.202448	408	0.00623472
M187T189	12	0.295654	1e-18	0.135062	0.0257462	0.0135888	1e-18	0.202921	409	0.00625
M95T77	6	0.00621274	0.0278575	0.0456928	1e-18	0.0196915	1e-18	0.202968	410	0.00626528
M69T417	6	0.594488	0.461947	2.02892	30.1346	1.03258	10.9373	0.203165	411	0.00628056
M60T675	6	0.301418	0.732735	2.76596	19.5606	1.38342	7.44723	0.203432	412	0.00629584
M693T1571	24	1e-18	1e-18	1e-18	0.210058	0.0709048	1e-18	0.203625	413	0.00631112
M351T723	6	0.0806586	0.0912	0.126711	2.77	0.256919	0.762823	0.204058	414	0.00632641
M319T1114	6	0.0888222	0.0949029	0.0954009	4.29812	0.169342	1.38372	0.204084	415	0.00634169
M294T738	24	0.141	1e-18	0.0726239	0.0248529	1e-18	1e-18	0.204434	416	0.00635697
M319T890	6	0.0389097	0.0357345	0.157355	0.902189	0.0641624	0.388267	0.204698	417	0.00637225
M160T85	12	0.0374776	0.00937227	0.0979665	0.00811213	0.0161877	1e-18	0.204849	418	0.00638753
M135T1335	6	0.222267	0.439622	1.71456	11.2773	0.654254	4.64819	0.20524	419	0.00640281
M115T570	12	0.492648	0.182357	0.517743	0.435588	0.894874	1.9583	0.20633	420	0.00641809
M500T620	24	11.1323	0.952447	2.35464	1e-18	0.00542576	0.0360496	0.206374	421	0.00643337
M510T709	24	0.484604	0.127052	0.0885538	1e-18	1e-18	0.107741	0.206449	422	0.00644866
M319T90	6	0.0246001	0.0316335	0.167376	2.16606	0.0287938	0.84673	0.206895	423	0.00646394
M368T654	6	0.0278	0.00907	1e-18	1e-18	1e-18	1e-18	0.207628	424	0.00647922
M196T661	12	0.0606986	0.0114687	0.065644	0.0153132	0.0333714	1e-18	0.207903	425	0.0064945
M83T484	6	1.60553	4.01467	9.31363	83.6531	3.90039	32.8004	0.207933	426	0.00650978
M155T552	12	1.30447	0.922725	0.575479	1.57276	1.53416	5.10269	0.208053	427	0.00652506
M223T144	12	0.837315	0.00729885	0.327509	0.0114639	0.0692904	1e-18	0.208156	428	0.00654034
M368T654	24	1.66	0.0553481	0.464509	1e-18	0.00449	0.0109838	0.208338	429	0.00655562
M87T434	12	1.59387	0.446428	2.06368	0.987496	3.92034	4.99719	0.208484	430	0.0065709
M168T78	6	0.0137826	0.033624	0.156596	0.933369	0.0524901	0.388073	0.208782	431	0.00658619
M133T243	12	0.474952	0.0517447	0.381541	0.147928	0.0952848	0.0828807	0.209535	432	0.00660147
M154T89	24	1.22458	0.302373	0.156822	0.111377	0.0328396	0.0375322	0.209649	433	0.00661675
M173T201	12	2.36502	0.034845	1.89937	0.155055	0.782098	1e-18	0.209907	434	0.00663203
M127T599	24	0.243318	0.0910002	0.663187	0.0303262	0.0999049	0.0952485	0.210138	435	0.00664731
M172T190	24	0.215333	1e-18	0.17597	0.0310031	0.0482293	0.0124612	0.210327	436	0.00666259
M111T293	12	4.08999	0.323501	3.27978	0.503834	1.25866	0.721521	0.210791	437	0.00667787
M345T665	6	0.0929442	0.152	0.198892	6.29968	0.64968	1.40124	0.211064	438	0.00669315
M163T86	12	0.254865	0.0199814	0.285729	0.0457528	0.0736113	0.0654156	0.211567	439	0.00670844
M346T713	12	0.0349573	0.003382	0.0172866	0.0764471	0.0198502	0.200409	0.211589	440	0.00672372
M351T740	24	0.985	0.00528	0.341431	0.0337768	1e-18	0.0169897	0.211797	441	0.006739
M267T639	12	0.108622	0.380304	1.08963	0.1402	0.0699237	0.0614181	0.211869	442	0.00675428
M219T524	6	0.18702	1.83016	0.492012	17.8823	1.14759	5.79734	0.21195	443	0.00676956
M344T674	6	0.029412	0.0540337	0.0335606	1.7668	0.199602	0.361832	0.212678	444	0.00678484
M450T680	6	1e-18	0.0178981	0.252608	0.730775	0.0110039	0.558053	0.212777	445	0.00680012
M127T87	6	0.0192559	0.0722171	0.336441	2.00718	0.116311	0.796303	0.213221	446	0.0068154
M232T89	12	0.143509	1e-18	0.184399	1e-18	0.0231966	0.0489987	0.213503	447	0.00683068
M329T617	24	0.253264	1e-18	0.083058	1e-18	1e-18	0.00618303	0.21404	448	0.00684597
M403T652	24	7.2445	0.213852	2.12528	0.168771	0.0270291	0.0959458	0.214121	449	0.00686125
M75T417	6	0.627686	0.478993	2.99125	50.3125	2.35547	14.9712	0.214659	450	0.00687653
M285T416	6	0.123268	1e-18	1e-18	1.09298	0.231	0.147	0.214866	451	0.00689181
M253T229	24	1e-18	1e-18	0.0152036	0.0519004	0.034191	1e-18	0.215011	452	0.00690709
M124T412	6	0.210227	0.303268	0.792242	12.0547	0.307666	4.19829	0.215554	453	0.00692237
M369T727	12	0.118	0.18	2.15451	1.41736	1.66905	3.26694	0.215558	454	0.00693765
M177T144	6	0.327422	0.0365242	1.12935	34.8888	0.188942	11.4516	0.215998	455	0.00695293
M253T568	12	30.8884	0.828285	17.6143	4.1186	3.56052	3.35001	0.216159	456	0.00696822
M221T89	6	0.0255186	0.0153176	0.0369582	1.2936	0.0554576	0.366014	0.216222	457	0.0069835
M381T661	24	1.22305	0.0429151	0.576865	0.211941	0.0427667	0.0692353	0.216367	458	0.00699878
M168T85	48	0.00931576	0.0540122	0.0577414		1e-18	0.015467	0.216389	459	0.00701406
M693T1571	6	1e-18	0.00640512	1e-18	26.3379	0.997239	6.51544	0.216457	460	0.00702934
M171T83	6	0.0297392	0.0345245	0.0994827	1.9797	0.0569398	0.632936	0.216794	461	0.00704462
M125T86	6	0.0531065	0.0290878	0.702017	2.19737	0.0295764	1.53646	0.217021	462	0.0070599
M319T1300	48	0.035318	0.165307	0.134512		0.0342833	0.0313953	0.217232	463	0.00707518
M223T602	6	0.0730665	0.584181	0.105511	5.96111	0.145461	2.17135	0.217318	464	0.00709046
M557T663	24	1e-18	0.0396558	0.132175	1e-18	1e-18	1e-18	0.217387	465	0.00710575
M198T1487	48	0.119566	0.433988	0.299017		0.141061	0.0445126	0.217397	466	0.00712103
M198T1484	48	0.119566	0.433988	0.299017		0.141061	0.0445126	0.217397	467	0.00713631
M93T84	12	0.240655	0.0361251	0.218777	0.595375	0.0916638	0.604653	0.217418	468	0.00715159
M196T90	6	0.0896856	0.100872	0.316154	3.7672	0.108434	1.34808	0.218041	469	0.00716687
M111T366	6	0.589762	0.576938	1.07159	23.3688	1.16844	6.86544	0.218093	470	0.00718215
M336T762	6	1e-18	1e-18	0.0200055	1.38802	0.350236	0.0533554	0.218226	471	0.00719743
M139T598	6	0.34037	0.287213	4.50596	9.3595	0.618099	9.1456	0.218787	472	0.00721271
M342T687	6	0.0686429	1e-18	0.0202504	1e-18	1e-18	1e-18	0.219325	473	0.007228
M219T670	6	0.0240597	1.36527	0.0233523	11.0749	0.368622	3.8642	0.219402	474	0.00724328
M319T1028	6	0.0279195	0.0366643	0.242516	1.18417	0.0652781	0.509483	0.219518	475	0.00725856
M122T86	12	0.0599294	0.0232382	0.0893844	0.0412709	0.156362	0.243421	0.219836	476	0.00727384
M291T85	12	0.0787	0.0129	0.0956	0.0279	0.233	0.294	0.219836	477	0.00728912
M253T568	24	57.5766	0.0908715	21.1229	4.61996	0.690973	0.0148655	0.219888	478	0.0073044
M556T665	6	0.321034	0.417899	2.72013	1e-18	0.0426193	1e-18	0.220081	479	0.00731968
M153T89	48	2.7696	0.0570322	3.27782		0.053162	0.0296468	0.220171	480	0.00733496
M215T1568	6	0.0265918	0.0544444	0.47025	2.42638	0.112889	1.00878	0.220489	481	0.00735024
M339T628	6	0.00499494	1e-18	1e-18	0.250199	1e-18	0.0768202	0.220599	482	0.00736553
M309T768	6	0.205423	0.179213	0.0206533	17.1162	1.61972	3.127	0.220744	483	0.00738081
M311T705	12	0.0862149	0.0762961	1.56728	1.06456	1.13572	2.78635	0.221057	484	0.00739609
M153T92	6	0.424761	1.86692	1.96746	1.11077	0.0338418	0.562498	0.221101	485	0.00741137
M483T687	12	0.112657	0.680814	2.66184	0.0974054	1e-18	1e-18	0.221345	486	0.00742665
M255T1469	6	0.136871	0.130402	0.254477	5.42489	0.468801	1.28647	0.221621	487	0.00744193
M361T732	24	2.47	0.0221615	0.709	0.030591	1e-18	0.00807	0.221704	488	0.00745721
M309T768	12	0.206039	0.171982	0.527891	0.809314	0.325817	2.04761	0.221884	489	0.00747249
M255T1080	24	0.288071	0.0232729	0.552749	0.157007	0.00888824	1e-18	0.222076	490	0.00748778
M197T84	48	0.0411304	0.0690383	0.116527		0.0404177	0.0205354	0.222221	491	0.00750306
M249T81	6	1e-18	0.0104412	0.0749272	0.346374	0.0132058	0.15576	0.22246	492	0.00751834
M196T88	6	0.0492605	0.0741797	0.0982893	3.04215	0.157954	0.804944	0.222466	493	0.00753362
M215T138	12	1.44474	0.00350974	0.438399	0.0384352	1e-18	1e-18	0.222553	494	0.0075489
M375T654	24	0.925817	0.0555411	0.212378	1e-18	0.00767	0.0277111	0.223	495	0.00756418
M173T89	12	0.0549571	0.027767	0.0962772	0.0800604	0.113899	0.319366	0.223223	496	0.00757946
M317T793	6	0.0743868	0.0724149	1e-18	2.94248	0.315679	0.529176	0.223249	497	0.00759474
M317T787	6	0.0743868	0.0724149	1e-18	2.94248	0.315679	0.529176	0.223249	498	0.00761002
M371T777	12	0.0106991	1e-18	0.0844527	0.263432	0.0153599	0.73404	0.223276	499	0.00762531
M287T656	6	0.00515668	0.0181	1e-18	1e-18	1e-18	1e-18	0.223307	500	0.00764059
M267T753	12	0.270466	0.0182476	1.02675	0.00662945	1e-18	1e-18	0.223344	501	0.00765587
M319T1411	48	0.00301158	0.0262656	0.030121		1e-18	0.00557563	0.223773	502	0.00767115
M85T168	6	0.365488	0.387699	3.20163	35.743	1.69002	10.6341	0.224217	503	0.00768643
M133T83	24	0.490407	0.570658	0.0772722	0.138424	0.253872	0.0324563	0.224447	504	0.00770171
M269T764	12	0.018	0.0200178	0.0171379	0.025703	0.0416462	0.13582	0.224466	505	0.00771699
M165T1560	6	0.248795	0.155048	0.984368	9.86404	0.467966	3.14354	0.224539	506	0.00773227
M349T838	24	1e-18	1e-18	0.0178868	0.0380367	1e-18	0.0650544	0.22455	507	0.00774756
M319T776	6	0.103234	0.031147	0.126274	5.26812	0.207372	1.37292	0.224641	508	0.00776284
M319T776	12	0.174366	0.0923861	0.0412964	0.116548	0.181352	0.334913	0.22473	509	0.00777812
M365T617	24	2.34365	0.099	0.713868	0.149797	0.0229261	0.101482	0.225284	510	0.0077934
M325T540	12	1e-18	0.0113199	1e-18	0.0985737	0.0503417	0.558991	0.225424	511	0.00780868
M406T732	48	0.0500002	0.187665	0.221418		0.0796543	0.00272782	0.225487	512	0.00782396
M310T1435	6	0.0615446	0.0750346	0.238052	2.39284	0.119004	0.774433	0.225609	513	0.00783924
M113T434	6	0.525813	0.583717	2.86571	40.7221	1.34503	12.3614	0.225735	514	0.00785452
M312T749	24	1e-18	0.00515716	1e-18	0.0545109	1e-18	0.0194664	0.225921	515	0.0078698
M509T719	48	0.0490463	0.875345	0.680135		0.00716691	0.0807261	0.225966	516	0.00788509
M153T202	24	3.52231	0.0377236	1.30399	0.0678738	0.394192	0.00332043	0.226013	517	0.00790037
M207T83	6	0.00998573	0.0443938	0.0694749	0.258842	0.05153	0.873278	0.226399	518	0.00791565
M397T728	48	0.032	0.0752739	0.212717		1e-18	1e-18	0.226638	519	0.00793093
M671T764	6	0.00307454	1e-18	0.00761242	1.63026	0.0361681	0.405966	0.22684	520	0.00794621
M317T793	24	2.74911	0.117479	1.57064	0.858488	0.037167	0.0953199	0.227099	521	0.00796149
M317T787	24	2.74911	0.117479	1.57064	0.858488	0.037167	0.0953199	0.227099	522	0.00797677
M237T438	6	0.00486112	0.00928352	0.0541719	4.87366	0.0961589	1.25255	0.227167	523	0.00799205
M406T732	24	2.42361	0.177698	0.679007	0.279236	0.0416993	0.0294409	0.22735	524	0.00800733
M87T485	6	0.976066	1.22179	5.6396	51.0426	2.39054	16.5045	0.227392	525	0.00802262
M95T84	6	0.0967973	0.139386	3.34685	12.8067	1.16061	4.96651	0.227566	526	0.0080379
M120T482	6	0.928477	4.63245	3.84509	54.6228	7.02105	12.2952	0.227586	527	0.00805318
M247T155	12	0.260766	0.00560113	0.404548	0.00494031	0.13376	1e-18	0.227605	528	0.00806846
M241T652	48	5.1105	1.05638	6.47411		1.40144	0.614818	0.227845	529	0.00808374
M251T595	12	0.0781775	0.0607005	0.821958	0.428783	0.788346	1.08628	0.228151	530	0.00809902
M291T741	12	0.00961	1e-18	0.0176	0.137931	0.0297546	0.586076	0.228231	531	0.0081143
M385T912	48	0.034	0.15717	0.271135		0.036305	0.00243	0.228464	532	0.00812958
M122T345	6	0.165153	0.293318	0.801796	4.35991	0.311493	1.71234	0.22867	533	0.00814487
M399T89	6	0.204697	0.0899124	0.228	0.882455	1e-18	0.978	0.22883	534	0.00816015
M283T1467	6	0.016257	1e-18	0.0708425	1.6872	0.0594452	0.436588	0.228897	535	0.00817543
M483T679	24	17.3449	0.217538	6.0172	0.803147	0.768287	0.614821	0.229224	536	0.00819071
M120T1561	6	1.20642	1.40215	3.54331	81.0738	2.93469	22.1424	0.229387	537	0.00820599
M131T687	6	0.233388	0.401842	0.749293	9.93382	0.42164	3.08306	0.229688	538	0.00822127
M211T575	6	0.0185906	0.0569473	1e-18	2.3848	0.143382	0.500189	0.229954	539	0.00823655
M171T84	6	0.00894773	0.0361454	0.126286	1.18498	0.0440741	0.385085	0.230095	540	0.00825183
M319T817	24	0.174206	0.00500229	0.217968	0.0641395	0.0139249	0.0373957	0.230982	541	0.00826711
M669T1574	6	0.332687	0.687661	1.40725	50.8796	0.81661	14.1099	0.231155	542	0.0082824
M245T84	12	0.468751	0.0174849	0.267246	0.0356202	0.0492419	0.108707	0.231539	543	0.00829768
M225T84	6	0.0251803	0.0808978	0.199905	2.44752	0.0330877	0.833161	0.231828	544	0.00831296
M305T885	24	1e-18	1e-18	1e-18	0.0381055	0.00998679	1e-18	0.232649	545	0.00832824
M147T93	48	0.0102813	1e-18	1e-18		0.350579	0.0218136	0.23282	546	0.00834352
M321T816	12	1e-18	1e-18	1e-18	0.153273	1e-18	0.0400895	0.23287	547	0.0083588
M185T83	6	0.0423597	0.0527533	0.31574	1e-18	0.0315137	1e-18	0.232988	548	0.00837408
M265T639	48	1.69575	21.6072	37.427		0.513805	0.204031	0.233014	549	0.00838936
M239T607	6	0.383843	2.58386	2.88613	30.4229	0.791693	11.305	0.233168	550	0.00840465
M69T449	6	0.452314	0.427087	2.11609	29.7593	1.27062	8.1584	0.233319	551	0.00841993
M557T587	48	1e-18	0.0622795	0.0871393		1e-18	1e-18	0.233334	552	0.00843521
M126T85	12	0.0365536	0.0355377	0.122533	0.0890814	1.46923	0.399046	0.23352	553	0.00845049
M266T639	48	0.168254	1.67586	3.04241		0.0647318	0.0067285	0.23387	554	0.00846577
M215T89	6	0.0330822	0.0277414	0.0745414	1.54836	0.0634905	0.409369	0.233924	555	0.00848105
M353T694	48	0.023	0.104	0.212		0.00972659	0.00619608	0.233982	556	0.00849633
M385T751	24	5.14536	0.0334185	1.53496	0.130566	0.0488578	0.160948	0.234068	557	0.00851161
M265T640	48	1.55138	20.6665	35.6362		0.498415	0.241995	0.234138	558	0.00852689
M68T1574	6	0.366494	0.353837	1.62992	20.0228	1.05828	5.41642	0.234175	559	0.00854218
M69T483	6	0.752561	1.23591	3.39456	25.3359	0.645295	9.84238	0.234223	560	0.00855746
M181T674	12	10.1546	0.0654922	3.42486	5.68618	11.9163	10.8898	0.234416	561	0.00857274
M113T434	12	1.26988	0.314809	1.46538	0.886525	2.4267	5.05971	0.234659	562	0.00858802
M207T93	48	0.0216397	0.016055	0.0242953		0.0467687	0.0227016	0.235186	563	0.0086033
M319T88	6	0.0405908	0.0360703	0.134442	1.75423	0.0567947	0.523529	0.235411	564	0.00861858
M197T539	6	0.09904	0.0623592	0.025688	6.00276	0.340053	1.20284	0.236212	565	0.00863386
M217T442	6	0.190103	2.00205	1.69725	67.3893	0.99598	18.5032	0.236314	566	0.00864914
M321T770	24	0.853521	0.522327	0.893665	0.855591	0.01535	0.241242	0.236487	567	0.00866443
M120T85	12	0.070884	0.0116097	0.0717551	0.0258112	0.220191	0.162543	0.23687	568	0.00867971
M291T799	24	1e-18	1e-18	0.0165205	0.0990569	1e-18	0.0396506	0.236948	569	0.00869499
M111T293	24	5.9574	1.72005	1.00232	1.05776	0.442848	0.692724	0.237083	570	0.00871027
M705T1573	6	0.0344165	1e-18	1e-18	1e-18	0.688605	2.63815	0.237174	571	0.00872555
M59T1529	6	0.559412	0.715548	2.56883	34.5315	0.922562	10.2143	0.237308	572	0.00874083
M105T335	12	1.07312	0.496422	1.84048	0.853579	2.69958	4.22632	0.23766	573	0.00875611
M83T509	6	1.62122	2.66067	1.97573	64.435	5.5401	13.2206	0.237668	574	0.00877139
M287T656	24	0.193	1e-18	0.0691485	1e-18	0.0110348	0.0156	0.238034	575	0.00878667
M253T1576	24	0.30806	1e-18	0.136586	0.0637966	1e-18	1e-18	0.238122	576	0.00880196
M87T426	48	0.213957	1.47664	1.95214		0.29883	0.157453	0.238351	577	0.00881724
M319T1420	6	0.0219648	0.0379942	0.159813	1.92059	0.0631788	0.551612	0.238502	578	0.00883252
M481T662	24	30.745	0.0709043	10.8622	2.08223	1.79414	0.439273	0.238534	579	0.0088478
M307T938	48	0.162546	0.0409918	0.0529313		0.545137	0.11664	0.23874	580	0.00886308
M395T693	24	5.59631	0.0496	1.33532	1e-18	0.00976	0.015	0.238752	581	0.00887836
M269T764	48	1e-18	1e-18	0.0134		0.00802037	0.0332726	0.238919	582	0.00889364
M267T639	48	0.0922549	0.703337	1.18656		0.111436	0.00617319	0.238947	583	0.00890892
M239T594	6	0.161424	2.42236	3.91933	35.7996	0.975526	12.4625	0.238971	584	0.00892421
M283T458	6	0.077	0.0103063	1e-18	0.534643	1e-18	0.20544	0.239438	585	0.00893949
M169T90	6	1e-18	1e-18	0.120413	0.235079	1e-18	0.460008	0.239494	586	0.00895477
M555T669	24	28.2696	0.0741495	7.66832	0.240966	0.185838	0.700452	0.239626	587	0.00897005
M417T689	48	0.0286596	1e-18	0.0190523		1e-18	1e-18	0.23971	588	0.00898533
M555T665	24	17.4948	0.0572352	6.53631	0.846908	0.763608	1.39939	0.239805	589	0.00900061
M235T92	6	0.00514163	1e-18	1e-18	1.91786	0.112305	0.329862	0.239879	590	0.00901589
M80T938	6	0.0508636	0.0963137	0.193597	2.67095	0.0929834	0.773155	0.239934	591	0.00903117
M371T777	24	0.623285	0.0969362	1.24131	0.397786	0.00960613	0.102851	0.239965	592	0.00904645
M87T245	48	0.22847	0.767185	0.518996		0.239541	0.179266	0.240121	593	0.00906174
M163T494	24	1.93736	0.288036	0.485151	0.332833	0.0295098	0.171275	0.24085	594	0.00907702
M74T254	48	0.154857	1.35227	1.83214		0.254987	0.0844379	0.240891	595	0.0090923
M181T528	48	4.49284	6.71349	0.898642		1.1796	0.467953	0.241022	596	0.00910758
M155T598	6	1.38392	1.2747	4.4358	34.3203	1.84116	11.0184	0.241308	597	0.00912286
M155T552	6	0.449094	1.1592	3.64106	49.7611	2.19308	12.8338	0.241461	598	0.00913814
M87T426	12	0.543279	0.247578	0.733715	0.391944	1.60252	1.08875	0.241512	599	0.00915342
M670T1468	6	0.0619511	0.0333066	0.0692122	5.18551	0.234049	1.05056	0.242154	600	0.0091687
M361T518	12	1e-18	1e-18	1e-18	1e-18	0.0332	0.13846	0.242259	601	0.00918399
M237T462	6	0.0068282	0.0638079	0.0248858	7.01949	0.22474	1.44667	0.242544	602	0.00919927
M198T87	24	0.325128	0.10179	1e-18	1e-18	0.022628	0.00881959	0.24264	603	0.00921455
M172T86	12	0.0239433	0.0668528	0.0635146	0.0470611	0.174499	0.533593	0.242873	604	0.00922983
M124T412	24	5.87025	0.402431	1.99326	1.0199	0.304522	0.189907	0.24295	605	0.00924511
M68T435	6	0.282583	0.120789	6.35586	17.9029	0.348595	11.1015	0.243224	606	0.00926039
M500T738	24	0.408117	0.0345115	0.107088	1e-18	0.0226731	0.0537527	0.243487	607	0.00927567
M122T129	12	1.12071	0.292303	1.04716	1.14047	2.64591	1.05376	0.243671	608	0.00929095
M219T692	24	1.75296	0.0365107	0.599648	0.266968	0.0212981	0.00327959	0.244024	609	0.00930623
M385T821	48	1e-18	0.136	0.149874		0.0117939	1e-18	0.244321	610	0.00932152
M235T92	48	1e-18	1e-18	1e-18		0.084771	0.00310426	0.244558	611	0.0093368
M197T123	12	0.0304235	0.00669441	0.0281804	1e-18	0.0221129	1e-18	0.24456	612	0.00935208
M217T520	48	0.596869	4.97548	5.07161		1.35667	0.0788463	0.245199	613	0.00936736
M163T492	48	0.0254827	0.114784	0.147275		0.136419	0.214487	0.245491	614	0.00938264
M219T89	48	0.418527	0.289942	0.0543166		0.0462453	0.0653537	0.245587	615	0.00939792
M325T745	48	1e-18	1e-18	1e-18		0.100441	0.00353361	0.245623	616	0.0094132
M73T87	6	0.333515	0.52024	1.35998	13.7629	0.657482	3.90533	0.245828	617	0.00942848
M229T127	48	0.247454	0.658675	0.126872		1e-18	0.08453	0.246244	618	0.00944377
M369T727	24	11.6064	1.05342	5.00328	3.73467	0.399	0.143964	0.246362	619	0.00945905
M336T775	12	1e-18	1e-18	0.0256252	0.266292	1e-18	1.07411	0.246414	620	0.00947433
M323T599	24	1.91837	0.262387	2.1959	1.29651	0.0111028	0.0839355	0.24646	621	0.00948961
M115T654	6	0.279045	0.535525	0.986276	12.9655	0.607144	3.44431	0.246882	622	0.00950489
M84T1584	12	0.238287	0.129574	0.601062	0.357952	0.738613	0.608264	0.247005	623	0.00952017
M335T730	6	1.61052	1.82795	0.729192	97.7842	8.00718	15.3365	0.247046	624	0.00953545
M224T617	24	1.29935	0.0058345	0.388306	0.0800834	0.051893	1e-18	0.247132	625	0.00955073
M333T795	12	0.036424	0.0976851	0.806347	1.66379	0.401639	0.714093	0.247268	626	0.00956601
M141T84	48	0.138015	0.0646393	0.0463965		0.0423028	0.0165581	0.247329	627	0.0095813
M165T626	48	0.128233	0.627431	0.476362		0.190499	0.0688082	0.247333	628	0.00959658
M196T89	6	0.016132	0.0288942	0.241241	4.76911	0.0567567	1.21815	0.247696	629	0.00961186
M341T682	12	0.0462254	0.0472742	0.125959	0.183315	0.0565527	0.39952	0.247813	630	0.00962714
M139T94	48	0.0196939	0.0941095	0.112322		0.0278058	0.0177172	0.247845	631	0.00964242
M346T676	6	0.0321169	0.0244	0.023	2.33994	0.0746497	0.487667	0.248109	632	0.0096577
M165T626	6	0.394765	0.403425	0.0625847	14.589	0.0695586	3.83228	0.248243	633	0.00967298
M373T730	6	0.137965	0.15389	0.461284	7.96266	0.827449	1.29303	0.24894	634	0.00968826
M250T543	48	0.122585	0.0423489	0.0143103		1e-18	1e-18	0.248995	635	0.00970355
M111T293	48	0.18675	2.09682	1.97312		0.350738	0.2095	0.249041	636	0.00971883
M307T660	6	2.27546	1.88037	1.72264	140.593	16.0891	16.5657	0.249277	637	0.00973411
M59T1529	12	0.575098	0.411214	1.14588	0.535905	1.68195	3.43858	0.249613	638	0.00974939
M83T484	12	0.842062	0.340627	3.83969	3.87726	7.75683	1.74191	0.250133	639	0.00976467
M179T1510	6	0.0167152	0.0382874	1e-18	3.79407	0.0756626	0.781949	0.250165	640	0.00977995
M319T828	6	0.101545	0.11786	0.523786	5.26449	0.0428283	1.67625	0.250279	641	0.00979523
M319T572	6	0.120544	0.235809	0.517092	5.82558	0.373413	1.42251	0.250295	642	0.00981051
M217T89	12	0.0760292	0.0434112	0.114152	0.060807	0.413686	1.47976	0.250353	643	0.00982579
M60T750	6	0.401472	0.676974	1.76658	22.6864	0.607491	6.27234	0.250504	644	0.00984108
M345T76	6	0.00737	1e-18	0.0289	0.927143	0.10853	0.103046	0.250846	645	0.00985636
M319T1007	6	0.0345318	0.148185	0.400725	5.85745	0.244288	1.3866	0.250953	646	0.00987164
M481T663	6	0.0948651	1.49574	0.385254	1e-18	0.230784	1e-18	0.250981	647	0.00988692
M169T84	6	0.0259341	0.0377687	0.257917	2.01715	0.352041	0.265093	0.251136	648	0.0099022
M122T344	6	0.269835	0.46595	1.13436	8.95287	0.677895	2.42202	0.251151	649	0.00991748
M197T90	12	0.296468	0.0116822	0.492857	0.032375	0.0862193	0.112769	0.251211	650	0.00993276
M165T587	6	0.164902	0.194075	0.285481	6.31601	0.0865881	1.73148	0.251535	651	0.00994804
M669T731	48	0.0357507	0.165043	0.0935749		0.310125	0.124835	0.251576	652	0.00996333
M243T91	48	0.0221303	0.104964	1e-18		0.296041	0.0619213	0.251846	653	0.00997861
M113T357	6	0.186425	0.164816	1.18793	15.6226	0.471817	3.90558	0.251867	654	0.00999389
M144T69	6	0.0294881	0.0159967	0.249858	1.72926	0.0323839	0.566307	0.252103	655	0.0100092
M200T86	48	0.046382	0.133758	0.0693977		0.0301535	0.0401918	0.252406	656	0.0100244
M196T90	48	0.0509119	0.178224	0.127549		0.0574975	0.0445862	0.252501	657	0.0100397
M558T655	48	1e-18	0.125157	0.0785076		1e-18	0.00251298	0.252516	658	0.010055
M221T573	6	0.250007	0.542856	0.411528	28.5624	0.928639	5.82378	0.252648	659	0.0100703
M215T566	12	1e-18	0.016099	0.0147259	0.0573509	0.219308	1.24807	0.252665	660	0.0100856
M97T427	12	1.12543	2.72111	1.29517	2.18508	5.63916	2.2914	0.252751	661	0.0101009
M223T144	6	1e-18	1e-18	0.556785	1.46214	1e-18	0.968427	0.252759	662	0.0101161
M321T816	6	0.238898	0.0103622	1e-18	0.736639	1e-18	0.422461	0.252847	663	0.0101314
M377T765	12	1e-18	1e-18	1e-18	0.0212	1e-18	0.0986246	0.253512	664	0.0101467
M129T60	6	0.110024	0.00908662	1.05339	11.815	0.0272724	3.39218	0.253961	665	0.010162
M167T83	6	0.0932521	0.047862	0.243109	2.30883	0.386201	0.310603	0.253984	666	0.0101773
M403T654	24	5.81719	0.0948873	1.14799	1e-18	0.0134782	0.0344825	0.254515	667	0.0101925
M346T676	12	0.0585	0.00438035	0.0427174	0.0613762	0.130526	0.627633	0.254597	668	0.0102078
M108T83	48	0.675551	0.268707	0.227941		0.118927	0.143651	0.254765	669	0.0102231
M249T164	6	1e-18	1e-18	0.0218789	0.903281	1e-18	0.207331	0.254884	670	0.0102384
M385T752	48	0.119798	0.226	0.625306		0.0797515	0.00555734	0.255697	671	0.0102537
M163T574	6	0.690586	0.20749	0.629464	7.0358	0.0111039	2.64541	0.255882	672	0.0102689
M385T752	24	5.14581	0.0111	1.30238	0.130546	0.0702	0.132204	0.256054	673	0.0102842
M371T723	6	0.617292	0.768218	1.78605	38.1134	2.97184	6.47673	0.256302	674	0.0102995
M347T808	6	0.0373632	1e-18	0.189407	3.46986	0.120377	0.730826	0.256397	675	0.0103148
M183T656	6	0.502452	0.642004	0.759992	10.4429	0.313706	3.13113	0.256419	676	0.0103301
M319T432	6	0.0218373	0.0565005	0.29588	3.27161	0.101906	0.822034	0.256566	677	0.0103454
M319T87	6	0.0264328	0.0568571	0.124021	2.76536	0.0656261	0.635637	0.256821	678	0.0103606
M197T90	24	0.91847	0.148578	0.184491	0.133398	0.0660083	0.0528636	0.25692	679	0.0103759
M613T565	6	0.0981099	0.156115	0.234424	10.445	1e-18	2.51223	0.257213	680	0.0103912
M275T85	6	0.0938	0.0758744	0.113	1.99	0.179361	0.3822	0.25723	681	0.0104065
M319T1574	6	0.0712014	0.0645318	0.291467	3.5499	0.0586225	0.969077	0.257369	682	0.0104218
M255T1469	12	0.104065	0.0578031	0.371518	0.207677	0.452752	1.54182	0.257388	683	0.010437
M373T774	12	1e-18	1e-18	0.0354655	0.133601	0.0172	0.630552	0.257503	684	0.0104523
M253T568	6	0.275203	7.59277	5.13872	15.7341	1.10723	26.6375	0.257686	685	0.0104676
M198T85	48	0.13433	0.0720944	0.092344		0.254584	0.109298	0.257712	686	0.0104829
M87T485	48	0.687352	3.29199	1.65291		0.283568	0.702127	0.257829	687	0.0104982
M371T730	6	0.637502	0.770158	1.818	41.6475	3.13486	6.89735	0.25824	688	0.0105134
M129T510	6	0.167143	0.304608	0.545714	8.56751	0.363743	1.99871	0.258301	689	0.0105287
M165T258	6	0.0977014	0.188747	0.445018	5.11523	0.264417	1.22393	0.25836	690	0.010544
M141T1584	6	0.709224	1.02814	0.67388	6.12968	0.748386	1.97492	0.25866	691	0.0105593
M307T611	6	0.0838228	0.162305	0.115987	15.1216	1.36862	1.70597	0.259588	692	0.0105746
M181T91	6	0.00520221	0.0119109	1e-18	1.23153	0.0303699	0.2222	0.259596	693	0.0105899
M481T662	12	0.622214	2.07029	2.62654	1.35563	0.229699	1.03715	0.259659	694	0.0106051
M119T1562	12	11.7566	7.33004	22.4777	1.91175	2.9171	13.6669	0.259889	695	0.0106204
M499T633	12	0.102957	1.20534	6.23574	0.118126	1e-18	1e-18	0.260024	696	0.0106357
M339T779	6	0.0395539	0.0146727	0.323401	3.66573	1e-18	1.02447	0.260035	697	0.010651
M379T791	6	1e-18	0.0820333	1e-18	5.93243	1e-18	1.25	0.260152	698	0.0106663
M481T663	48	0.232488	4.61685	2.79044		0.493374	0.0291495	0.260202	699	0.0106815
M141T1529	6	0.368289	0.421184	1.46193	51.2662	0.804918	10.832	0.260216	700	0.0106968
M127T91	6	0.0104762	0.0336885	0.0774671	3.68221	0.120336	0.670245	0.260394	701	0.0107121
M117T67	6	0.034064	0.0354274	0.10765	14.1294	0.288819	2.58633	0.260415	702	0.0107274
M111T84	6	0.11118	0.213231	0.445641	5.72843	0.474444	1.08532	0.261163	703	0.0107427
M195T132	12	0.582105	1e-18	0.284428	0.00578258	0.168199	1e-18	0.261829	704	0.0107579
M500T620	48	0.103494	1.39255	2.42242		0.133702	0.092198	0.262108	705	0.0107732
M117T85	6	0.308246	0.0564023	0.775066	4.66765	0.0662603	1.71934	0.26335	706	0.0107885
M385T561	48	1e-18	1e-18	0.0224159		0.0153534	0.030037	0.263475	707	0.0108038
M161T556	6	2.21635	2.06119	8.37266	198.925	0.195076	47.3035	0.26378	708	0.0108191
M271T936	48	0.306746	0.140769	0.161		1.07993	0.222	0.263838	709	0.0108344
M377T657	24	1.58594	0.132473	0.304006	1e-18	1e-18	0.21463	0.263969	710	0.0108496
M421T751	24	4.78901	0.0276779	0.994931	0.0608846	0.0324611	0.0588953	0.263977	711	0.0108649
M242T128	6	1e-18	1e-18	0.283968	7.21227	1e-18	1.59511	0.264156	712	0.0108802
M224T623	24	1.73099	0.0134422	0.382503	0.0344571	0.0621406	1e-18	0.264773	713	0.0108955
M116T352	6	0.429308	0.385515	3.38905	41.2516	1.32789	9.19754	0.26516	714	0.0109108
M133T243	48	0.0234286	0.23185	0.475768		0.0190559	0.00714735	0.265347	715	0.010926
M215T570	6	0.0241851	0.0226662	1e-18	4.9193	0.160037	0.770099	0.265439	716	0.0109413
M395T726	24	0.764636	0.055336	0.134203	1e-18	1e-18	0.0774558	0.265474	717	0.0109566
M499T586	6	0.272217	1e-18	0.621576	114.621	0.883333	21.2414	0.26557	718	0.0109719
M125T255	6	0.0781777	0.0465002	0.0928409	2.61988	0.0579476	0.57417	0.265688	719	0.0109872
M211T598	6	0.0592834	0.157913	1e-18	5.29643	0.317995	0.768526	0.265856	720	0.0110024
M305T601	24	1.95457	0.156998	0.892114	0.744158	0.0114533	0.0165735	0.265967	721	0.0110177
M483T729	6	1e-18	1e-18	0.0276777	2.87777	1e-18	15.1533	0.266081	722	0.011033
M217T693	24	444.769	0.0321392	113.855	32.5278	7.9372	0.110263	0.266188	723	0.0110483
M323T608	6	0.221405	0.0884904	1e-18	7.62336	0.0376393	1.60623	0.266271	724	0.0110636
M175T89	24	0.936121	0.149589	0.354384	0.134995	0.267623	0.105322	0.26648	725	0.0110789
M182T546	12	1.63534	1.08842	3.59795	0.678599	1.53833	1.00043	0.266551	726	0.0110941
M345T85	6	1e-18	1e-18	1e-18	1.48814	0.0767286	0.187515	0.266867	727	0.0111094
M311T565	24	0.190204	1e-18	0.0391928	1e-18	0.00509642	1e-18	0.266926	728	0.0111247
M385T561	6	0.0166127	1e-18	1e-18	0.27663	1e-18	0.0639113	0.267059	729	0.01114
M151T245	6	0.104195	0.0264848	0.263501	3.58206	0.127144	0.786952	0.267072	730	0.0111553
M219T82	6	0.0401338	0.0473561	0.661202	5.92034	0.245952	1.34489	0.267099	731	0.0111705
M509T719	24	4.80133	0.0688883	0.851322	1e-18	0.00293713	0.0582211	0.267156	732	0.0111858
M209T91	12	0.0489928	0.0244498	0.113712	0.0278372	0.233443	0.187732	0.267261	733	0.0112011
M153T202	6	0.169331	0.0999849	1.23242	18.1692	0.0127786	4.46978	0.267329	734	0.0112164
M367T643	12	1e-18	0.00387	0.139666	0.218637	0.0485	0.91308	0.267364	735	0.0112317
M325T745	6	0.0886803	1e-18	0.126096	3.67345	0.0241601	0.804578	0.267399	736	0.0112469
M309T765	24	4.41254	0.0417918	1.45186	0.597521	0.119811	0.18645	0.267813	737	0.0112622
M305T659	12	1e-18	0.0173738	0.444904	0.419805	0.172407	1.27144	0.267874	738	0.0112775
M239T594	12	5.98902	0.539812	5.77211	1.00946	1.98646	2.27693	0.267936	739	0.0112928
M122T86	6	0.0345436	0.0276308	0.174771	1.72836	0.0575654	0.41747	0.268031	740	0.0113081
M335T764	6	0.0526086	0.00729523	1e-18	8.47271	0.93095	0.579558	0.268216	741	0.0113233
M363T770	24	1.12396	1e-18	0.20683	1e-18	1e-18	1e-18	0.268353	742	0.0113386
M395T693	48	0.0472783	0.211	0.52202		0.0319837	1e-18	0.268386	743	0.0113539
M141T84	6	0.0480663	0.0211853	0.142805	1.66803	0.0357406	0.41376	0.268486	744	0.0113692
M345T646	6	0.0359158	0.303037	0.0760711	13.4634	0.639905	1.98476	0.268565	745	0.0113845
M135T1110	12	0.547816	0.297721	1.93984	0.776705	2.13824	4.52318	0.268572	746	0.0113998
M319T1331	6	0.0200533	0.0308478	0.160116	1.90776	0.0612609	0.42391	0.268611	747	0.011415
M267T481	6	0.0368922	0.0778878	0.0205252	10.4	0.147	1.81	0.269008	748	0.0114303
M243T84	6	0.0157715	0.0385739	0.074398	1.8634	0.0591282	0.355056	0.269258	749	0.0114456
M108T83	12	0.239622	0.0804888	0.161018	1.23544	0.251159	0.261385	0.26938	750	0.0114609
M135T86	6	0.0547657	0.0707441	0.099907	9.3056	0.144868	1.66679	0.269422	751	0.0114762
M269T901	6	1e-18	1e-18	1e-18	1.19	0.103213	0.100417	0.269519	752	0.0114914
M405T732	24	0.377952	0.061409	0.025612	0.0263019	0.00717054	0.00040638	0.269602	753	0.0115067
M155T1529	6	0.735051	1.0606	4.51744	55.6014	1.89994	12.1826	0.269695	754	0.011522
M251T595	6	0.13978	0.321545	0.738235	29.3731	0.499181	5.52519	0.26983	755	0.0115373
M176T89	6	1e-18	0.0313834	0.372695	0.597729	0.0324591	1.64906	0.269847	756	0.0115526
M133T326	24	0.647885	0.0266876	0.182546	0.0383736	0.0856966	0.0123014	0.270027	757	0.0115678
M319T81	6	0.0185712	0.0335443	0.0982743	1.64929	0.0430477	0.349578	0.27004	758	0.0115831
M103T135	6	0.230281	0.294542	1.33612	30.418	0.592928	6.04991	0.270133	759	0.0115984
M168T78	48	0.00930285	0.110335	0.0577991		1e-18	0.015512	0.270215	760	0.0116137
M130T140	24	1e-18	1e-18	0.0399693	0.0600019	0.366121	0.0292485	0.270404	761	0.011629
M247T153	12	0.455942	0.00566068	0.67307	0.00494	0.29162	1e-18	0.270951	762	0.0116443
M119T1536	48	0.0208551	0.0848389	0.0929384		0.0340934	0.0173689	0.271119	763	0.0116595
M229T127	12	3.48633	1e-18	0.873123	0.297194	0.0401239	1e-18	0.271317	764	0.0116748
M80T1245	6	0.0504163	0.0570561	0.20889	1.99298	0.0968114	0.458146	0.271438	765	0.0116901
M197T84	24	6.63303	0.221071	1.08211	0.214498	0.00930693	0.0256634	0.271479	766	0.0117054
M99T1584	6	0.183617	0.153981	0.868953	10.7706	0.459224	2.19633	0.271483	767	0.0117207
M125T255	48	0.0213254	0.0956523	0.124983		0.0413324	0.00789479	0.271859	768	0.0117359
M325T631	12	0.183517	0.0160993	0.261092	0.555209	0.0460017	1.44373	0.271905	769	0.0117512
M283T529	48	0.153	0.35447	0.0765		0.0886	1e-18	0.272004	770	0.0117665
M216T543	48	1e-18	1e-18	1e-18		1e-18	0.0603464	0.272228	771	0.0117818
M315T780	48	1e-18	1e-18	1e-18		0.0414222	1e-18	0.272228	772	0.0117971
M187T189	48	1e-18	1e-18	1e-18		1e-18	0.00213334	0.272228	773	0.0118123
M421T802	48	1e-18	1e-18	1e-18		0.00763295	1e-18	0.272228	774	0.0118276
M543T471	48	1e-18	1e-18	1e-18		1e-18	0.0250418	0.272228	775	0.0118429
M323T497	48	1e-18	1e-18	1e-18		1e-18	0.293427	0.272228	776	0.0118582
M308T976	48	1e-18	1e-18	1e-18		1e-18	0.00237406	0.272228	777	0.0118735
M148T173	6	0.0259986	0.0358774	0.16002	1.17461	0.132028	0.207054	0.272244	778	0.0118888
M329T617	12	1e-18	0.00473593	1e-18	0.0151119	1e-18	0.0658112	0.272288	779	0.011904
M85T356	6	1.62794	0.595969	3.24095	40.8702	2.65858	7.72074	0.272618	780	0.0119193
M181T528	6	0.47602	1.11503	2.38986	7.93706	6.22197	70.6059	0.272658	781	0.0119346
M253T981	6	0.0752979	0.0536574	0.0184007	0.295269	0.0295696	0.125342	0.272721	782	0.0119499
M122T129	6	0.502215	0.365064	1.21761	15.7086	0.674563	3.36468	0.272953	783	0.0119652
M211T92	6	0.0597768	0.0436749	0.298177	0.753309	0.10373	0.333882	0.272991	784	0.0119804
M242T88	6	0.04005	0.116532	0.176197	1.5498	0.321905	0.147518	0.273271	785	0.0119957
M325T745	12	0.0120799	0.00287604	1e-18	0.0403638	0.0212142	0.315866	0.273428	786	0.012011
M311T811	6	0.0510963	0.21952	1e-18	4.93274	0.0497464	0.986946	0.27344	787	0.0120263
M345T665	12	0.0338	0.0642954	0.733	0.346	0.732311	2.90553	0.273513	788	0.0120416
M310T658	12	0.0231161	1e-18	0.406966	0.323695	0.20954	1.26685	0.273514	789	0.0120568
M310T656	12	0.0231161	1e-18	0.406966	0.323695	0.20954	1.26685	0.273514	790	0.0120721
M484T679	48	0.140761	1.20044	0.424638		0.0761079	0.00618431	0.273765	791	0.0120874
M407T736	48	0.0511307	0.162245	0.218745		0.0903597	0.00990872	0.273795	792	0.0121027
M310T700	12	0.0344796	0.0428848	1.13504	0.578671	0.874617	3.17983	0.273808	793	0.012118
M670T1576	6	1e-18	0.10344	1e-18	24.1596	0.703601	3.40797	0.273828	794	0.0121333
M143T239	48	0.131357	1.03639	1.00733		0.178268	0.24524	0.273844	795	0.0121485
M597T657	12	0.03483	0.0255843	0.253884	0.0284523	1e-18	1e-18	0.273925	796	0.0121638
M283T652	6	0.073677	0.0519638	0.0261	4.30179	0.181	0.627832	0.274203	797	0.0121791
M95T148	48	0.832058	11.911	11.7372		2.73362	0.821358	0.27439	798	0.0121944
M345T706	6	0.225412	0.382433	0.258556	15.7338	0.240772	3.00304	0.274456	799	0.0122097
M121T1583	6	0.0198568	0.303276	1.30969	12.2428	0.436613	2.74216	0.274627	800	0.0122249
M379T791	24	3.3714	1e-18	0.670185	0.0991	1e-18	0.0361637	0.275144	801	0.0122402
M83T426	6	1.08322	0.54121	6.0256	75.692	0.693596	17.5781	0.27522	802	0.0122555
M223T90	48	0.0104771	0.0185194	0.0123045		0.0446118	0.0142183	0.275242	803	0.0122708
M80T299	6	0.0641096	0.0904993	0.160306	2.84099	0.0931175	0.58649	0.275313	804	0.0122861
M164T131	6	1e-18	1e-18	0.223242	1.22907	1e-18	0.394683	0.275449	805	0.0123013
M349T606	6	0.48629	0.351489	0.589707	34.2488	1.24163	5.28159	0.27563	806	0.0123166
M407T736	24	2.31597	0.0311238	0.667299	0.303561	0.0392244	0.0758439	0.275642	807	0.0123319
M151T245	12	0.18064	0.0376176	0.163142	0.0998537	0.252872	0.480422	0.275735	808	0.0123472
M111T462	6	1.27923	1.75821	2.56498	106.085	3.76244	17.2129	0.275812	809	0.0123625
M80T1498	6	0.0389618	0.0621526	0.145805	1.93896	0.0616941	0.422903	0.276291	810	0.0123778
M120T482	48	1.20211	7.34686	4.99018		1.94021	0.858368	0.276315	811	0.012393
M593T585	6	0.100764	0.205375	0.440384	9.62883	1e-18	2.14497	0.276593	812	0.0124083
M243T416	6	1e-18	1e-18	1e-18	0.573945	1e-18	0.0961472	0.276634	813	0.0124236
M669T731	6	0.201025	0.208542	0.729652	20.0882	0.670498	3.33287	0.276715	814	0.0124389
M145T352	12	0.00934944	1e-18	0.056044	1e-18	1e-18	1e-18	0.276989	815	0.0124542
M227T89	6	0.130868	0.101185	0.205329	6.9836	0.0399262	1.41822	0.277163	816	0.0124694
M363T736	24	2.10276	1e-18	0.444649	0.115	0.0125	0.0051	0.277428	817	0.0124847
M92T190	24	4.54091	0.0716589	1.30441	0.548745	0.210273	0.112254	0.277513	818	0.0125
M406T732	12	0.078702	0.0314453	0.280615	0.202442	0.213286	0.275254	0.277612	819	0.0125153
M697T1575	6	1e-18	1e-18	1e-18	1e-18	0.156755	0.946998	0.277651	820	0.0125306
M346T713	24	0.136339	1e-18	0.0612579	0.0389915	0.0029066	1e-18	0.277972	821	0.0125458
M319T1444	6	0.0289855	0.0558309	0.109626	2.01191	0.0785325	0.370352	0.277979	822	0.0125611
M88T193	12	0.635843	0.0140159	2.12126	0.200527	0.0319863	0.178648	0.278144	823	0.0125764
M137T73	6	0.079643	0.0122365	0.0463325	5.25849	0.0681425	0.871941	0.278663	824	0.0125917
M153T84	6	0.0292815	0.0477975	0.215975	1.30179	0.0999339	0.303626	0.278851	825	0.012607
M267T481	24	3.55432	0.0662797	0.805475	0.271	0.143247	0.0176474	0.278884	826	0.0126222
M253T981	24	1.73954	0.115955	0.471536	0.365619	0.018058	0.0471301	0.279034	827	0.0126375
M353T694	24	2.33	0.157843	0.205337	1e-18	1e-18	0.00517	0.279134	828	0.0126528
M389T669	6	0.005275	0.00838551	0.0205	1e-18	0.240291	0.0635455	0.280138	829	0.0126681
M297T1469	48	0.039257	0.117	0.0460533		0.643074	0.0644652	0.280469	830	0.0126834
M305T687	12	0.0168094	0.0354555	0.436484	0.42866	0.273355	2.41108	0.280502	831	0.0126987
M353T694	12	0.0378	0.0814	0.138	0.0197212	1e-18	0.089164	0.280529	832	0.0127139
M333T659	12	0.158485	0.0644545	1.53524	0.979159	0.972386	4.19006	0.280577	833	0.0127292
M333T659	6	0.321305	0.425774	0.618093	21.6659	1.20119	2.97346	0.2807	834	0.0127445
M165T748	6	0.203347	0.331849	1.17809	14.6464	0.456531	2.9697	0.281312	835	0.0127598
M310T700	6	0.322048	0.220156	0.268321	13.117	0.520337	2.00802	0.281345	836	0.0127751
M347T754	24	1.42612	0.0576343	2.47317	0.604095	0.559111	0.121011	0.281403	837	0.0127903
M341T580	12	1e-18	1e-18	1e-18	0.0508502	1e-18	0.321516	0.281445	838	0.0128056
M126T86	48	0.0257381	0.0370146	0.0384141		1.64639	0.0144112	0.281523	839	0.0128209
M351T740	12	0.00973	1e-18	0.0488	0.0964499	1e-18	0.321	0.281766	840	0.0128362
M385T641	24	2.0319	0.161242	0.961824	0.794746	0.0671154	0.0855213	0.282067	841	0.0128515
M121T346	6	0.0953277	0.0661259	0.031345	6.52108	0.0706518	1.06816	0.282229	842	0.0128667
M131T76	12	0.298652	0.0540102	1.42395	0.0147309	0.107018	0.0810057	0.282396	843	0.012882
M87T426	6	0.64645	0.341166	2.76035	42.9637	0.35912	8.92003	0.282668	844	0.0128973
M343T654	6	0.123355	0.613022	0.0389534	42.7778	1.30136	5.66057	0.282684	845	0.0129126
M272T936	48	0.0348545	1e-18	1e-18		0.124211	0.0135603	0.282941	846	0.0129279
M272T937	48	0.0348545	1e-18	1e-18		0.124211	0.0135603	0.282941	847	0.0129432
M143T146	6	0.00477688	1e-18	0.0541143	13.8567	0.0346624	2.14988	0.282949	848	0.0129584
M267T753	24	0.677546	1e-18	0.193055	0.0616029	0.0430027	0.0150247	0.282976	849	0.0129737
M68T435	12	0.334983	0.0813287	0.454712	0.254291	0.662048	2.22667	0.283006	850	0.012989
M133T190	24	4.53237	0.109248	0.958679	0.344249	0.183402	0.0240261	0.283101	851	0.0130043
M347T808	12	1e-18	0.0029287	0.194599	0.0229502	0.239681	0.49576	0.283524	852	0.0130196
M405T732	6	0.00381788	0.00372326	0.00134519	0.191561	0.00427947	0.030444	0.283599	853	0.0130348
M357T605	12	1e-18	0.00424343	1e-18	0.0387551	1e-18	0.233133	0.283842	854	0.0130501
M325T701	6	0.0369593	0.0187129	0.888578	6.17498	0.120287	1.51759	0.284154	855	0.0130654
M165T933	6	0.256211	0.363001	1.30494	11.615	0.442511	2.60627	0.284262	856	0.0130807
M141T84	24	1.13926	0.224373	0.162431	0.22727	0.0357783	0.0727602	0.284331	857	0.013096
M147T93	24	0.168053	0.0238991	0.0643344	0.0622994	0.0211617	1e-18	0.284563	858	0.0131112
M87T485	12	0.442686	0.616106	1.93201	1.2742	1.91694	8.38132	0.284678	859	0.0131265
M555T669	48	0.395356	7.00784	3.50118		0.72982	0.103841	0.284703	860	0.0131418
M136T83	24	1.87419	0.0575097	0.375173	0.156967	0.0248928	0.0462369	0.284851	861	0.0131571
M347T754	48	0.181079	1.22635	0.626039		0.226947	0.106876	0.284989	862	0.0131724
M339T528	24	1e-18	0.010165	0.067281	1e-18	1e-18	1e-18	0.285132	863	0.0131877
M303T538	12	1e-18	1e-18	1e-18	0.00532628	0.0327086	0.258468	0.285341	864	0.0132029
M361T600	12	1e-18	0.0276	1e-18	0.0732	0.0206773	0.519865	0.285545	865	0.0132182
M218T90	48	0.0185355	0.10297	0.0118424		1.80306	0.0150276	0.285855	866	0.0132335
M199T464	6	0.0165732	0.0148837	0.0218217	8.57894	0.0962177	1.20285	0.286067	867	0.0132488
M199T467	6	0.0165732	0.0148837	0.0218217	8.57894	0.0962177	1.20285	0.286067	868	0.0132641
M499T633	24	45.9167	1.53905	5.07623	0.0382555	0.00866878	0.0125692	0.286658	869	0.0132793
M59T671	48	0.951818	2.80497	1.9663		1.35992	0.475334	0.286835	870	0.0132946
M133T83	48	0.028414	0.134359	0.0529795		0.138881	0.114297	0.287072	871	0.0133099
M343T654	48	0.731772	1.91369	0.18057		0.0847704	0.0950162	0.287167	872	0.0133252
M347T711	6	0.170701	0.166632	0.181643	7.55621	0.299418	1.11186	0.287169	873	0.0133405
M125T255	12	0.0736996	0.0198891	0.09058	0.0590956	0.101258	0.243724	0.287414	874	0.0133557
M303T692	6	0.0596797	0.0546818	0.182232	3.76864	0.105664	0.63115	0.28742	875	0.013371
M159T205	12	0.104774	0.00881499	0.100579	0.0271451	1e-18	0.0569855	0.287631	876	0.0133863
M345T76	48	0.00503425	1e-18	1e-18		0.0089189	0.00265	0.287851	877	0.0134016
M181T637	48	13.6521	25.9149	0.809878		0.792456	1.9835	0.287915	878	0.0134169
M75T556	6	0.652881	1.12348	2.96574	34.4061	1.90293	6.04376	0.287963	879	0.0134322
M127T84	48	0.0197327	0.094978	0.149612		3.82013	0.0119077	0.288346	880	0.0134474
M196T89	48	0.0438643	0.0611487	0.0667915		0.190128	0.0555439	0.288364	881	0.0134627
M97T427	6	0.324286	10.5762	1.74901	48.4679	1.1861	15.638	0.288553	882	0.013478
M177T144	12	16.2527	0.158638	4.96796	0.786293	2.18595	0.831449	0.288577	883	0.0134933
M311T705	6	0.503031	0.483325	0.48317	24.2618	0.787242	3.57388	0.28865	884	0.0135086
M165T407	6	0.305587	0.439965	1.61138	19.9737	0.707665	3.68613	0.288658	885	0.0135238
M209T91	6	0.0484398	0.0261322	0.218821	15.3627	2.15829	0.216299	0.288827	886	0.0135391
M353T597	12	0.0101929	1e-18	1e-18	0.0500419	1e-18	0.298935	0.2892	887	0.0135544
M323T599	6	0.198868	0.0250929	1e-18	20.5419	0.759804	2.22766	0.289228	888	0.0135697
M369T728	6	0.482831	0.539013	0.0679	40.6	0.493	5.95	0.289607	889	0.013585
M84T1584	6	0.244965	0.174357	0.973643	14.897	0.5324	2.45988	0.289614	890	0.0136002
M133T138	24	12.7514	0.141493	1.78658	0.0601766	0.0243029	0.116122	0.289666	891	0.0136155
M159T205	48	0.00654959	0.0738595	0.0381568		0.0133929	1e-18	0.289735	892	0.0136308
M309T692	6	0.200409	1.51099	0.491398	71.1342	0.379265	11.1834	0.289796	893	0.0136461
M319T1411	6	0.00499962	0.00739569	0.082362	0.540045	0.0205502	0.122553	0.289913	894	0.0136614
M260T89	6	1e-18	1e-18	1e-18	0.549444	0.0780042	1e-18	0.28995	895	0.0136767
M156T307	6	0.0312016	0.00961435	0.168144	3.43636	0.113643	0.498559	0.290036	896	0.0136919
M371T837	6	0.0761674	0.0426841	0.0229497	9.76632	0.367018	1.05903	0.290178	897	0.0137072
M319T1367	6	0.0196191	0.0290198	0.0495809	1.57517	0.0355191	0.246925	0.290539	898	0.0137225
M481T662	48	0.359204	7.61914	4.29626		1.06332	0.128453	0.290576	899	0.0137378
M73T557	6	0.502825	0.536985	1.38032	29.7925	0.379104	5.41529	0.290608	900	0.0137531
M85T232	48	0.725132	2.22974	3.45599		1.21565	0.310271	0.290712	901	0.0137683
M307T678	6	0.231294	1.54718	1.34442	85.0175	0.570632	13.3575	0.291064	902	0.0137836
M131T76	6	0.143951	0.234833	0.838524	10.1484	0.439901	1.7436	0.291285	903	0.0137989
M369T728	24	12.7078	0.112032	4.86613	3.31	0.408157	0.0797578	0.291495	904	0.0138142
M217T607	24	363.117	0.161908	59.5484	8.30006	3.77218	1.55833	0.291761	905	0.0138295
M347T706	6	0.158211	0.153	0.182	7.27841	0.197	1.11	0.29191	906	0.0138447
M80T737	6	0.0690673	0.0932702	0.389462	4.16626	0.146985	0.788586	0.292048	907	0.01386
M81T82	24	3.18611	0.494678	0.749035	0.810082	0.276306	0.135504	0.292154	908	0.0138753
M367T654	12	1e-18	1e-18	0.101	0.155608	1e-18	0.527795	0.292156	909	0.0138906
M116T352	12	1.95201	1.4136	2.68191	1.32581	1.78477	1.51644	0.292425	910	0.0139059
M557T587	6	0.00653143	1e-18	1e-18	0.627522	1e-18	0.090653	0.292445	911	0.0139211
M339T528	48	0.00610201	1e-18	0.0142533		1e-18	1e-18	0.292722	912	0.0139364
M185T89	24	0.65933	0.119328	0.112107	0.141597	0.0675993	0.00907329	0.292822	913	0.0139517
M243T87	48	0.0156471	0.125571	0.203863		2.3796	0.0587267	0.292918	914	0.013967
M379T675	6	0.0726	0.283598	0.0949	18.6764	0.123	2.70819	0.293001	915	0.0139823
M196T135	24	0.421723	0.0247503	0.11041	0.0580566	0.0202147	0.039267	0.29314	916	0.0139976
M62T229	12	19.3813	2.42425	4.37251	3.17237	1.74076	1.75516	0.293176	917	0.0140128
M146T85	48	0.0540277	0.0370412	0.0600581		0.0533192	0.0850645	0.293276	918	0.0140281
M332T655	24	0.6365	0.0198847	0.0847816	0.0310631	1e-18	1e-18	0.293477	919	0.0140434
M319T87	48	0.0204113	0.273222	0.132859		0.0283776	0.015829	0.293592	920	0.0140587
M108T83	6	0.501049	0.367536	0.433195	8.89937	1.14372	0.825124	0.293654	921	0.014074
M484T734	24	1e-18	1e-18	1e-18	0.0287036	0.00386475	1e-18	0.293877	922	0.0140892
M81T82	6	0.0436588	0.3761	0.85224	7.13323	0.0210823	1.87556	0.29401	923	0.0141045
M92T66	6	0.0506494	0.459034	0.398372	9.85519	0.650152	1.19952	0.294206	924	0.0141198
M111T233	6	0.182292	0.391277	3.12622	76.7101	0.85084	11.8235	0.294389	925	0.0141351
M103T87	6	0.306388	0.199913	0.262377	18.2519	0.232317	2.68477	0.29456	926	0.0141504
M347T860	24	1.48558	0.0908896	0.311213	0.170079	0.00870638	0.134143	0.29463	927	0.0141656
M195T91	24	0.301969	0.0486774	0.0182569	1e-18	0.0207701	0.022079	0.294708	928	0.0141809
M377T671	6	0.0522	0.50686	0.0642	31.8283	0.262	4.3532	0.294752	929	0.0141962
M243T86	6	0.206683	0.142603	0.118661	5.83429	0.0402487	1.05111	0.294778	930	0.0142115
M83T561	6	0.222341	0.890394	6.27342	64.6616	1.80695	11.7407	0.294834	931	0.0142268
M110T84	24	3.13668	0.0950268	0.743153	0.381697	0.170704	0.0654809	0.295075	932	0.0142421
M180T92	12	0.441169	0.0325623	0.20014	1e-18	0.101109	0.123302	0.295219	933	0.0142573
M219T670	48	0.626092	5.8222	6.04707		2.13745	0.102308	0.295398	934	0.0142726
M113T357	48	0.103619	1.12338	0.707928		0.227007	0.0881869	0.295626	935	0.0142879
M349T640	6	0.200595	0.234	0.239	18.6735	0.243857	2.62618	0.295629	936	0.0143032
M369T727	6	0.463027	0.534576	0.908226	41.1146	0.551656	6.04942	0.295695	937	0.0143185
M345T646	12	0.0663445	0.0835828	0.870834	0.44691	0.781578	0.848708	0.295696	938	0.0143337
M305T724	48	0.00493378	1e-18	0.0439074		0.275917	0.010503	0.295933	939	0.014349
M326T598	6	1e-18	1e-18	1e-18	2.76294	0.193237	0.153997	0.295987	940	0.0143643
M333T718	6	0.250343	0.277828	0.692768	23.5886	0.851023	2.93322	0.296012	941	0.0143796
M380T685	24	1.68	0.0263928	0.21649	0.0297	0.00450916	0.00652945	0.296075	942	0.0143949
M251T568	24	5.85555	0.0395336	1.41509	0.791623	0.122768	0.0145223	0.296139	943	0.0144101
M153T84	48	0.0303738	0.0507552	0.0998005		0.0295507	0.0237284	0.296244	944	0.0144254
M333T718	48	0.219921	0.645164	0.412603		0.241028	0.2095	0.296553	945	0.0144407
M333T784	6	0.543627	0.419247	0.0208247	4.72928	0.0242908	1.31186	0.296668	946	0.014456
M263T90	6	0.0365116	0.0634742	1e-18	1.96919	1e-18	0.323962	0.29682	947	0.0144713
M139T94	6	1e-18	0.0886455	0.155018	0.747314	1e-18	0.294182	0.296955	948	0.0144866
M305T724	12	0.019915	0.00561768	0.0175888	0.179115	0.0144704	1.29595	0.297158	949	0.0145018
M295T925	48	0.0153	1e-18	0.00952151		0.198	0.00251	0.297209	950	0.0145171
M103T222	6	1.62686	0.259376	1.47869	28.5195	0.409787	5.51693	0.297438	951	0.0145324
M125T255	24	1.21124	0.0537841	0.230627	0.13702	0.0380258	0.0220899	0.297594	952	0.0145477
M126T85	48	0.0699575	0.116474	0.263999		3.71775	0.0367553	0.297687	953	0.014563
M310T658	6	0.127108	0.120486	0.0257295	9.14616	0.304163	1.00622	0.29769	954	0.0145782
M310T656	6	0.127108	0.120486	0.0257295	9.14616	0.304163	1.00622	0.29769	955	0.0145935
M122T345	24	8.3864	0.820769	1.18333	1.03812	0.172287	0.29506	0.29811	956	0.0146088
M593T585	48	1e-18	0.242441	0.119373		1e-18	0.0139701	0.298223	957	0.0146241
M271T1000	48	0.0234323	1e-18	0.0133967		0.0499445	0.0144271	0.298595	958	0.0146394
M251T568	6	0.0467776	0.269168	1e-18	6.18255	0.223398	0.741125	0.298598	959	0.0146546
M151T245	24	1.18969	0.0981104	0.331128	0.276603	0.0488644	0.0786638	0.298911	960	0.0146699
M161T85	6	0.0354391	0.00868428	0.108627	2.43701	0.0788556	0.319008	0.299034	961	0.0146852
M326T599	12	0.00379792	1e-18	1e-18	0.0770685	1e-18	0.595571	0.29909	962	0.0147005
M73T62	12	0.42253	0.0118366	0.243008	0.232884	0.383983	0.821867	0.299113	963	0.0147158
M223T656	24	45.5777	0.285292	8.96737	4.4769	0.326911	0.138638	0.299142	964	0.0147311
M117T126	6	0.680826	0.168762	4.12791	46.5807	0.541434	8.74277	0.299226	965	0.0147463
M343T600	12	1e-18	1e-18	1e-18	0.0449749	1e-18	0.361552	0.29945	966	0.0147616
M219T780	12	7.83867	0.570263	1.24884	0.0170591	0.590653	0.731311	0.299504	967	0.0147769
M381T661	6	0.0954059	0.100555	0.0686	5.49422	1e-18	0.864	0.299569	968	0.0147922
M297T610	24	1e-18	0.0194	0.0268	0.629	0.0143	0.0931	0.299724	969	0.0148075
M707T1572	6	0.0935016	1e-18	1e-18	1e-18	0.181424	0.909358	0.300229	970	0.0148227
M387T663	6	0.166011	0.204	0.258	17.7	0.0953	2.49	0.300338	971	0.014838
M669T1573	6	0.19702	0.490736	1.93445	12.6609	0.513193	2.84765	0.300609	972	0.0148533
M135T1447	48	0.129218	1.311	1.36243		0.234014	0.33446	0.300953	973	0.0148686
M101T304	6	1.30519	0.249435	4.51356	30.6838	1.05953	6.89292	0.301128	974	0.0148839
M319T1367	48	0.011812	0.0909882	0.0866809		0.0280672	0.0146489	0.301317	975	0.0148991
M74T254	6	0.174627	0.124798	0.87286	12.7015	0.245678	2.06805	0.301349	976	0.0149144
M303T711	6	0.0476399	0.0546	0.195	4.03	0.0947083	0.581	0.301458	977	0.0149297
M131T84	6	0.0490103	0.0988209	0.0962547	4.41867	0.0747369	0.611695	0.301617	978	0.014945
M345T706	24	15.5826	0.177852	2.80052	1.06339	0.386455	0.171476	0.301697	979	0.0149603
M191T88	6	0.0268007	0.0407852	0.411118	1.53008	0.130223	0.404742	0.301741	980	0.0149756
M333T722	6	0.337401	0.264183	0.335515	22.0422	0.486111	2.72601	0.301759	981	0.0149908
M119T405	6	22.3046	8.02937	11.5306	205.115	8.27563	44.0463	0.301966	982	0.0150061
M309T83	24	1e-18	1e-18	0.0212053	0.159328	0.0352765	1e-18	0.302069	983	0.0150214
M307T742	6	1.15564	0.337017	1e-18	18.2302	1.93821	1.1363	0.302112	984	0.0150367
M207T83	24	0.309087	0.0140603	0.0388897	1e-18	0.0105111	0.0157867	0.30227	985	0.015052
M307T646	6	0.178019	1.32244	0.150774	106.464	0.2592	13.4811	0.302497	986	0.0150672
M125T496	6	0.070126	0.244176	0.598024	13.4607	0.464395	1.69171	0.302557	987	0.0150825
M97T142	48	0.442269	5.40645	6.42223		1.89135	0.156482	0.302838	988	0.0150978
M351T656	6	0.196205	0.66896	0.312426	58.8168	0.295344	7.41085	0.302869	989	0.0151131
M219T670	24	39.3587	0.199636	12.3492	6.83979	3.32552	0.172013	0.302972	990	0.0151284
M337T760	6	0.0897631	0.0403596	1e-18	7.71265	0.920972	0.0579479	0.30377	991	0.0151436
M250T543	12	0.300721	0.018956	0.0149008	1e-18	1e-18	1e-18	0.303787	992	0.0151589
M151T245	48	0.0446419	0.234318	0.179219		0.0946111	0.017164	0.303887	993	0.0151742
M308T658	6	0.0169546	0.273367	0.254872	17.7422	0.131904	2.27802	0.304067	994	0.0151895
M326T599	6	1e-18	1e-18	1e-18	2.4963	0.19325	0.0873314	0.304185	995	0.0152048
M406T732	6	0.068544	0.0635199	0.106217	5.32479	0.0211202	0.752834	0.304393	996	0.01522
M305T659	6	0.174926	0.138857	1e-18	11.816	0.418401	1.10679	0.304538	997	0.0152353
M337T770	6	0.0538481	0.00838873	1e-18	6.8229	0.689664	0.122418	0.304574	998	0.0152506
M85T168	24	15.4701	0.481168	3.55498	1.24079	0.230853	1.83789	0.305178	999	0.0152659
M283T652	12	1e-18	0.00415	0.109138	0.101562	0.0781559	0.940219	0.305458	1000	0.0152812
M75T538	6	0.687268	1.34478	3.31038	27.0983	2.6638	3.77629	0.305475	1001	0.0152965
M385T912	24	3.72506	0.0943824	0.562583	0.33415	0.0155378	0.00498588	0.306202	1002	0.0153117
M377T671	24	15.8791	0.0144259	3.50971	2.03	0.24421	0.0655263	0.306258	1003	0.015327
M88T142	48	0.414387	0.176429	0.133757		0.0830492	0.120644	0.306421	1004	0.0153423
M229T218	12	1.32088	1e-18	0.257621	0.147324	1e-18	1e-18	0.306425	1005	0.0153576
M219T89	12	0.158209	0.0367294	0.447435	0.0271615	0.111558	0.0673566	0.306703	1006	0.0153729
M191T83	24	0.428882	0.0206648	0.154198	0.0528797	0.101868	0.0189123	0.307041	1007	0.0153881
M387T582	24	0.205	0.0503682	0.032	1e-18	1e-18	0.0756205	0.307297	1008	0.0154034
M211T89	24	0.67796	0.0701169	0.225765	0.13503	0.159515	0.0235632	0.307446	1009	0.0154187
M407T736	6	0.0742629	0.0810937	0.164114	5.13071	0.0545752	0.718671	0.307532	1010	0.015434
M342T667	24	1.48817	0.0305902	0.403694	0.293667	0.026162	0.0413571	0.307778	1011	0.0154493
M220T91	48	0.0229952	0.0522887	0.0577372		0.0280611	0.421558	0.307946	1012	0.0154645
M87T1521	6	0.77527	0.863631	3.22264	64.0443	1.13547	9.02475	0.307948	1013	0.0154798
M232T89	24	0.189403	1e-18	0.0593213	0.0305601	0.00930539	0.0116208	0.308032	1014	0.0154951
M331T656	24	6.47419	0.230774	1.4634	1.22016	0.0533563	0.0798167	0.308233	1015	0.0155104
M133T326	6	0.0406145	0.0409549	0.260116	4.09224	1e-18	0.685039	0.30824	1016	0.0155257
M327T744	48	0.00604686	1e-18	0.051195		0.470177	1e-18	0.308275	1017	0.015541
M293T87	48	0.0448093	0.116	0.034087		0.0226584	0.026	0.308407	1018	0.0155562
M271T936	12	0.11	0.0173625	0.336279	0.309	0.355559	3.4534	0.308427	1019	0.0155715
M120T1561	48	0.841965	1.9777	2.11499		1.17962	0.786381	0.308514	1020	0.0155868
M183T85	12	0.0411425	0.0521947	0.0687792	1e-18	0.17086	0.255468	0.30857	1021	0.0156021
M305T601	12	1e-18	0.0272191	0.233739	0.203267	0.1131	1.2775	0.30859	1022	0.0156174
M219T524	48	0.443539	16.0744	7.99629		1.5976	0.457806	0.308687	1023	0.0156326
M352T669	6	0.0776751	0.0699651	0.0558246	5.75769	0.192745	0.542934	0.308707	1024	0.0156479
M110T84	12	0.278989	0.0516083	0.24288	0.212021	0.264849	0.82758	0.308915	1025	0.0156632
M403T844	6	1e-18	0.117897	1e-18	2.62693	1e-18	0.363749	0.309129	1026	0.0156785
M119T1536	6	0.0205784	0.0653505	0.149485	2.53947	0.0412045	0.386727	0.309182	1027	0.0156938
M113T305	6	0.284316	0.0904187	1.80722	23.3109	0.472297	3.48084	0.309242	1028	0.015709
M239T594	48	1.63794	5.81741	3.40769		2.59977	0.285991	0.309694	1029	0.0157243
M227T84	12	0.0909961	0.014291	0.174768	0.0508693	0.257856	1.08921	0.30982	1030	0.0157396
M120T85	24	1.62371	0.0174559	0.286265	0.126657	0.0352685	0.0305017	0.309838	1031	0.0157549
M385T641	6	0.0620643	0.0801241	0.0282027	11.4426	0.204819	1.09264	0.310001	1032	0.0157702
M483T729	48	1e-18	0.0425193	0.0202086		1e-18	0.00307516	0.31001	1033	0.0157855
M131T687	12	0.279248	0.156096	0.617778	0.294174	0.612679	1.02734	0.310574	1034	0.0158007
M352T602	12	1e-18	1e-18	1e-18	0.0128797	1e-18	0.123531	0.310661	1035	0.015816
M377T793	6	1e-18	0.0824	1e-18	4.87999	1e-18	0.561	0.311147	1036	0.0158313
M80T296	6	0.0131227	0.0202666	0.0396014	1.10058	0.0461842	0.111522	0.311295	1037	0.0158466
M337T760	12	0.0276874	0.0259489	0.686928	0.722581	0.157973	3.25993	0.31142	1038	0.0158619
M349T606	12	0.0625015	0.250178	1.76124	1.10449	1.03775	6.6095	0.311452	1039	0.0158771
M159T1539	6	0.0228642	0.0421798	0.140254	2.71726	0.0958566	0.310187	0.311894	1040	0.0158924
M131T326	6	0.0255853	0.0751344	0.300909	5.3473	0.0627917	0.752555	0.311901	1041	0.0159077
M377T657	6	0.0640607	0.0147929	0.169115	0.576617	0.270321	1e-18	0.311916	1042	0.015923
M143T146	24	0.789873	0.0149544	0.414089	0.238074	0.102609	0.0851346	0.312401	1043	0.0159383
M319T1444	48	0.0274703	0.102808	0.101661		0.0511227	0.0209357	0.31254	1044	0.0159535
M337T665	6	0.0376705	0.0206372	1e-18	5.97781	0.0696127	0.563493	0.312705	1045	0.0159688
M59T1387	6	0.067746	0.059329	0.349899	3.83551	0.0900936	0.615927	0.312955	1046	0.0159841
M117T182	24	4.27122	0.185301	0.837052	0.596755	0.20068	0.0815151	0.313337	1047	0.0159994
M183T656	24	14.1045	0.474154	2.70811	1.94726	0.226439	0.402363	0.313425	1048	0.0160147
M131T326	48	0.0324787	0.173009	0.262983		0.0726269	0.0262853	0.313438	1049	0.01603
M319T1373	6	0.0634487	0.0862907	0.25111	3.84033	0.163655	0.471748	0.313481	1050	0.0160452
M389T669	24	0.552753	1e-18	0.0547852	1e-18	1e-18	1e-18	0.313585	1051	0.0160605
M341T682	6	0.0959127	0.074277	0.0242086	5.45182	0.0381256	0.627291	0.313777	1052	0.0160758
M103T190	48	0.622546	1.79294	1.3045		1.00041	0.199916	0.313906	1053	0.0160911
M326T598	12	0.00379687	1e-18	1e-18	0.0711266	1e-18	0.696816	0.314	1054	0.0161064
M331T654	24	6.47419	0.207974	1.38286	1.17914	0.0493572	0.07984	0.314261	1055	0.0161216
M379T675	24	10.304	0.157238	1.97043	1.34138	0.142605	0.078372	0.314298	1056	0.0161369
M294T738	12	0.00955	1e-18	1e-18	0.0166784	1e-18	0.0993293	0.314455	1057	0.0161522
M260T89	12	0.00959363	1e-18	1e-18	0.0152658	1e-18	0.083429	0.314532	1058	0.0161675
M307T938	12	0.0118336	0.00136728	0.0339718	0.103917	0.0837499	1.66792	0.314735	1059	0.0161828
M219T692	6	0.0363371	0.0743854	1e-18	4.8343	0.0909899	0.443108	0.314774	1060	0.016198
M229T86	6	0.039045	0.19536	0.945986	1.22693	0.0555364	2.99963	0.314855	1061	0.0162133
M215T604	24	15.8374	0.0442151	5.36193	3.18247	1.69728	0.0891507	0.314879	1062	0.0162286
M176T89	24	1e-18	0.043631	0.0408029	1e-18	0.023268	0.00713879	0.314929	1063	0.0162439
M81T85	6	0.0171541	0.0467564	0.561145	11.2115	0.438061	1.03028	0.31506	1064	0.0162592
M149T190	6	0.00473871	0.0670541	0.947013	12.9685	0.0425407	1.9247	0.315195	1065	0.0162744
M483T687	48	0.600263	5.10232	1.69274		0.51159	0.198248	0.315283	1066	0.0162897
M307T678	48	1.55695	5.66056	1.11063		0.813647	0.215768	0.315865	1067	0.016305
M99T1584	12	0.214631	0.122708	0.585961	0.342432	0.483143	0.703558	0.315992	1068	0.0163203
M321T766	24	1.08462	0.326249	1.04559	0.923278	0.0153513	0.259686	0.316386	1069	0.0163356
M341T675	6	0.0715245	0.331386	0.228173	25.0548	0.0712395	2.70588	0.316434	1070	0.0163509
M163T619	12	2.76224	0.551513	0.284065	0.14845	0.597521	0.104211	0.316617	1071	0.0163661
M74T65	6	0.0757573	0.00710326	0.383234	2.15356	0.0322101	0.517069	0.316666	1072	0.0163814
M349T749	6	0.00626251	1e-18	1e-18	17.1587	0.186649	1.40143	0.316868	1073	0.0163967
M253T229	6	0.132514	1e-18	0.542531	1.157	0.0392758	7.78836	0.316896	1074	0.016412
M383T738	24	2.37184	0.151	0.574754	0.571	1e-18	0.118212	0.316963	1075	0.0164273
M189T89	24	0.875289	0.118297	0.164667	0.208483	0.0333473	0.056651	0.317327	1076	0.0164425
M126T85	6	0.0429446	0.0901624	0.0913657	3.22662	0.223552	0.210357	0.317349	1077	0.0164578
M114T63	6	0.0284367	1e-18	0.0989655	6.78328	0.0592717	0.64741	0.317409	1078	0.0164731
M137T125	24	11.1903	0.523422	1.86562	1.55744	0.274758	0.161557	0.317479	1079	0.0164884
M75T538	48	0.978868	2.94295	2.16133		1.67137	0.170043	0.3175	1080	0.0165037
M223T667	24	55.146	0.350807	9.8813	5.37331	1.7493	0.163628	0.317573	1081	0.0165189
M183T85	6	0.0203477	0.0309989	0.0935838	4.61784	0.221801	0.283472	0.31784	1082	0.0165342
M345T85	12	0.0113711	0.00423595	1e-18	1e-18	0.0214258	0.111133	0.317974	1083	0.0165495
M139T94	24	1e-18	0.0293496	0.0726838	1e-18	0.0246432	1e-18	0.318366	1084	0.0165648
M133T243	24	1.0804	0.091531	0.186949	0.145153	0.10405	0.0282373	0.31868	1085	0.0165801
M305T687	6	0.233927	0.17087	0.0283708	14.0641	0.382805	1.12977	0.319218	1086	0.0165954
M220T91	12	0.181008	0.0134827	0.598173	0.0244954	0.0450254	0.121951	0.319268	1087	0.0166106
M252T595	6	0.00574558	1e-18	1e-18	2.46047	0.0453389	0.174079	0.319296	1088	0.0166259
M155T84	12	0.142371	0.0326349	0.142962	1e-18	0.115375	0.0311683	0.319613	1089	0.0166412
M173T148	6	0.102442	1e-18	1.03228	14.0124	0.0734143	1.95769	0.319787	1090	0.0166565
M319T93	6	0.0267176	0.030113	0.205745	1.37046	0.0484065	0.254587	0.320322	1091	0.0166718
M80T938	24	1.44072	0.0665906	0.231691	0.153931	0.0405804	0.067734	0.320555	1092	0.016687
M281T617	12	1e-18	1e-18	1e-18	0.00851	1e-18	0.0983	0.320798	1093	0.0167023
M127T91	24	0.605362	0.0213809	0.113389	0.0820009	0.0213782	0.0169093	0.320831	1094	0.0167176
M365T756	6	0.0177949	0.0322102	1e-18	5.09894	0.0100493	0.462632	0.320957	1095	0.0167329
M558T655	6	0.00528732	1e-18	0.0614168	1e-18	1e-18	1e-18	0.321078	1096	0.0167482
M59T1476	6	0.265312	0.284081	0.945945	8.4222	0.440404	1.26769	0.321092	1097	0.0167634
M189T89	12	0.0225411	0.00985267	0.118555	0.0446861	0.123441	0.133112	0.321242	1098	0.0167787
M342T667	6	0.0580875	0.0448373	1e-18	4.53749	0.0311073	0.423552	0.321363	1099	0.016794
M75T556	48	0.819286	1.38593	1.89362		1.14895	0.453449	0.32156	1100	0.0168093
M153T92	24	1.37845	0.0496257	0.130983	1.82892	2.67016	0.0529372	0.321793	1101	0.0168246
M124T599	48	0.448097	1.7459	1.2595		0.725834	0.380123	0.32181	1102	0.0168399
M197T90	6	0.00517259	0.138318	0.0891309	0.544538	0.050427	0.161255	0.3222	1103	0.0168551
M375T654	6	1e-18	0.0501572	1e-18	0.228	1e-18	0.06	0.322209	1104	0.0168704
M85T232	24	18.7799	0.480249	2.7241	1.55509	0.241126	0.641699	0.322355	1105	0.0168857
M347T860	6	0.0447711	0.113	0.593473	4.75058	0.0260033	0.914965	0.322379	1106	0.016901
M122T283	24	5.53498	0.623007	0.997537	1.28843	0.174774	0.218385	0.323046	1107	0.0169163
M331T759	6	0.0189041	0.102058	1e-18	1.06716	0.0468894	0.121448	0.323051	1108	0.0169315
M101T304	48	0.319862	1.92917	1.04563		0.450702	0.323998	0.323137	1109	0.0169468
M198T87	12	0.167591	1e-18	0.0822484	1e-18	0.0188352	0.0577915	0.323238	1110	0.0169621
M163T79	24	0.851338	0.0144455	0.160199	0.118517	1e-18	0.0285536	0.323795	1111	0.0169774
M349T749	48	1e-18	0.163241	0.113252		1.5352	0.00235442	0.323928	1112	0.0169927
M137T190	24	6.16869	0.19396	0.865705	0.484774	0.30249	0.0565172	0.323962	1113	0.0170079
M115T654	12	0.193152	0.167958	1.00041	0.405155	0.951977	1.24381	0.323986	1114	0.0170232
M252T569	6	1e-18	1e-18	1e-18	0.866192	0.0109396	0.0583362	0.324057	1115	0.0170385
M283T529	12	0.562922	0.0311436	0.0722694	0.0337	0.0150894	0.0412862	0.324153	1116	0.0170538
M343T600	6	0.055834	1e-18	0.0243167	2.90862	0.135184	0.145676	0.32426	1117	0.0170691
M215T89	48	0.0316691	0.120638	0.112145		0.0435755	0.0465989	0.324362	1118	0.0170844
M119T1562	6	13.0474	3.26342	18.945	232.759	17.2206	23.8743	0.324816	1119	0.0170996
M319T81	48	0.0635102	0.261309	0.0893664		0.0692755	0.0120928	0.324999	1120	0.0171149
M196T85	6	0.0831804	0.104741	0.144651	2.89582	0.0212371	0.434055	0.325014	1121	0.0171302
M341T580	6	0.0055801	0.00873818	1e-18	1.08884	0.0959842	1e-18	0.32505	1122	0.0171455
M195T88	24	0.862195	0.161268	0.112401	0.176347	0.111486	0.0193902	0.325112	1123	0.0171608
M149T190	24	2.72083	0.0829313	0.591051	0.462562	0.174985	0.00619966	0.32551	1124	0.017176
M339T528	6	0.0141504	1e-18	1e-18	0.276601	0.0315884	1e-18	0.325554	1125	0.0171913
M103T361	6	1.04049	0.379282	6.50584	11.5009	1.55703	6.50627	0.325608	1126	0.0172066
M341T675	24	12.1543	0.115701	2.35166	1.83926	0.159293	0.0608468	0.325758	1127	0.0172219
M165T89	12	0.0234446	0.0181768	0.0473186	0.0054377	0.0763957	0.18756	0.325783	1128	0.0172372
M215T89	12	0.0363217	0.115766	0.434776	0.0247844	0.101563	0.044593	0.32585	1129	0.0172524
M139T83	12	0.0904923	0.0672667	0.0599723	0.175749	0.0773045	0.0784328	0.325988	1130	0.0172677
M295T809	12	1e-18	1e-18	1e-18	0.0363	1e-18	0.468	0.326058	1131	0.017283
M135T1541	24	1e-18	1e-18	1.7227	5.15976	0.599726	1.15309	0.32613	1132	0.0172983
M197T85	6	0.0518462	0.0828925	0.108578	1.85913	0.0784673	0.221542	0.326351	1133	0.0173136
M156T307	48	0.022901	0.208844	0.12357		0.0563312	0.0140489	0.326442	1134	0.0173289
M307T792	12	0.0720807	1e-18	1.04945	0.370669	0.783542	4.4017	0.326909	1135	0.0173441
M117T126	24	22.6281	0.728463	3.58392	3.0447	0.433888	0.251903	0.32694	1136	0.0173594
M307T611	12	0.016978	0.0718791	0.8383	0.580365	0.316792	2.58673	0.32725	1137	0.0173747
M375T649	24	3.22429	0.108507	0.151084	1e-18	1e-18	0.0378896	0.32792	1138	0.01739
M62T359	6	0.897582	3.06603	3.80966	183.63	5.62137	12.7049	0.32839	1139	0.0174053
M181T574	48	70.335	22.5462	1.73411		1.81159	0.248249	0.328784	1140	0.0174205
M236T91	6	1e-18	1e-18	1e-18	0.635707	0.0458762	1e-18	0.329242	1141	0.0174358
M294T757	6	0.00311	1e-18	1e-18	1.93	1e-18	0.141	0.329355	1142	0.0174511
M482T663	48	0.00610306	0.343533	0.19808		0.0322322	0.039824	0.329501	1143	0.0174664
M119T1465	6	0.0266892	0.0433742	0.164311	1.37158	0.0462298	0.211447	0.329584	1144	0.0174817
M173T201	6	1e-18	0.0160938	2.29358	16.2496	0.0632634	2.817	0.329793	1145	0.0174969
M229T86	48	0.10396	0.21799	0.0436883		0.0427917	0.0477945	0.32988	1146	0.0175122
M216T89	6	0.0050768	1e-18	0.692027	1.95853	1e-18	0.779521	0.329947	1147	0.0175275
M165T773	6	0.244111	0.240315	1.40496	17.4559	0.128008	2.41399	0.330089	1148	0.0175428
M137T161	6	0.157692	0.0249972	1.40784	17.632	0.116935	2.2345	0.330272	1149	0.0175581
M175T89	12	0.0470733	0.0634554	0.525358	0.823316	0.0770938	0.646323	0.330469	1150	0.0175733
M349T825	6	0.00418925	1e-18	1e-18	4.17538	1e-18	0.294791	0.330568	1151	0.0175886
M211T92	24	0.685952	0.0309999	0.182097	0.129166	0.0855606	0.0188984	0.330827	1152	0.0176039
M198T1487	24	3.44128	0.14683	0.374649	0.340284	0.026679	0.0573829	0.330954	1153	0.0176192
M198T1484	24	3.44128	0.14683	0.374649	0.340284	0.026679	0.0573829	0.330954	1154	0.0176345
M95T1586	6	0.760969	1.48383	12.4566	85.5156	0.208889	16.5288	0.331235	1155	0.0176498
M199T584	24	0.667044	0.01257	4.94667	0.0710602	0.39962	0.012102	0.331236	1156	0.017665
M165T626	24	10.5103	0.387058	0.829241	0.141631	0.137811	0.492414	0.331239	1157	0.0176803
M110T84	6	0.0633788	0.169316	0.594955	5.46373	0.274572	0.650814	0.331345	1158	0.0176956
M308T725	6	0.133778	0.0323024	1e-18	5.64136	0.253697	0.234009	0.331351	1159	0.0177109
M133T243	6	0.535042	0.0620629	0.359159	14.5188	0.0654461	1.57525	0.331411	1160	0.0177262
M133T83	6	0.0385738	0.0411764	0.358471	0.585209	0.0749526	5.31815	0.331498	1161	0.0177414
M421T809	6	0.0127129	1e-18	0.148061	3.11604	1e-18	0.32443	0.331512	1162	0.0177567
M211T575	24	1.11326	0.070883	0.332444	0.367185	1e-18	0.0437286	0.33153	1163	0.017772
M244T91	24	0.790551	0.389871	1.96236	0.444461	0.892676	0.0455426	0.331559	1164	0.0177873
M124T599	12	1.31672	0.833338	2.08965	0.725185	3.01824	3.73853	0.331745	1165	0.0178026
M108T129	24	11.2371	0.302126	1.50448	1.13346	0.304815	0.102144	0.331926	1166	0.0178178
M137T190	6	0.331896	0.237043	1.72141	19.446	0.27906	2.6054	0.332029	1167	0.0178331
M404T654	24	1.15293	0.0173622	0.0593226	1e-18	1e-18	1e-18	0.332072	1168	0.0178484
M108T83	24	16.4195	0.487873	1.33917	0.822046	0.073983	0.218594	0.332104	1169	0.0178637
M173T89	6	0.0278003	0.134166	0.482586	0.929973	0.147202	0.447283	0.332347	1170	0.017879
M500T731	24	3.17405	0.0562876	0.262095	1e-18	0.0355528	0.12727	0.332428	1171	0.0178943
M119T458	6	66.9001	76.0874	143.116	1744.62	3.36794	312.287	0.332533	1172	0.0179095
M218T190	48	0.0122477	0.0728854	0.0222842		0.00814233	0.00762086	0.332565	1173	0.0179248
M251T531	6	0.0638537	0.184248	1e-18	2.12759	0.0378065	0.272844	0.332723	1174	0.0179401
M233T84	24	14.9825	0.0159916	1.73736	0.566009	0.221757	0.338672	0.333001	1175	0.0179554
M239T607	12	2.85668	0.725227	6.18948	0.904816	1.91747	1.60857	0.333004	1176	0.0179707
M129T299	6	0.00974848	1e-18	0.031302	2.05559	0.0217144	0.139262	0.333122	1177	0.0179859
M163T574	24	2.97534	0.0162878	0.459511	0.205512	0.108908	0.0941843	0.333124	1178	0.0180012
M95T1586	24	55.2498	0.235604	11.3218	9.20865	1.01586	0.39839	0.333354	1179	0.0180165
M185T90	48	0.0118299	0.149255	0.0416901		0.832501	0.0145088	0.33361	1180	0.0180318
M235T83	6	0.111793	0.036201	0.119893	11.5639	0.086547	0.833522	0.333753	1181	0.0180471
M323T779	6	0.0393411	0.0423076	1e-18	1.12314	0.0136993	0.113162	0.333826	1182	0.0180623
M165T85	6	0.0800106	0.0799049	0.288904	3.26541	0.165307	0.338522	0.333914	1183	0.0180776
M308T725	12	0.0170702	0.00313405	0.0398584	0.222197	0.053698	3.71941	0.333927	1184	0.0180929
M405T888	24	6.78679	0.0220653	0.607671	0.209006	0.078822	1e-18	0.333984	1185	0.0181082
M249T81	12	0.272363	0.00560244	0.0748986	1e-18	0.0433689	0.0422945	0.334193	1186	0.0181235
M325T745	24	1.63266	0.0103495	0.143291	0.0736055	1e-18	1e-18	0.334405	1187	0.0181388
M113T305	12	2.11557	0.0883848	0.946905	0.266635	0.62743	0.287675	0.33472	1188	0.018154
M95T1586	48	0.877975	3.20172	0.889023		18.26	0.444252	0.334838	1189	0.0181693
M483T679	48	0.604927	5.49102	1.8354		0.827031	0.0704049	0.334855	1190	0.0181846
M219T82	12	0.200397	0.00845968	0.354412	0.0352371	8.30603	0.866957	0.334953	1191	0.0181999
M79T83	24	16.8198	0.971911	0.573644	0.443028	0.244241	0.102446	0.335096	1192	0.0182152
M361T600	6	1e-18	1e-18	1e-18	5.17689	0.116641	0.199	0.335329	1193	0.0182304
M81T82	48	0.286857	0.0786774	0.619466		0.111433	0.0789314	0.335368	1194	0.0182457
M247T640	6	1e-18	0.00623237	1e-18	0.24589	0.0194	1e-18	0.335542	1195	0.018261
M108T129	6	0.265305	0.0950185	2.63728	9.07705	0.219179	2.74935	0.335755	1196	0.0182763
M87T245	6	0.333159	0.153154	1.69413	26.5619	0.399099	2.69303	0.335823	1197	0.0182916
M75T483	24	19.8674	1.24229	2.31339	2.58562	0.348715	0.571352	0.336179	1198	0.0183068
M87T1521	48	0.520882	1.85905	1.76665		1.00139	0.387013	0.336223	1199	0.0183221
M151T190	6	0.0352904	0.0933104	0.385097	6.45505	0.117664	0.6151	0.336244	1200	0.0183374
M139T598	12	0.911136	0.831994	1.74087	0.58984	3.18147	2.40114	0.336277	1201	0.0183527
M217T693	12	315.042	13.9818	19.6406	2.63111	10.5507	9.97448	0.336603	1202	0.018368
M266T639	24	26.8699	0.36495	1.22577	1e-18	0.00430402	0.0131201	0.336823	1203	0.0183833
M319T93	12	0.0286196	0.0139881	0.0859145	0.0374001	0.0694056	0.182753	0.337053	1204	0.0183985
M92T190	12	8.33742	0.111579	1.35486	0.198759	0.753046	0.466227	0.337068	1205	0.0184138
M94T83	24	2.58034	0.0150643	0.303398	0.139099	0.00611862	0.099229	0.337263	1206	0.0184291
M160T85	48	0.0117686	0.0378271	0.0245198		0.0113426	0.0156426	0.33739	1207	0.0184444
M283T458	24	1.00799	1e-18	0.16802	0.0290274	0.118204	0.00440833	0.337572	1208	0.0184597
M247T83	12	0.059814	0.00348026	1e-18	1e-18	1e-18	1e-18	0.337594	1209	0.0184749
M217T520	24	61.1975	0.132874	9.44116	7.09979	1.18019	0.145341	0.33813	1210	0.0184902
M327T739	24	0.179331	1e-18	0.0419766	0.0397052	1e-18	1e-18	0.338604	1211	0.0185055
M355T822	48	0.0407316	1e-18	0.0105		0.24247	1e-18	0.338672	1212	0.0185208
M335T772	6	0.174079	0.0848829	0.622269	16.0613	0.043906	1.45083	0.338994	1213	0.0185361
M265T640	24	304.221	4.1599	12.7082	0.0637986	0.0280773	0.0538879	0.339055	1214	0.0185513
M293T734	24	2.24301	0.0746468	1.23672	1.08933	0.0550319	0.0939083	0.339253	1215	0.0185666
M122T344	12	0.522929	0.455965	0.985978	0.626977	2.73296	0.845609	0.339323	1216	0.0185819
M165T773	48	0.0267919	0.660621	0.661124		0.230516	0.0262238	0.33935	1217	0.0185972
M327T631	12	0.0131303	0.0249103	0.291373	0.13847	0.159587	0.645645	0.339406	1218	0.0186125
M556T665	12	0.696186	0.165275	0.242676	0.00957909	0.0140636	0.398346	0.33943	1219	0.0186278
M165T587	24	2.19337	0.0206298	0.559569	0.462917	0.0642732	0.081017	0.339469	1220	0.018643
M220T91	6	0.0434702	0.0223993	0.507898	2.19291	0.0402499	0.521875	0.339647	1221	0.0186583
M235T83	24	0.564456	0.016384	0.245334	0.198816	0.0597465	0.0227216	0.339762	1222	0.0186736
M196T89	24	2.3805	0.0948605	0.281343	0.250082	0.0294477	0.0881571	0.339981	1223	0.0186889
M141T1584	24	6.6381	0.936491	0.167226	0.90235	0.0190888	0.132888	0.34	1224	0.0187042
M325T540	6	0.0697384	1e-18	1e-18	3.81975	0.0264875	0.225933	0.340022	1225	0.0187194
M352T669	48	0.101226	0.0944655	0.0766955		0.52933	0.0536757	0.34043	1226	0.0187347
M265T639	24	326.893	4.27764	13.1066	0.0638277	0.0205355	0.0538525	0.340437	1227	0.01875
M96T81	24	10.1877	0.613171	0.599357	0.651781	0.0902344	0.295431	0.340864	1228	0.0187653
M227T82	6	0.503959	0.0330531	0.134539	18.8582	0.373972	1.051	0.340945	1229	0.0187806
M303T711	12	1e-18	0.0167	0.157	0.0449371	0.160737	0.178808	0.34116	1230	0.0187958
M250T543	24	2.4109	1e-18	0.163938	0.027551	0.0218872	0.00707204	0.341195	1231	0.0188111
M509T715	48	0.0490506	0.875332	0.680174		0.00716873	0.296427	0.341253	1232	0.0188264
M291T741	6	0.0110795	0.0358	0.0288807	1.01395	0.104446	1e-18	0.341276	1233	0.0188417
M341T682	24	0.377489	0.082877	1.02365	0.421133	0.0221233	0.0497895	0.341343	1234	0.018857
M101T361	6	1.42076	0.355657	1.18558	60.178	1.75304	3.24078	0.341668	1235	0.0188722
M268T640	24	0.743	1e-18	0.0380638	1e-18	1e-18	1e-18	0.341805	1236	0.0188875
M103T445	6	0.0529207	1.18676	4.52824	60.5974	2.06277	4.87616	0.341874	1237	0.0189028
M229T169	12	10.7059	0.0028893	0.836804	0.391674	0.0393039	1e-18	0.342026	1238	0.0189181
M97T478	48	0.256328	3.70157	4.50432		1.2174	0.601566	0.342191	1239	0.0189334
M62T296	6	0.827049	1.49215	7.69863	341.037	8.53968	15.0422	0.342245	1240	0.0189487
M197T90	48	0.0436155	0.181944	0.134245		0.657407	0.0803159	0.342632	1241	0.0189639
M127T84	6	0.0582533	0.0716492	0.252403	4.04517	0.151492	0.299844	0.342797	1242	0.0189792
M297T1469	12	0.0228	0.00618	1e-18	0.0726	0.0326	1.77217	0.343047	1243	0.0189945
M307T792	24	31.6636	0.021229	2.10738	0.736741	0.111851	0.0256492	0.343434	1244	0.0190098
M122T283	48	0.51005	2.89416	0.789733		0.483939	0.109741	0.343539	1245	0.0190251
M93T84	6	0.0765173	0.100696	4.20458	4.26527	0.152163	22.2645	0.343659	1246	0.0190403
M335T845	12	1e-18	0.0357369	0.912561	1.25595	0.466539	0.496316	0.343687	1247	0.0190556
M379T711	12	0.0401219	0.0164654	0.0667083	0.0671861	0.0314223	0.309419	0.34399	1248	0.0190709
M97T1584	6	0.717056	2.12634	13.8119	55.4172	1.31573	14.0902	0.344158	1249	0.0190862
M593T585	24	2.84005	0.367859	0.147659	0.175037	0.20406	0.201353	0.344214	1250	0.0191015
M232T89	48	0.123633	0.224879	1e-18		0.0205598	0.0236968	0.344235	1251	0.0191167
M161T81	24	0.678992	0.0273939	0.147816	0.160807	1e-18	0.0311472	0.344537	1252	0.019132
M103T190	6	0.225314	0.367451	2.85877	50.8136	0.659007	4.0325	0.344673	1253	0.0191473
M129T299	24	0.133374	1e-18	0.0126598	1e-18	1e-18	0.00922578	0.344861	1254	0.0191626
M105T500	6	0.574391	2.18599	7.96632	79.5167	1.31904	9.759	0.344884	1255	0.0191779
M305T724	6	0.0950404	1e-18	1e-18	2.64236	0.186796	1e-18	0.344992	1256	0.0191932
M387T723	48	0.165429	0.0635296	0.179539		0.12358	0.00334038	0.34526	1257	0.0192084
M319T301	6	0.0354225	0.035444	0.190295	2.58347	0.0464045	0.24749	0.345343	1258	0.0192237
M83T509	48	0.318417	5.89709	3.04292		1.19967	0.262126	0.345363	1259	0.019239
M119T1536	24	0.798065	0.0473171	0.0358944	0.038474	0.0262	0.0076907	0.345459	1260	0.0192543
M311T726	6	0.0241354	0.434814	0.361585	6.59484	0.462364	0.375312	0.34549	1261	0.0192696
M387T723	6	0.0756143	0.0999145	1e-18	11.7726	0.272208	0.366618	0.345578	1262	0.0192848
M229T169	6	1e-18	1e-18	2.72079	13.6675	1e-18	2.74315	0.345598	1263	0.0193001
M343T724	6	0.32235	0.109632	0.0118772	8.01307	0.191047	0.459195	0.345704	1264	0.0193154
M387T663	24	8.37835	0.0882356	1.63081	1.58	0.0824	0.130551	0.345792	1265	0.0193307
M140T1518	6	0.017657	0.030296	0.0462925	2.07917	0.045962	0.107259	0.345991	1266	0.019346
M352T602	24	1e-18	0.110508	0.0499577	0.0467411	1e-18	1e-18	0.346312	1267	0.0193612
M165T222	24	10.6257	0.121833	1.20074	1.03688	0.0799997	0.111478	0.346326	1268	0.0193765
M347T754	6	0.189028	0.0330173	0.822974	14.4935	0.134073	1.20718	0.34646	1269	0.0193918
M231T89	6	0.0278567	0.0497442	0.498729	3.45983	0.121327	0.432178	0.34692	1270	0.0194071
M351T723	24	1.46932	0.0215189	0.761602	0.695172	0.00742	0.0345648	0.347217	1271	0.0194224
M247T153	24	0.111741	1e-18	1e-18	1e-18	0.208597	0.130711	0.34764	1272	0.0194377
M352T669	24	3.40242	0.06676	0.526045	0.520839	0.0285182	0.0806292	0.347757	1273	0.0194529
M155T83	24	1.24322	0.0672371	0.102612	0.127573	0.0151981	0.033963	0.347816	1274	0.0194682
M105T335	24	22.0533	0.752609	2.27893	1.50011	0.281048	1.39888	0.347838	1275	0.0194835
M256T90	24	0.506669	0.0447037	0.0640244	0.107957	0.0152323	1e-18	0.348395	1276	0.0194988
M167T1576	6	0.00261043	0.0079916	1e-18	1e-18	0.0146228	0.184377	0.348726	1277	0.0195141
M171T87	48	0.0635891	0.0449437	0.0324261		0.0456697	0.00753884	0.348813	1278	0.0195293
M211T89	48	0.112572	0.0669806	0.0751303		0.865187	0.0109723	0.348842	1279	0.0195446
M217T607	12	12.8377	0.673166	16.8477	2.08506	9.94352	0.177457	0.348875	1280	0.0195599
M120T86	12	0.0596083	0.137636	1.48503	0.0601162	0.0610434	0.0896613	0.348968	1281	0.0195752
M165T773	24	7.18926	0.354403	0.727302	0.979306	0.0717699	0.102497	0.348991	1282	0.0195905
M267T639	24	9.98438	0.148498	0.434343	0.233158	0.0508966	0.00499461	0.348995	1283	0.0196057
M124T452	48	0.45236	2.69894	1.68972		1.02469	0.234603	0.349063	1284	0.019621
M349T749	24	5.83137	0.0281388	1.32062	1.33681	0.0870672	1e-18	0.34917	1285	0.0196363
M153T143	24	5.54401	0.261093	0.831352	0.885597	0.357123	0.013612	0.349232	1286	0.0196516
M179T87	24	0.75061	0.0135726	0.0792571	0.0811577	0.0095881	1e-18	0.349248	1287	0.0196669
M218T190	6	1e-18	1e-18	0.286422	14.4057	1e-18	0.756864	0.349255	1288	0.0196822
M224T623	6	0.0617276	0.00710899	0.0240963	2.22885	0.053869	0.0936266	0.349257	1289	0.0196974
M307T742	12	0.303967	0.110955	0.57396	0.707787	0.491327	14.2963	0.349487	1290	0.0197127
M229T86	24	1.53619	0.094102	0.138335	0.170235	0.070649	0.0179451	0.349644	1291	0.019728
M244T91	48	0.0179138	0.138169	0.311786		0.0430728	0.024924	0.349667	1292	0.0197433
M303T711	24	1.15	0.0329651	0.167	0.167	0.0234	0.0321	0.349685	1293	0.0197586
M175T89	48	0.0148657	0.0743073	0.112864		0.0356919	0.0160672	0.349724	1294	0.0197738
M372T774	24	1e-18	0.0312392	0.195221	1e-18	1e-18	0.0314788	0.349816	1295	0.0197891
M172T190	6	1e-18	0.0309074	0.28511	4.64111	0.0201709	0.374507	0.349866	1296	0.0198044
M215T191	48	0.00965111	0.042768	0.170415		1e-18	0.00863105	0.350073	1297	0.0198197
M291T496	6	0.00525786	1e-18	0.0215635	22.1386	0.113981	0.723512	0.350409	1298	0.019835
M383T749	6	0.0197523	0.0569927	0.115251	5.94554	0.0105	0.338721	0.350482	1299	0.0198502
M417T689	12	0.0128531	0.00260946	1e-18	0.0164465	1e-18	0.0262642	0.350852	1300	0.0198655
M245T85	24	1.32259	0.0476552	0.199006	0.115386	0.0757629	0.104697	0.350898	1301	0.0198808
M327T739	12	0.00809032	1e-18	1e-18	0.0050603	0.0148975	0.405484	0.351025	1302	0.0198961
M319T890	48	0.0244055	0.0986509	0.0696479		0.048908	0.010483	0.35105	1303	0.0199114
M111T86	24	3.00574	0.0895205	0.342991	0.309656	0.114534	0.0541505	0.351245	1304	0.0199267
M417T689	24	1e-18	0.0126803	0.355588	1e-18	1e-18	1e-18	0.351363	1305	0.0199419
M305T577	6	1e-18	0.0114347	0.022262	1e-18	0.0303359	0.168487	0.351551	1306	0.0199572
M241T652	24	68.1745	0.606113	4.58023	2.98497	0.853889	0.359931	0.351974	1307	0.0199725
M381T81	6	0.823174	0.0284781	1e-18	1e-18	1e-18	1e-18	0.352023	1308	0.0199878
M233T83	12	0.131924	0.0582711	0.0511285	0.176084	0.0960861	3.29778	0.352059	1309	0.0200031
M119T59	12	24.3123	1.14519	2.69471	13.1076	10.5957	74.6575	0.352082	1310	0.0200183
M69T483	24	21.0821	0.958284	1.87381	1.83388	0.347601	0.982096	0.35214	1311	0.0200336
M669T1573	12	1e-18	0.194355	1.01902	0.685561	0.721295	0.797715	0.352205	1312	0.0200489
M88T142	12	0.717369	0.00406975	3.63359	0.325526	0.239939	0.289551	0.352729	1313	0.0200642
M199T584	12	10.0707	0.450306	0.404127	0.102413	0.302132	0.388934	0.352867	1314	0.0200795
M323T922	24	1.40158	1e-18	0.279916	0.276499	0.0232937	0.00495072	0.353007	1315	0.0200947
M223T667	12	42.9839	0.133574	6.21784	0.119707	4.41565	2.48459	0.353261	1316	0.02011
M250T543	6	1e-18	0.0164717	1e-18	0.3568	0.0229419	1e-18	0.353364	1317	0.0201253
M383T749	48	0.0194029	0.240025	0.300394		0.10292	0.0196885	0.353907	1318	0.0201406
M393T700	48	1e-18	1e-18	0.0171		0.0732871	1e-18	0.353954	1319	0.0201559
M151T190	24	2.46507	0.097066	0.332695	0.37987	0.0547904	0.0703696	0.354027	1320	0.0201711
M139T94	12	1.57254	0.0209787	0.748617	0.0314532	0.0635797	0.687611	0.35417	1321	0.0201864
M191T88	24	2.17942	0.19711	0.0519068	0.212751	0.0234968	0.028565	0.354341	1322	0.0202017
M187T139	12	0.267354	0.00319898	0.507384	0.0115639	0.180622	0.103815	0.354613	1323	0.020217
M239T594	24	33.5343	0.260987	5.28952	5.03358	1.06244	0.158512	0.354636	1324	0.0202323
M217T607	6	0.542155	1.18203	0.581434	2.58728	1.16415	73.9602	0.35465	1325	0.0202476
M283T1467	24	0.830832	0.0185361	0.0794099	0.0382157	0.0356993	0.0354458	0.354744	1326	0.0202628
M80T299	24	1.30569	0.0396411	0.254321	0.277538	0.0188084	0.0503932	0.354929	1327	0.0202781
M185T83	48	0.0934915	0.0733437	0.234193		0.097971	0.00980998	0.354968	1328	0.0202934
M357T605	6	0.0112942	1e-18	1e-18	4.20815	0.0453069	0.0868773	0.354973	1329	0.0203087
M331T656	6	0.0883601	0.172584	0.028398	6.14748	0.179767	0.191468	0.355162	1330	0.020324
M60T60	6	0.385649	1e-18	1.15293	15.4987	0.00892759	1.51799	0.35524	1331	0.0203392
M75T483	6	0.734612	2.33297	4.86839	54.7205	1.48845	5.48352	0.355316	1332	0.0203545
M124T489	6	0.535682	2.55625	4.01605	73.1133	1.47874	5.40645	0.355429	1333	0.0203698
M373T774	48	0.00361	0.0141082	0.0532845		0.245	0.00325	0.35553	1334	0.0203851
M125T496	12	0.306236	0.162371	0.465212	0.205956	0.501525	1.01493	0.355789	1335	0.0204004
M311T660	24	6.30229	0.0687323	0.357571	0.322343	0.0186434	0.0228273	0.355789	1336	0.0204156
M251T595	24	9.86849	0.334623	1.69311	1.96356	0.221749	0.221243	0.355943	1337	0.0204309
M500T616	48	0.0710245	1.08099	1.96549		0.370709	0.15978	0.355944	1338	0.0204462
M220T88	6	0.0746706	0.401634	0.624635	3.86396	0.0454619	0.85482	0.35651	1339	0.0204615
M365T756	48	1e-18	0.0426561	0.0496075		0.0160844	1e-18	0.356646	1340	0.0204768
M343T724	12	0.119897	0.0410462	0.0529489	0.10048	0.168279	4.73753	0.356701	1341	0.0204921
M219T692	12	2.19033	0.101313	0.100949	0.0470897	0.0728832	0.0982762	0.356855	1342	0.0205073
M361T732	48	0.0208	0.0375	0.159		0.0215914	1e-18	0.35724	1343	0.0205226
M310T701	6	0.215141	0.149084	0.206555	6.67638	0.310014	0.239532	0.357272	1344	0.0205379
M62T229	6	2.60932	0.638078	5.32339	329.419	3.47906	10.6842	0.357465	1345	0.0205532
M359T605	6	1e-18	0.00716178	1e-18	4.39284	0.118	1e-18	0.357524	1346	0.0205685
M153T202	12	17.0568	0.0627044	1.65043	0.708534	1.0621	0.086865	0.35757	1347	0.0205837
M307T792	6	0.110083	0.371248	1e-18	19.8082	0.536192	0.288664	0.357581	1348	0.020599
M329T617	6	0.00600878	1e-18	1e-18	0.250508	0.0104932	1e-18	0.357626	1349	0.0206143
M69T417	48	0.147641	1.64715	0.887052		0.417649	0.138022	0.357789	1350	0.0206296
M179T87	6	0.0117695	0.0167766	0.0835842	1.01545	0.0230398	0.0784069	0.358084	1351	0.0206449
M152T87	24	1.35005	0.0563983	0.115624	0.123852	0.0697683	0.0121047	0.358104	1352	0.0206601
M305T601	6	0.115259	0.0725797	1e-18	4.86081	0.155766	0.0887319	0.358125	1353	0.0206754
M187T89	48	0.0130586	0.0618001	0.0525735		0.350838	0.0112842	0.358229	1354	0.0206907
M219T597	12	50.4041	1.20167	3.20425	1.14683	3.24446	0.325172	0.358278	1355	0.020706
M293T771	12	1e-18	1e-18	1e-18	0.0138321	1e-18	0.564226	0.358313	1356	0.0207213
M311T750	6	0.023597	0.00804739	0.184652	2.08347	0.124926	0.0725259	0.358634	1357	0.0207366
M133T190	6	0.0197399	0.273118	0.938135	51.198	0.092967	1.9613	0.358637	1358	0.0207518
M251T531	24	3.00197	0.0545638	0.286498	0.302671	0.0680578	0.0218478	0.359111	1359	0.0207671
M161T85	24	2.40859	0.0748767	0.173992	0.19997	0.0407206	0.0457287	0.359189	1360	0.0207824
M381T81	24	1.03542	1e-18	0.280143	0.293	0.0189	1e-18	0.359322	1361	0.0207977
M227T514	24	33.2925	0.0876163	2.98195	2.59248	0.70022	0.0341861	0.359422	1362	0.020813
M335T845	48	0.15835	1e-18	0.152158		1.11599	1e-18	0.359635	1363	0.0208282
M385T687	24	5.05	0.157	0.249	0.362	0.045643	0.0297995	0.35999	1364	0.0208435
M271T1000	12	1e-18	0.00301718	1e-18	0.048063	1e-18	2.1354	0.360167	1365	0.0208588
M59T671	6	0.91578	1.39055	4.51413	58.966	0.670574	5.25738	0.360168	1366	0.0208741
M130T140	6	1e-18	1e-18	0.706284	3.66777	1e-18	0.622453	0.3603	1367	0.0208894
M555T665	48	0.211389	4.77104	1.94169		0.790688	0.086253	0.360306	1368	0.0209046
M321T770	6	0.0727029	0.0362713	1e-18	10.0079	0.143608	0.140218	0.360346	1369	0.0209199
M136T89	6	1e-18	0.0212873	0.0281053	1e-18	0.04175	0.334502	0.360381	1370	0.0209352
M97T478	6	1.08796	0.701812	2.22541	83.5749	1.55718	2.85374	0.360497	1371	0.0209505
M312T749	12	0.0242863	1e-18	1e-18	0.0254954	1e-18	0.41061	0.360558	1372	0.0209658
M126T86	24	1.87948	0.17483	0.26513	0.293517	0.235855	0.0631466	0.36061	1373	0.0209811
M395T693	12	0.0314	0.106721	0.734956	0.0403757	0.112	0.0260044	0.360806	1374	0.0209963
M133T326	48	0.0273054	0.152445	0.293521		0.0823957	0.0124747	0.361177	1375	0.0210116
M155T552	24	7.69234	1.26305	4.69039	5.00063	0.359092	1.00402	0.36134	1376	0.0210269
M75T59	6	0.472954	0.0136499	3.5154	13.4956	0.137834	3.27305	0.361594	1377	0.0210422
M331T654	6	0.140535	0.172527	0.0283881	6.40779	0.158019	0.19145	0.361596	1378	0.0210575
M109T84	6	0.0821978	0.176299	3.71858	5.3439	0.0841163	4.93909	0.361778	1379	0.0210727
M164T484	48	0.0180499	0.21615	0.0737393		0.0272738	0.0144297	0.36228	1380	0.021088
M319T93	24	0.903201	0.070363	0.0867214	0.159352	0.0132241	0.0284618	0.362351	1381	0.0211033
M89T87	48	0.147915	0.11586	0.108851		0.407804	0.0936972	0.362438	1382	0.0211186
M138T87	24	1.25904	0.0525627	0.119394	0.115095	0.0772884	0.0302561	0.36254	1383	0.0211339
M113T77	48	0.0943348	0.354674	0.735726		0.224964	0.0259351	0.362709	1384	0.0211491
M325T710	24	6.15673	0.0814099	0.467046	0.620649	0.00371955	1e-18	0.362713	1385	0.0211644
M171T87	24	3.45897	0.0485163	0.150471	0.0812533	0.0210022	0.106014	0.362784	1386	0.0211797
M215T191	6	1e-18	0.00707839	0.795812	14.5843	0.00754499	0.801609	0.362812	1387	0.021195
M124T89	6	0.252929	0.0477772	0.332731	2.98242	0.0933186	0.393187	0.362817	1388	0.0212103
M363T770	12	1.52	0.0111697	0.0149	1e-18	1e-18	1e-18	0.362905	1389	0.0212256
M341T580	48	0.00453425	1e-18	0.0141893		0.0677085	1e-18	0.363035	1390	0.0212408
M141T84	12	0.144211	0.0128465	0.87107	0.0492491	0.106724	0.0488819	0.363059	1391	0.0212561
M149T190	12	3.74818	0.198535	0.77281	0.260801	0.686886	0.364565	0.363094	1392	0.0212714
M501T610	48	0.00445625	0.0883976	0.179693		0.0316434	0.00917755	0.363246	1393	0.0212867
M216T543	12	1e-18	1e-18	1e-18	1e-18	0.0174173	1.07391	0.363543	1394	0.021302
M119T59	48	0.245733	27.3161	82.6104		2.56122	4.01074	0.363645	1395	0.0213172
M131T84	24	3.52517	0.0203375	0.318302	0.30536	0.0774279	0.0257308	0.363886	1396	0.0213325
M165T222	6	0.130691	0.309766	0.461503	6.44532	0.409806	0.29235	0.36391	1397	0.0213478
M68T435	24	3.57154	0.434724	0.278871	0.628196	0.128057	0.201126	0.363939	1398	0.0213631
M97T142	24	24.4657	0.789378	7.00763	8.02576	0.530162	0.695505	0.364565	1399	0.0213784
M239T93	24	1e-18	1e-18	1e-18	0.388769	0.00545666	1e-18	0.364927	1400	0.0213936
M357T724	6	0.0419	0.134	0.0353	4.9913	0.0235	0.188	0.364947	1401	0.0214089
M195T88	6	0.0062293	0.045588	0.460972	1.88362	0.0856731	0.3261	0.364999	1402	0.0214242
M149T86	6	0.186205	0.0330155	0.149525	3.00875	0.0540443	0.236637	0.365086	1403	0.0214395
M197T84	6	0.049989	0.0324982	0.109721	22.6569	0.0991131	0.339193	0.365111	1404	0.0214548
M124T85	24	1.44196	0.070537	0.233062	0.307086	0.0292716	0.0582652	0.365416	1405	0.02147
M117T182	6	0.0717306	0.238119	1.20775	24.0987	0.128065	1.21545	0.365664	1406	0.0214853
M403T732	12	0.3195	1e-18	0.120505	0.0745474	1e-18	0.071237	0.365961	1407	0.0215006
M215T189	6	1e-18	0.00708334	0.730531	21.104	0.00755027	0.757156	0.365976	1408	0.0215159
M139T598	48	0.128478	2.05443	2.26983		0.790357	0.264979	0.365984	1409	0.0215312
M319T301	48	0.0269308	0.0466271	0.0721387		0.041124	0.0142954	0.366006	1410	0.0215465
M323T497	12	1e-18	1e-18	1e-18	1e-18	0.0202453	1.72165	0.366373	1411	0.0215617
M321T766	6	0.150543	0.0362613	1e-18	13.6163	0.143597	0.140235	0.366377	1412	0.021577
M327T739	48	1e-18	1e-18	0.00988674		0.0377851	1e-18	0.366824	1413	0.0215923
M149T86	12	0.0355944	0.0134177	0.0548582	0.0225458	0.0672229	0.0768263	0.366861	1414	0.0216076
M241T86	24	0.548714	0.0216668	2.77902	0.246135	0.32747	0.197743	0.367145	1415	0.0216229
M269T901	12	1e-18	0.00590735	0.0318511	0.0125594	0.0176008	0.421772	0.367214	1416	0.0216381
M92T190	48	0.183074	0.558152	1.05556		0.361768	0.118978	0.367264	1417	0.0216534
M111T293	6	1.10668	0.154467	3.62271	74.9038	0.514951	3.55057	0.367473	1418	0.0216687
M319T1444	24	0.490455	0.0378298	0.118683	0.127483	0.0312175	0.0549974	0.367673	1419	0.021684
M319T90	24	1.25842	0.0363915	0.0738525	0.0879329	0.0193203	0.0388304	0.367787	1420	0.0216993
M361T794	6	1e-18	0.0310852	1e-18	4.70943	0.0101	0.0555	0.36779	1421	0.0217145
M128T89	48	0.0525	0.110708	1e-18		0.0111073	0.0103817	0.367836	1422	0.0217298
M101T251	6	1.7436	0.467259	3.40955	49.4635	1.38522	2.8523	0.368058	1423	0.0217451
M181T674	24	702.588	0.575043	12.346	3.52043	5.79212	0.465867	0.368075	1424	0.0217604
M161T613	6	0.402324	0.0832907	1.98282	29.091	0.527162	1.41853	0.368085	1425	0.0217757
M210T90	48	0.00721117	0.0931574	1e-18		0.0608095	0.0911727	0.368227	1426	0.021791
M201T97	48	0.0135306	0.0489677	1e-18		0.130692	0.0123259	0.36833	1427	0.0218062
M255T1469	24	2.63908	0.14245	1.02985	1.08143	0.118971	0.201213	0.368362	1428	0.0218215
M133T85	6	0.04968	0.0402322	0.350218	8.98137	0.0898958	0.283465	0.368424	1429	0.0218368
M97T478	24	69.4161	1.80412	5.96457	7.79672	1.54142	1.06856	0.368559	1430	0.0218521
M405T888	6	0.0243381	0.0580275	0.0642562	3.47782	1e-18	0.127305	0.368611	1431	0.0218674
M84T1584	24	4.56119	0.168574	0.89312	1.02783	0.127205	0.251285	0.36868	1432	0.0218826
M303T692	12	1e-18	0.0166705	0.159	0.0331736	0.179653	0.174128	0.368765	1433	0.0218979
M172T86	6	0.0110386	0.0224686	0.0217223	2.05637	0.0515259	1e-18	0.369372	1434	0.0219132
M271T1567	12	0.0997	1e-18	0.0324	0.100258	0.0905	14.9463	0.369479	1435	0.0219285
M181T607	24	632.045	0.479235	8.94345	5.27281	0.973074	1.58664	0.369648	1436	0.0219438
M137T161	24	4.9677	0.279693	0.773974	1.13925	0.184981	0.0766389	0.369649	1437	0.021959
M165T1218	6	0.148195	0.322886	0.970729	10.559	0.299603	0.749078	0.369842	1438	0.0219743
M351T656	24	25.7053	0.0661588	5.07523	5.9626	0.275884	0.157019	0.369987	1439	0.0219896
M510T709	48	0.00276604	0.18497	0.141586		0.00812253	0.0572556	0.370002	1440	0.0220049
M375T654	48	0.00885357	0.051	0.0802713		0.452743	1e-18	0.370184	1441	0.0220202
M272T936	24	1e-18	1e-18	1e-18	0.502278	1e-18	0.00277744	0.37035	1442	0.0220355
M272T937	24	1e-18	1e-18	1e-18	0.502278	1e-18	0.00277744	0.37035	1443	0.0220507
M95T78	24	0.629254	0.00510068	0.0176853	1e-18	0.0283326	1e-18	0.370375	1444	0.022066
M281T617	6	0.00452	0.00774	1e-18	0.994877	0.013	1e-18	0.370805	1445	0.0220813
M385T821	6	0.0308962	0.0715	0.0935	3.95151	1e-18	0.150705	0.37086	1446	0.0220966
M129T510	24	7.32116	0.193109	0.691197	0.940237	0.0855492	0.191663	0.370915	1447	0.0221119
M196T661	48	0.00725467	0.0960355	0.0162972		1e-18	0.00324063	0.371007	1448	0.0221271
M191T83	6	0.0391763	0.0463956	0.858093	2.72431	0.110145	0.651385	0.371026	1449	0.0221424
M363T736	12	2.79872	0.0350132	1e-18	0.0105	1e-18	0.0247	0.371274	1450	0.0221577
M168T78	24	0.772156	0.0192928	0.0697032	0.0765601	0.018174	0.0311066	0.371317	1451	0.022173
M133T138	6	0.108755	0.0365217	1.78433	86.3269	0.300698	1.31701	0.371522	1452	0.0221883
M315T780	24	1e-18	1e-18	0.0185108	0.274789	0.00379735	0.00990821	0.371738	1453	0.0222035
M140T136	24	3.76928	0.13817	0.4618	0.530429	0.148138	0.174724	0.37197	1454	0.0222188
M69T417	12	1.25029	0.218777	1.06208	0.519533	1.23787	10.6949	0.372195	1455	0.0222341
M241T487	12	7.23545	0.649378	40.1133	3.45344	3.34866	4.4263	0.372293	1456	0.0222494
M97T1584	24	101.431	0.841625	1.93207	1.71886	0.413388	1.65126	0.37234	1457	0.0222647
M187T89	6	0.119168	0.0343175	0.144294	7.36577	0.0307905	0.186608	0.372344	1458	0.02228
M556T660	48	0.0529567	1.52952	0.496344		0.16226	0.0383035	0.372428	1459	0.0222952
M217T520	12	2.08721	5.76095	3.03004	0.894722	3.30297	2.71243	0.372563	1460	0.0223105
M97T81	12	1.5823	0.0814696	9.47567	0.176824	0.497287	1.60278	0.372637	1461	0.0223258
M233T83	24	0.906413	0.121898	0.128909	0.121717	0.215467	0.0183117	0.372705	1462	0.0223411
M69T449	12	1.34337	0.385595	1.13759	0.916372	1.17363	2.44307	0.373092	1463	0.0223564
M154T89	12	0.209809	0.027895	0.639876	0.102924	0.065025	0.15835	0.373182	1464	0.0223716
M161T556	24	64.788	5.24779	5.66269	11.4111	1.01504	3.0785	0.373194	1465	0.0223869
M99T1584	24	4.5124	0.159325	0.669445	0.795113	0.150521	0.226197	0.373629	1466	0.0224022
M383T738	6	1e-18	1e-18	1e-18	1e-18	1e-18	1.04527	0.373901	1467	0.0224175
M269T899	6	1e-18	1e-18	1e-18	0.317	1e-18	1e-18	0.373901	1468	0.0224328
M368T734	6	1e-18	1e-18	1e-18	1e-18	0.00820475	1e-18	0.373901	1469	0.022448
M247T83	6	1e-18	1e-18	0.0515837	1e-18	1e-18	1e-18	0.373901	1470	0.0224633
M295T809	6	1e-18	1e-18	1e-18	1e-18	0.00982	1e-18	0.373901	1471	0.0224786
M348T848	6	1e-18	1e-18	0.0599	1e-18	1e-18	1e-18	0.373901	1472	0.0224939
M543T471	6	0.118651	1e-18	1e-18	1e-18	1e-18	1e-18	0.373901	1473	0.0225092
M308T976	6	1e-18	1e-18	1e-18	1e-18	0.018592	1e-18	0.373901	1474	0.0225244
M355T822	6	1e-18	1e-18	1e-18	0.116024	1e-18	1e-18	0.373901	1475	0.0225397
M393T700	6	0.0368153	1e-18	1e-18	1e-18	1e-18	1e-18	0.373901	1476	0.022555
M327T739	6	1e-18	0.00608021	1e-18	1e-18	1e-18	1e-18	0.373901	1477	0.0225703
M400T92	6	1e-18	1e-18	1e-18	1e-18	1e-18	0.424432	0.373901	1478	0.0225856
M375T649	6	1e-18	0.0201276	1e-18	1e-18	1e-18	1e-18	0.373901	1479	0.0226009
M312T749	6	1e-18	1e-18	1e-18	1e-18	1e-18	0.0557315	0.373901	1480	0.0226161
M363T770	6	1e-18	1e-18	1e-18	1e-18	1e-18	0.06309	0.373901	1481	0.0226314
M372T774	6	1e-18	1e-18	0.175888	1e-18	1e-18	1e-18	0.373901	1482	0.0226467
M615T676	6	1e-18	1e-18	1e-18	1e-18	0.0490587	1e-18	0.373901	1483	0.022662
M311T565	6	1e-18	1e-18	1e-18	0.353825	1e-18	1e-18	0.373901	1484	0.0226773
M312T674	6	1e-18	1e-18	1e-18	0.236188	1e-18	1e-18	0.373901	1485	0.0226925
M404T654	6	1e-18	0.0269414	1e-18	1e-18	1e-18	1e-18	0.373901	1486	0.0227078
M387T582	6	0.0421219	1e-18	1e-18	1e-18	1e-18	1e-18	0.373901	1487	0.0227231
M251T83	6	1e-18	1e-18	0.0811194	1e-18	1e-18	1e-18	0.373901	1488	0.0227384
M400T91	6	1e-18	1e-18	1e-18	1e-18	1e-18	0.473264	0.373901	1489	0.0227537
M312T799	6	0.0420099	1e-18	1e-18	1e-18	1e-18	1e-18	0.373901	1490	0.0227689
M159T93	6	1e-18	1e-18	1e-18	1e-18	0.0538175	1e-18	0.373901	1491	0.0227842
M297T982	6	1e-18	1e-18	1e-18	1e-18	0.0180089	1e-18	0.373901	1492	0.0227995
M348T806	6	1e-18	1e-18	1e-18	1.55876	1e-18	1e-18	0.373901	1493	0.0228148
M370T785	6	1e-18	1e-18	1e-18	1e-18	0.0534774	1e-18	0.373901	1494	0.0228301
M292T738	6	1e-18	1e-18	0.0184	1e-18	1e-18	1e-18	0.373901	1495	0.0228454
M353T597	6	1e-18	1e-18	1e-18	0.486	1e-18	1e-18	0.373901	1496	0.0228606
M294T738	6	1e-18	1e-18	1e-18	1e-18	0.0229902	1e-18	0.373901	1497	0.0228759
M209T95	6	1e-18	1e-18	1e-18	1e-18	0.110843	1e-18	0.373901	1498	0.0228912
M370T786	6	1e-18	1e-18	1e-18	1e-18	0.190321	1e-18	0.373901	1499	0.0229065
M377T765	6	1e-18	1e-18	1e-18	0.750767	1e-18	1e-18	0.373901	1500	0.0229218
M450T778	6	1e-18	1e-18	1e-18	0.608371	1e-18	1e-18	0.373901	1501	0.022937
M388T600	12	1e-18	1e-18	1e-18	1e-18	1e-18	0.211349	0.373901	1502	0.0229523
M359T498	12	1e-18	1e-18	1e-18	1e-18	1e-18	1.08	0.373901	1503	0.0229676
M385T561	12	1e-18	1e-18	1e-18	1e-18	1e-18	0.507939	0.373901	1504	0.0229829
M308T976	12	1e-18	1e-18	1e-18	1e-18	1e-18	0.366234	0.373901	1505	0.0229982
M295T925	12	1e-18	1e-18	0.0154	1e-18	1e-18	1e-18	0.373901	1506	0.0230134
M400T92	12	0.0553	1e-18	1e-18	1e-18	1e-18	1e-18	0.373901	1507	0.0230287
M239T93	12	0.0358335	1e-18	1e-18	1e-18	1e-18	1e-18	0.373901	1508	0.023044
M337T820	12	1e-18	1e-18	1e-18	0.105366	1e-18	1e-18	0.373901	1509	0.0230593
M616T678	12	1e-18	1e-18	1e-18	1e-18	1e-18	0.128433	0.373901	1510	0.0230746
M361T794	12	1e-18	1e-18	1e-18	1e-18	1e-18	0.22463	0.373901	1511	0.0230899
M322T762	12	1e-18	1e-18	1e-18	0.0516372	1e-18	1e-18	0.373901	1512	0.0231051
M500T731	12	1e-18	1e-18	0.613851	1e-18	1e-18	1e-18	0.373901	1513	0.0231204
M327T579	12	1e-18	1e-18	1e-18	1e-18	1e-18	1.20643	0.373901	1514	0.0231357
M387T582	12	1e-18	1e-18	1e-18	1e-18	1e-18	0.327264	0.373901	1515	0.023151
M484T734	12	1e-18	0.00692953	1e-18	1e-18	1e-18	1e-18	0.373901	1516	0.0231663
M400T91	12	0.0553041	1e-18	1e-18	1e-18	1e-18	1e-18	0.373901	1517	0.0231815
M305T577	12	1e-18	1e-18	1e-18	1e-18	1e-18	0.0178538	0.373901	1518	0.0231968
M297T982	12	1e-18	1e-18	1e-18	1e-18	1e-18	0.287189	0.373901	1519	0.0232121
M348T806	12	1e-18	1e-18	1e-18	1e-18	0.0147068	1e-18	0.373901	1520	0.0232274
M370T785	12	1e-18	1e-18	1e-18	0.0401363	1e-18	1e-18	0.373901	1521	0.0232427
M167T1576	12	1e-18	1e-18	1e-18	1e-18	0.0145035	1e-18	0.373901	1522	0.0232579
M401T90	12	0.0610472	1e-18	1e-18	1e-18	1e-18	1e-18	0.373901	1523	0.0232732
M243T416	12	0.13968	1e-18	1e-18	1e-18	1e-18	1e-18	0.373901	1524	0.0232885
M325T808	12	1e-18	1e-18	1e-18	1e-18	1e-18	0.20971	0.373901	1525	0.0233038
M370T786	12	1e-18	1e-18	1e-18	0.141637	1e-18	1e-18	0.373901	1526	0.0233191
M267T905	12	1e-18	1e-18	1e-18	1e-18	1e-18	0.101	0.373901	1527	0.0233344
M375T546	12	1e-18	1e-18	1e-18	1e-18	1e-18	0.539232	0.373901	1528	0.0233496
M178T93	24	1e-18	1e-18	1e-18	0.0797351	1e-18	1e-18	0.373901	1529	0.0233649
M388T600	24	1e-18	0.0385052	1e-18	1e-18	1e-18	1e-18	0.373901	1530	0.0233802
M291T496	24	1e-18	1e-18	1e-18	0.0729597	1e-18	1e-18	0.373901	1531	0.0233955
M247T83	24	1e-18	1e-18	1e-18	0.0308049	1e-18	1e-18	0.373901	1532	0.0234108
M295T809	24	0.132	1e-18	1e-18	1e-18	1e-18	1e-18	0.373901	1533	0.023426
M187T189	24	1e-18	1e-18	1e-18	1e-18	1e-18	0.00554386	0.373901	1534	0.0234413
M483T729	24	1e-18	0.00508767	1e-18	1e-18	1e-18	1e-18	0.373901	1535	0.0234566
M215T191	24	1e-18	1e-18	1e-18	1e-18	0.0858305	1e-18	0.373901	1536	0.0234719
M252T569	24	1e-18	1e-18	0.179997	1e-18	1e-18	1e-18	0.373901	1537	0.0234872
M215T189	24	1e-18	1e-18	1e-18	1e-18	0.10337	1e-18	0.373901	1538	0.0235024
M616T678	24	1e-18	1e-18	1e-18	0.306809	1e-18	1e-18	0.373901	1539	0.0235177
M327T579	24	1e-18	1e-18	1e-18	0.0813306	1e-18	1e-18	0.373901	1540	0.023533
M342T687	24	1e-18	1e-18	0.0680602	1e-18	1e-18	1e-18	0.373901	1541	0.0235483
M294T757	24	1e-18	1e-18	0.0194087	1e-18	1e-18	1e-18	0.373901	1542	0.0235636
M219T358	24	1e-18	1e-18	1e-18	1e-18	0.0233359	1e-18	0.373901	1543	0.0235789
M164T131	24	1e-18	1e-18	1e-18	1e-18	0.152159	1e-18	0.373901	1544	0.0235941
M231T174	24	1e-18	1e-18	1e-18	1e-18	0.00392632	1e-18	0.373901	1545	0.0236094
M303T538	24	1e-18	0.0338334	1e-18	1e-18	1e-18	1e-18	0.373901	1546	0.0236247
M279T640	24	1e-18	1e-18	1e-18	1e-18	1e-18	0.00462565	0.373901	1547	0.02364
M312T799	24	1e-18	1e-18	1e-18	0.450194	1e-18	1e-18	0.373901	1548	0.0236553
M159T93	24	1e-18	0.00505575	1e-18	1e-18	1e-18	1e-18	0.373901	1549	0.0236705
M348T806	24	1e-18	1e-18	1e-18	0.273273	1e-18	1e-18	0.373901	1550	0.0236858
M236T91	24	1e-18	1e-18	1e-18	1e-18	0.0644758	1e-18	0.373901	1551	0.0237011
M333T78	24	1e-18	1e-18	0.0904727	1e-18	1e-18	1e-18	0.373901	1552	0.0237164
M345T85	24	1e-18	1e-18	1e-18	1e-18	1e-18	0.00783532	0.373901	1553	0.0237317
M450T778	24	0.20217	1e-18	1e-18	1e-18	1e-18	1e-18	0.373901	1554	0.0237469
M193T83	24	0.413414	0.0346649	0.0813452	1e-18	0.0584094	0.102671	0.374263	1555	0.0237622
M269T899	12	1e-18	0.00296546	0.0318473	0.00697865	0.017599	0.232207	0.374361	1556	0.0237775
M183T89	48	0.0719703	0.232908	0.0607654		0.330474	0.129326	0.37451	1557	0.0237928
M326T599	24	1e-18	0.0112082	1e-18	0.685237	1e-18	0.00690395	0.374512	1558	0.0238081
M225T84	12	0.0401752	0.0518753	0.087377	0.0333616	0.0870515	0.859567	0.374592	1559	0.0238233
M120T59	6	1.22054	0.0945215	2.23404	56.5729	0.55418	1.77556	0.374642	1560	0.0238386
M252T569	48	0.0192935	0.016174	0.0592788		0.0178732	0.00710012	0.374773	1561	0.0238539
M319T1373	48	0.0540176	0.275885	0.144346		0.107676	0.023701	0.374847	1562	0.0238692
M395T726	48	1e-18	0.0128	0.0449909		1e-18	0.00254	0.374857	1563	0.0238845
M215T189	48	0.0174854	0.0427501	0.228121		1e-18	0.0136751	0.374934	1564	0.0238998
M403T652	48	0.282674	0.364198	0.808271		0.419966	0.00779837	0.374989	1565	0.023915
M59T1476	24	4.75103	0.326492	0.820225	1.23414	0.0654189	0.273771	0.375057	1566	0.0239303
M271T1567	6	1e-18	0.0066437	0.163716	1e-18	3.78	0.109928	0.37507	1567	0.0239456
M113T305	48	0.121429	0.973405	0.366168		0.174071	0.119038	0.375097	1568	0.0239609
M319T1114	24	2.35395	0.0950614	0.232467	0.336588	0.0438919	0.097262	0.375114	1569	0.0239762
M75T538	12	1.4346	0.798555	4.62435	2.35529	14.318	2.53565	0.375347	1570	0.0239914
M129T85	48	0.0567681	0.166414	0.0499016		0.798293	0.00557968	0.375437	1571	0.0240067
M326T599	48	0.00525903	1e-18	0.0599998		0.225009	1e-18	0.37562	1572	0.024022
M326T598	48	0.00526136	1e-18	0.0600148		0.225039	1e-18	0.375637	1573	0.0240373
M365T617	6	0.0785	0.0752491	1e-18	2.18	0.032	0.0648365	0.375933	1574	0.0240526
M325T808	6	1e-18	0.0248552	1e-18	4.71339	1e-18	1e-18	0.376177	1575	0.0240678
M365T756	24	1.09447	0.0369984	0.109003	0.0794582	0.0482926	0.0942095	0.376282	1576	0.0240831
M193T89	48	0.0255967	0.074737	0.0770632		0.0306178	0.301781	0.376407	1577	0.0240984
M131T91	24	1.85585	0.190987	0.0635533	0.242256	0.115683	0.0201769	0.376505	1578	0.0241137
M183T85	24	1.87942	0.131108	0.121381	0.330444	0.00977175	0.0212328	0.376518	1579	0.024129
M167T83	48	0.0860863	0.184137	0.249223		0.833342	0.0959986	0.376581	1580	0.0241443
M450T680	48	1e-18	0.0543194	0.0149229		1e-18	0.00279536	0.376652	1581	0.0241595
M613T565	24	1.67679	0.170366	1e-18	0.0269222	0.0665741	0.162152	0.376979	1582	0.0241748
M333T718	12	0.35517	0.0564569	1.16641	0.237194	0.966663	3.2623	0.377097	1583	0.0241901
M372T774	12	1e-18	0.00626768	0.0182412	0.010583	1e-18	1.17245	0.377143	1584	0.0242054
M198T85	12	0.061265	0.142733	0.151065	0.0218293	0.221643	1.10589	0.377615	1585	0.0242207
M128T89	12	0.14599	0.0288828	0.0507956	1e-18	1e-18	0.0878464	0.377822	1586	0.0242359
M241T534	24	1298.18	0.392	2.08381	13.2498	1.52748	1.00463	0.377933	1587	0.0242512
M229T86	12	0.323954	0.0351019	0.174905	0.0380859	0.137523	0.0961124	0.377962	1588	0.0242665
M117T213	12	0.844367	0.0844552	0.501241	0.214828	4.82159	0.760836	0.377994	1589	0.0242818
M85T356	24	14.8864	0.63888	3.45999	2.73014	2.70252	0.413461	0.378116	1590	0.0242971
M249T81	48	0.00319678	0.0943639	0.036085		1e-18	0.0169167	0.378146	1591	0.0243123
M249T535	6	0.0496124	1e-18	1e-18	1.62661	0.023055	1e-18	0.37815	1592	0.0243276
M319T1028	24	0.843482	0.0360746	0.0788873	0.130049	0.01287	0.0289005	0.378196	1593	0.0243429
M59T671	12	0.567065	0.748958	3.76913	1.11395	3.36201	5.42047	0.378251	1594	0.0243582
M357T767	24	1e-18	1e-18	0.337209	1e-18	0.00362	1e-18	0.378559	1595	0.0243735
M121T346	24	2.09577	0.0564024	0.196774	0.236546	0.0708382	0.0846355	0.378792	1596	0.0243888
M239T607	24	22.3375	0.249284	3.11786	3.7415	0.955588	0.197799	0.378878	1597	0.024404
M131T326	12	0.563482	0.025867	0.158201	0.0710591	0.126204	0.0676176	0.379063	1598	0.0244193
M176T89	48	0.00923907	0.0855121	0.249815		0.0312567	0.00909773	0.379173	1599	0.0244346
M145T352	24	1e-18	0.422534	1e-18	1e-18	1e-18	0.00513572	0.379183	1600	0.0244499
M241T534	48	0.878642	11.5849	5.04958		2.8371	0.349843	0.379494	1601	0.0244652
M59T1387	24	3.76125	0.0885403	0.147654	0.169864	0.0945417	0.139014	0.379842	1602	0.0244804
M87T245	24	3.72325	0.465257	0.933695	1.2947	0.442942	0.224431	0.379852	1603	0.0244957
M706T1573	12	1e-18	0.0259076	0.197792	0.108799	0.154401	0.14895	0.379953	1604	0.024511
M241T607	12	8.36091	0.462667	2.28306	4.88882	11.7685	4.41221	0.380072	1605	0.0245263
M385T821	24	2.39	0.0588083	0.101952	0.0708	0.0331	0.166875	0.380075	1606	0.0245416
M79T83	48	0.145583	2.34154	1.05307		0.588536	0.0295569	0.38015	1607	0.0245568
M387T782	6	0.0686214	0.173188	0.108	6.4384	0.0237302	0.149	0.380183	1608	0.0245721
M62T359	24	25.8254	1.02563	8.80909	10.3621	0.500884	1.20048	0.380212	1609	0.0245874
M159T89	24	0.351788	0.0850604	1e-18	1e-18	0.0862331	0.0285508	0.380283	1610	0.0246027
M291T799	6	0.00430903	1e-18	1e-18	1e-18	1e-18	0.292	0.38033	1611	0.024618
M327T744	6	0.0168324	1e-18	1e-18	1e-18	1e-18	1.12991	0.380392	1612	0.0246333
M121T346	48	0.0613568	0.25087	0.188833		0.130225	0.0411457	0.38053	1613	0.0246485
M215T138	6	0.00568876	1e-18	1.27278	23.6263	1e-18	0.640719	0.380545	1614	0.0246638
M326T598	24	1e-18	0.0112044	1e-18	0.719458	1e-18	1e-18	0.380691	1615	0.0246791
M323T922	6	1e-18	0.0648325	1e-18	4.11157	1e-18	1e-18	0.380778	1616	0.0246944
M349T685	24	4.44	0.181293	0.0674306	0.192388	0.0804	0.171264	0.381253	1617	0.0247097
M346T713	6	0.00546981	1e-18	1e-18	0.320628	1e-18	1e-18	0.38135	1618	0.0247249
M94T83	6	0.027769	0.095675	0.523787	5.36638	0.143359	0.242919	0.381358	1619	0.0247402
M103T361	48	0.374371	2.36446	0.991068		0.614219	0.299517	0.381373	1620	0.0247555
M153T84	24	4.03494	0.0567476	0.240247	0.262381	0.198207	0.044725	0.38145	1621	0.0247708
M127T84	24	5.11983	0.00614779	0.472659	0.236504	0.502686	0.0315054	0.381502	1622	0.0247861
M85T289	24	22.7607	0.396684	0.798367	1.58101	0.174091	0.391748	0.381622	1623	0.0248013
M161T613	24	2.20407	0.671509	0.620121	1.07552	0.236076	0.487669	0.381882	1624	0.0248166
M62T296	48	2.64313	27.3043	6.69304		3.45114	0.716383	0.381929	1625	0.0248319
M241T576	24	242.948	0.296202	5.48424	9.38206	3.06944	0.498313	0.381931	1626	0.0248472
M193T89	24	0.745127	0.0219575	0.0301177	0.0320372	0.0313203	0.0286666	0.382312	1627	0.0248625
M117T213	6	0.248875	0.104673	1.27862	20.663	0.233934	0.613117	0.382339	1628	0.0248778
M315T780	12	1e-18	1e-18	0.00892615	0.00269747	1e-18	0.255176	0.382518	1629	0.024893
M122T344	24	21.8527	0.880762	1.51888	3.15524	0.233211	0.428738	0.382592	1630	0.0249083
M153T143	12	0.779736	0.0995332	6.09448	0.184045	1.04514	0.10312	0.382598	1631	0.0249236
M151T87	48	0.00821445	0.0512865	0.0605116		0.0974729	0.0422428	0.382797	1632	0.0249389
M244T91	6	0.0720063	0.0249894	0.785928	3.69223	0.338365	0.255945	0.382837	1633	0.0249542
M122T182	24	11.2454	0.189946	1.92241	2.44239	0.216208	0.399602	0.382957	1634	0.0249694
M85T232	6	0.513317	0.37678	10.4097	88.1592	0.870737	5.92705	0.383035	1635	0.0249847
M261T89	6	0.0251638	0.0453565	1e-18	1e-18	0.00972117	2.63443	0.383182	1636	0.025
M148T173	48	0.0247339	0.171548	0.125206		0.0809857	0.00592551	0.383388	1637	0.0250153
M400T92	48	0.0401751	0.0262343	1e-18		1e-18	0.012	0.383552	1638	0.0250306
M215T718	24	23.7634	0.226389	0.489986	1.04152	0.118966	0.420048	0.383563	1639	0.0250458
M353T597	24	0.172298	1e-18	1e-18	1e-18	0.0038	1e-18	0.383579	1640	0.0250611
M99T86	24	3.67361	0.05139	0.0775495	0.15517	0.0285033	0.089118	0.383655	1641	0.0250764
M571T693	6	0.0276693	0.173429	0.60402	1.50439	1e-18	0.673422	0.383777	1642	0.0250917
M101T251	12	1.94996	0.154993	2.04218	0.978397	1.789	10.3793	0.383786	1643	0.025107
M357T767	6	1e-18	0.00656	1e-18	0.284199	1e-18	1e-18	0.38404	1644	0.0251222
M336T835	12	1e-18	0.00292913	0.701519	1e-18	1e-18	0.0207226	0.384223	1645	0.0251375
M557T663	48	0.00797861	0.175278	0.0311797		1e-18	0.00554725	0.384233	1646	0.0251528
M131T148	6	0.119581	0.018418	1.57186	24.8408	0.0534846	0.733176	0.384243	1647	0.0251681
M241T607	24	273.581	0.315197	10.1569	19.7401	0.67095	1.1038	0.384564	1648	0.0251834
M183T360	12	0.0107537	1e-18	0.0154964	1e-18	1e-18	1.05765	0.384725	1649	0.0251987
M335T845	24	2.97207	1e-18	1.72541	1.66664	1e-18	0.0455919	0.385031	1650	0.0252139
M272T936	12	1e-18	1e-18	0.0194256	0.00588967	1e-18	0.424571	0.385308	1651	0.0252292
M272T937	12	1e-18	1e-18	0.0194256	0.00588967	1e-18	0.424571	0.385308	1652	0.0252445
M181T607	12	139.11	0.0735174	2.31719	0.336509	5.41829	1.39159	0.385413	1653	0.0252598
M353T643	48	0.0203	0.029	1e-18		0.125542	0.00275	0.385545	1654	0.0252751
M269T901	24	1e-18	0.00465	0.0187	0.443109	0.0035092	0.00440882	0.385581	1655	0.0252903
M140T87	48	0.0806454	0.0703686	0.0249668		0.0351312	0.0374197	0.38571	1656	0.0253056
M242T88	12	0.397912	0.00843112	0.151302	0.0262118	0.598447	0.569571	0.385742	1657	0.0253209
M311T660	6	0.200766	0.106723	0.276681	2.68655	0.0407186	0.312717	0.385855	1658	0.0253362
M92T190	6	0.796874	0.160829	1.28661	3.47058	0.281787	1.38088	0.385942	1659	0.0253515
M227T89	12	0.0392783	0.0118882	0.132092	0.0564087	0.059476	0.708602	0.386124	1660	0.0253667
M119T405	48	12.7493	5.14084	0.676447		31.1217	3.81452	0.386146	1661	0.025382
M375T649	48	0.019031	1e-18	0.0407229		0.17613	1e-18	0.386284	1662	0.0253973
M129T510	48	0.135735	0.717906	0.549467		0.327811	0.132664	0.386397	1663	0.0254126
M303T692	24	1.01555	0.0152302	0.150995	0.203214	0.0179767	0.0320605	0.386707	1664	0.0254279
M710T625	12	0.0480928	1e-18	0.0231847	0.00790566	0.0196597	1e-18	0.386788	1665	0.0254432
M345T767	48	0.00359183	0.0138221	0.354189		1.18289	0.00263311	0.386947	1666	0.0254584
M103T190	24	8.13121	0.279715	1.17967	1.47226	0.48594	0.341147	0.38707	1667	0.0254737
M209T90	24	0.369132	0.275176	0.104253	3.83172	0.21985	0.210069	0.387272	1668	0.025489
M109T84	24	4.41822	0.842661	0.191146	0.357713	0.722799	0.538533	0.387304	1669	0.0255043
M319T1373	12	0.187662	0.0399254	0.189431	0.0898066	0.241364	0.344979	0.387374	1670	0.0255196
M312T749	48	0.00277752	1e-18	1e-18		0.00909437	1e-18	0.387851	1671	0.0255348
M215T89	24	2.03052	0.0219486	0.124488	0.194229	0.0444721	0.0360336	0.387918	1672	0.0255501
M122T129	24	17.7561	0.46465	2.01909	3.2043	0.299776	0.481011	0.38824	1673	0.0255654
M120T59	24	6.05855	0.7416	0.645378	1.52576	0.437549	0.153	0.388258	1674	0.0255807
M105T395	6	2.69635	1.34616	10.1563	100.989	1.45111	6.15565	0.3883	1675	0.025596
M615T676	24	1e-18	1e-18	0.0295059	0.902913	1e-18	1e-18	0.38839	1676	0.0256112
M165T1560	12	0.412782	0.162044	0.73175	0.323484	0.719879	1.01654	0.388453	1677	0.0256265
M239T93	48	0.00217718	0.0416952	0.0409605		0.0196325	1e-18	0.38895	1678	0.0256418
M97T81	6	0.774614	0.212864	9.93607	104.535	2.55849	2.65197	0.389029	1679	0.0256571
M325T808	24	1e-18	0.0275516	1e-18	0.805395	1e-18	1e-18	0.389091	1680	0.0256724
M383T738	12	0.0387895	0.0276243	1e-18	0.0453274	0.194	1e-18	0.389098	1681	0.0256877
M73T87	24	5.39795	0.2033	0.32545	0.257564	0.209153	0.499774	0.389327	1682	0.0257029
M95T84	48	0.0449118	0.303485	0.621183		0.0632221	0.146922	0.389613	1683	0.0257182
M127T87	48	0.0200823	0.106497	0.0459662		0.0317648	0.0158837	0.389665	1684	0.0257335
M153T92	48	0.190628	0.0767957	0.235134		0.973572	0.0573561	0.389682	1685	0.0257488
M95T148	6	8.61186	1.57131	6.50322	232.618	4.23356	1.35559	0.389876	1686	0.0257641
M140T136	6	0.126224	0.103962	0.711726	11.1394	0.216877	0.153589	0.389947	1687	0.0257793
M113T77	6	0.105761	0.0546118	0.523188	5.76744	0.0661536	0.265182	0.38999	1688	0.0257946
M269T500	24	11.0528	1e-18	1.08266	1.44	0.468	1e-18	0.390453	1689	0.0258099
M317T88	12	0.0935567	1e-18	0.0255322	1e-18	1e-18	0.0326383	0.390673	1690	0.0258252
M319T817	12	0.0414792	0.00957689	0.0735713	0.0299705	0.0685292	0.114492	0.390674	1691	0.0258405
M397T728	12	1e-18	0.0158129	0.116409	0.024457	1e-18	1e-18	0.390691	1692	0.0258557
M359T498	6	0.0685451	0.00617949	1e-18	1e-18	0.010767	1e-18	0.390956	1693	0.025871
M131T76	24	13.6326	0.0572036	0.615789	1.20605	0.169725	0.107014	0.39112	1694	0.0258863
M215T566	6	0.561143	0.0150535	1.04749	6.88187	0.15586	0.814771	0.39113	1695	0.0259016
M165T933	24	6.64632	0.299979	0.68427	1.28866	0.10428	0.21831	0.391152	1696	0.0259169
M163T619	24	2.02284	0.152633	0.291227	0.513886	0.0416016	0.127854	0.391203	1697	0.0259322
M327T579	6	0.143301	1e-18	1e-18	0.811232	0.0121705	0.0727109	0.391205	1698	0.0259474
M271T1083	6	0.00524	0.0761	1e-18	1.74785	0.00897	1e-18	0.391332	1699	0.0259627
M319T1331	24	1.00271	0.0387695	0.101554	0.187405	0.0257997	0.0199946	0.39177	1700	0.025978
M99T86	6	0.114926	0.036329	0.46284	12.3135	0.0779944	1e-18	0.391868	1701	0.0259933
M165T1560	24	4.44505	0.289616	0.344992	0.665913	0.189647	0.242274	0.391935	1702	0.0260086
M213T156	24	1.5541	1e-18	0.229983	0.198097	0.0907911	0.0989735	0.39204	1703	0.0260238
M155T598	24	12.4378	0.964227	6.08752	7.22812	0.32775	0.3281	0.392259	1704	0.0260391
M319T301	24	1.28986	0.0510235	0.0847213	0.193979	0.0197317	0.0296462	0.392297	1705	0.0260544
M312T705	6	0.0126613	1e-18	0.018962	0.75652	1e-18	1e-18	0.392329	1706	0.0260697
M349T640	24	7.96403	0.344497	2.00397	2.79665	0.157435	0.266	0.392501	1707	0.026085
M71T87	24	19.4315	0.232501	1.57241	2.03493	0.0726508	1.2812	0.392641	1708	0.0261002
M357T605	24	1e-18	1e-18	0.0835879	1e-18	1e-18	0.00354587	0.392887	1709	0.0261155
M421T802	24	1e-18	0.0190941	0.0306374	0.0307378	1e-18	0.188877	0.392896	1710	0.0261308
M96T81	12	0.86615	0.110909	3.60569	0.331809	0.588864	0.608397	0.39348	1711	0.0261461
M217T520	6	0.701147	2.29127	1.90157	27.5303	1.15369	1.34345	0.393718	1712	0.0261614
M207T93	24	1e-18	1e-18	0.0191781	0.169701	0.00850117	1e-18	0.394181	1713	0.0261767
M305T659	24	3.99562	0.0777335	1.44195	1.76732	0.0382631	0.0330957	0.394282	1714	0.0261919
M291T85	24	3.84833	0.0342	0.18863	0.417	0.0438834	0.0264801	0.394355	1715	0.0262072
M319T776	24	2.9762	0.125983	0.321491	0.632812	0.0171888	0.0862233	0.394385	1716	0.0262225
M177T144	48	0.66916	2.53065	0.521116		0.593837	0.206963	0.394526	1717	0.0262378
M275T85	24	4.6	0.0428	0.164	0.256014	0.0807	0.18347	0.394784	1718	0.0262531
M319T91	6	1e-18	0.0259852	0.0252705	0.770898	0.0101521	1e-18	0.394844	1719	0.0262683
M268T640	48	1e-18	0.0200291	0.110967		1e-18	1e-18	0.394906	1720	0.0262836
M345T706	48	0.152414	0.954684	0.664683		0.464965	0.0389615	0.394959	1721	0.0262989
M157T89	12	0.147476	0.0123065	0.0749539	0.0716626	0.0907778	0.362125	0.395524	1722	0.0263142
M319T90	12	0.0510418	0.0266207	0.0915087	0.024842	0.0923776	0.247125	0.39577	1723	0.0263295
M103T135	48	0.401695	1.35749	0.779142		0.732788	0.118805	0.396139	1724	0.0263447
M321T766	12	0.304734	0.0341043	0.0240701	0.130248	0.0880485	1.37706	0.396158	1725	0.02636
M81T85	24	4.06463	0.10744	0.321764	0.624595	0.107511	0.0689739	0.396422	1726	0.0263753
M77T100	6	0.0104062	1e-18	0.592134	11.5429	0.0121975	1e-18	0.396751	1727	0.0263906
M305T885	12	1e-18	0.00333231	1e-18	1e-18	1e-18	0.0655187	0.396849	1728	0.0264059
M59T575	6	0.443545	0.743831	3.69545	2.0149	1.47951	8.1358	0.397059	1729	0.0264211
M319T890	24	1.36189	0.0637448	0.101479	0.217059	0.0297613	0.0569168	0.397197	1730	0.0264364
M128T89	6	0.0347657	0.0352626	0.10612	1e-18	0.010057	3.06586	0.397208	1731	0.0264517
M181T91	24	1.28072	0.0314113	0.148917	0.283395	0.0167909	1e-18	0.397398	1732	0.026467
M269T899	24	1e-18	0.00465263	0.0187457	0.347316	0.00350912	1e-18	0.397555	1733	0.0264823
M171T84	24	1.88519	0.0239206	0.0930199	0.140941	0.0842864	0.0456292	0.397594	1734	0.0264976
M368T734	24	1e-18	0.128	0.0146891	1e-18	1e-18	0.0254068	0.397642	1735	0.0265128
M116T352	24	14.0252	0.401273	0.906014	1.1688	0.694512	0.804593	0.397654	1736	0.0265281
M326T540	6	0.0073422	0.0061368	1e-18	0.249073	1e-18	1e-18	0.397928	1737	0.0265434
M187T81	24	0.791901	0.0368255	0.0584943	0.123328	0.0250941	0.0291864	0.398032	1738	0.0265587
M367T759	6	1e-18	0.0437702	0.0216076	0.91343	0.010999	1e-18	0.398037	1739	0.026574
M223T90	24	1e-18	0.0244752	1e-18	0.216078	0.00960124	1e-18	0.398044	1740	0.0265892
M103T135	24	8.03274	0.295231	0.83996	1.42707	0.0425251	0.537649	0.398204	1741	0.0266045
M308T658	48	0.300095	1.1025	0.285677		4.05881	0.0686062	0.398208	1742	0.0266198
M359T605	12	1e-18	0.00916538	0.126	0.0997838	1e-18	0.363642	0.398255	1743	0.0266351
M111T84	48	0.0206136	0.229132	0.552536		0.105418	0.0334104	0.398355	1744	0.0266504
M267T905	6	1e-18	0.00606725	1e-18	1e-18	1e-18	0.111739	0.39848	1745	0.0266656
M253T140	24	1e-18	1e-18	0.0156684	1e-18	0.0812046	0.00882354	0.398489	1746	0.0266809
M105T500	48	0.47043	3.02369	4.78534		0.969425	1.36172	0.398561	1747	0.0266962
M344T674	12	0.0416818	0.0380816	0.416931	0.0447294	0.294661	1.30504	0.398593	1748	0.0267115
M381T661	48	0.0286448	0.108	0.233221		0.0814	0.00396639	0.398673	1749	0.0267268
M165T748	24	8.26525	0.24059	0.835935	1.58699	0.155208	0.173763	0.399025	1750	0.0267421
M126T85	24	10.045	0.0968521	0.196826	0.278418	0.018618	0.691925	0.399124	1751	0.0267573
M167T83	12	1.51438	0.0434888	0.525508	0.158736	0.199898	0.469538	0.399148	1752	0.0267726
M319T87	24	2.62312	0.0219794	0.0974631	0.273716	0.0199968	0.0204537	0.399333	1753	0.0267879
M269T787	6	0.0335753	0.0294385	1e-18	1e-18	0.028026	0.403904	0.399857	1754	0.0268032
M343T692	6	0.0521408	1e-18	1e-18	0.911747	1e-18	1e-18	0.399859	1755	0.0268185
M283T529	24	4.92	1e-18	0.0966426	0.3	0.11555	0.0085432	0.39986	1756	0.0268337
M87T629	24	47.6572	1.07362	1.47888	5.27005	0.189646	0.862224	0.399877	1757	0.026849
M319T572	48	0.138514	0.449647	0.298336		0.257771	0.0669298	0.399882	1758	0.0268643
M337T820	48	1e-18	0.0488744	0.287763		1e-18	1e-18	0.400327	1759	0.0268796
M317T88	24	1e-18	0.0376908	1e-18	1e-18	0.180488	0.0215376	0.400506	1760	0.0268949
M156T307	12	0.233703	0.0158471	0.168014	0.0581103	0.134874	0.0190936	0.400836	1761	0.0269101
M153T92	12	16.808	0.0161145	0.133859	0.0434409	0.379533	0.812735	0.400972	1762	0.0269254
M319T1574	24	2.20543	0.0565271	0.203058	0.395231	0.0361729	0.0550157	0.401227	1763	0.0269407
M120T86	24	3.02357	0.024965	0.22105	0.297552	0.164298	0.0777365	0.401557	1764	0.026956
M380T685	6	0.0120105	0.0275	1e-18	0.63061	1e-18	1e-18	0.401956	1765	0.0269713
M80T1245	24	1.21528	0.0575814	0.145554	0.278529	0.0268069	0.044112	0.402456	1766	0.0269866
M163T86	24	0.422693	0.0350069	0.143308	0.15786	0.0796327	0.02092	0.402633	1767	0.0270018
M60T750	24	9.88425	0.411087	1.13947	2.01883	0.259085	0.47778	0.402639	1768	0.0270171
M83T426	24	17.9033	0.197254	1.68549	2.85799	0.767508	0.0823981	0.402679	1769	0.0270324
M59T575	24	26.8436	0.926335	2.56401	5.38576	0.634653	0.389925	0.403066	1770	0.0270477
M153T89	12	0.177821	1.10903	0.247885	0.859029	2.7875	0.212041	0.403239	1771	0.027063
M119T1562	24	584.221	1.56682	7.86196	6.7176	19.0173	26.501	0.403266	1772	0.0270782
M77T100	24	0.146954	0.00706364	0.126044	0.220476	0.124792	0.0959497	0.403591	1773	0.0270935
M200T86	24	2.83824	1e-18	0.0600151	0.238975	0.0311463	1e-18	0.403766	1774	0.0271088
M249T535	12	0.0631577	1e-18	1e-18	0.0179549	1e-18	0.594686	0.403904	1775	0.0271241
M215T138	24	1.26956	0.0098952	0.0245505	1e-18	0.13054	1e-18	0.404131	1776	0.0271394
M252T569	12	1.63511	1e-18	1e-18	0.0222194	1e-18	0.0887203	0.404537	1777	0.0271546
M311T726	24	13.4529	0.033711	0.0578528	0.803155	0.221363	0.0254648	0.404712	1778	0.0271699
M95T148	24	24.3671	3.8326	38.0702	27.4554	0.348859	1.20865	0.404764	1779	0.0271852
M342T667	12	1e-18	0.012176	0.213186	0.24101	0.197668	0.042558	0.404909	1780	0.0272005
M145T85	12	0.0837876	0.0429821	0.517713	0.0205991	0.101617	0.0924206	0.404952	1781	0.0272158
M305T885	6	0.00439345	1e-18	1e-18	1e-18	1e-18	0.0644441	0.405168	1782	0.0272311
M253T229	48	1e-18	0.251274	0.0879012		1e-18	0.0402609	0.405388	1783	0.0272463
M196T85	48	0.150473	0.896595	0.110524		0.0552537	0.078817	0.405399	1784	0.0272616
M363T770	48	0.0219965	1e-18	1e-18		0.0646709	1e-18	0.405466	1785	0.0272769
M363T736	6	1e-18	0.0151	1e-18	1e-18	1e-18	0.218905	0.405561	1786	0.0272922
M101T361	24	8.67276	0.380402	0.966054	1.53279	0.642419	0.334997	0.405728	1787	0.0273075
M383T857	24	0.99781	1e-18	0.433979	0.449149	1e-18	0.0929901	0.406049	1788	0.0273227
M160T85	24	0.719185	0.051215	0.0733187	0.0453768	0.114078	0.0720608	0.406082	1789	0.027338
M349T825	24	1.78037	1e-18	0.0154762	0.0380339	1e-18	0.111176	0.406173	1790	0.0273533
M161T494	24	16.6413	0.683754	1.15521	2.79361	0.37216	0.585137	0.406621	1791	0.0273686
M194T83	48	0.0243318	0.54263	0.303762		0.172814	0.0195171	0.406763	1792	0.0273839
M110T233	48	0.0183377	0.0717949	0.310333		0.0331838	0.0101735	0.406903	1793	0.0273991
M225T84	24	1.00035	0.0549522	0.0987607	0.116902	0.108792	0.0719687	0.407026	1794	0.0274144
M137T125	48	0.185205	1.29187	1.61376		0.767658	0.123726	0.407166	1795	0.0274297
M256T90	12	0.48672	0.0041959	0.109136	0.0309519	1e-18	0.144512	0.407198	1796	0.027445
M241T487	24	267.453	0.169444	3.48703	21.4417	3.1213	0.345068	0.407668	1797	0.0274603
M85T232	12	16.2974	0.472575	6.73486	1.27959	1.09797	7.20949	0.40772	1798	0.0274756
M117T85	24	2.49265	0.0167565	0.114928	0.255738	0.0207845	0.0962293	0.40785	1799	0.0274908
M323T779	12	0.072155	0.00869967	0.186374	0.0469457	0.0170767	0.0556263	0.408092	1800	0.0275061
M75T417	12	1.35466	0.262895	1.65314	0.590219	1.27817	8.5268	0.408348	1801	0.0275214
M121T1583	48	0.187182	0.529162	0.327028		0.290097	0.136307	0.408427	1802	0.0275367
M219T597	24	74.8933	0.0480765	7.10214	12.8344	1.86267	0.544386	0.409141	1803	0.027552
M207T83	12	0.0392773	0.0120095	0.0259709	1e-18	0.0495964	0.160239	0.409431	1804	0.0275672
M168T85	24	0.684003	1e-18	0.0475139	0.0790357	0.0235804	0.0177418	0.409514	1805	0.0275825
M201T92	12	0.153297	0.0217536	0.221102	0.0175166	1e-18	0.163113	0.409618	1806	0.0275978
M75T59	12	0.431408	0.0320426	0.612614	0.324214	0.481352	1.0207	0.409665	1807	0.0276131
M196T85	24	7.33555	0.0874653	0.14015	0.73934	0.0668393	0.0857512	0.409689	1808	0.0276284
M319T88	24	1.34199	0.0214119	0.0808672	0.174874	0.0315063	0.0429762	0.409768	1809	0.0276436
M319T432	24	2.03268	0.0531129	0.134212	0.343925	0.034039	0.0358901	0.409966	1810	0.0276589
M251T531	48	0.0981354	0.223886	0.0132193		0.0565071	0.013231	0.410698	1811	0.0276742
M120T1561	24	30.9116	2.20469	3.09875	6.86237	1.385	1.57349	0.410965	1812	0.0276895
M177T144	24	4.36383	0.145216	0.633944	0.912858	0.284109	0.231705	0.411005	1813	0.0277048
M125T86	12	0.054935	0.0629375	0.903339	0.0232008	0.0995137	0.120157	0.411161	1814	0.02772
M80T299	48	0.0413109	0.157542	0.0956767		0.0839331	0.0172694	0.411229	1815	0.0277353
M224T617	12	1.71363	0.092686	0.110884	0.0138863	0.138407	0.273899	0.411454	1816	0.0277506
M68T1574	24	11.7658	0.284485	0.993125	2.08131	0.345709	0.280534	0.411485	1817	0.0277659
M368T734	12	0.032441	1e-18	1e-18	1e-18	0.0248289	0.0752576	0.4119	1818	0.0277812
M101T251	24	9.43267	0.594499	1.60248	2.56046	0.485098	0.706748	0.411961	1819	0.0277965
M241T85	24	0.952225	1e-18	0.137669	0.1741	0.0410139	0.0511221	0.412158	1820	0.0278117
M173T148	12	3.80545	0.130656	1.88736	0.0402307	2.19278	0.0882933	0.412209	1821	0.027827
M96T81	48	0.0822642	0.856736	0.270144		0.106815	0.127037	0.412228	1822	0.0278423
M293T734	12	0.151117	0.00421496	0.294203	0.0819	0.220624	0.754681	0.412234	1823	0.0278576
M153T202	48	0.0721384	0.169895	1.20243		0.0747875	1e-18	0.412334	1824	0.0278729
M255T1080	12	0.0239059	0.00299315	0.0853806	0.026686	1e-18	0.889214	0.412464	1825	0.0278881
M182T87	24	0.852567	0.0393047	1e-18	0.0675472	0.010922	0.0504271	0.412611	1826	0.0279034
M97T85	24	1.20553	0.0609239	0.109757	0.232668	0.0505636	0.055965	0.41268	1827	0.0279187
M558T655	24	1e-18	1e-18	0.0740114	1e-18	1e-18	0.00618784	0.412797	1828	0.027934
M377T793	12	1e-18	0.0535	0.341	0.0719042	0.917	0.186531	0.412816	1829	0.0279493
M616T678	48	1e-18	1e-18	0.0294333		0.0830883	1e-18	0.412844	1830	0.0279645
M103T87	24	16.1141	0.131169	0.216377	1.27046	0.517543	0.0876434	0.412848	1831	0.0279798
M111T366	24	10.9587	0.837312	1.06863	2.0594	0.537515	1.05789	0.413298	1832	0.0279951
M332T655	6	0.00525769	1e-18	1e-18	1e-18	1e-18	0.0619485	0.413432	1833	0.0280104
M710T625	6	1e-18	0.0471537	0.121237	0.692643	1e-18	0.0813723	0.413478	1834	0.0280257
M710T623	6	1e-18	0.0471537	0.121237	0.692643	1e-18	0.0813723	0.413478	1835	0.028041
M163T86	6	0.0242232	0.0220777	0.248906	1e-18	0.0629352	2.41957	0.413542	1836	0.0280562
M317T88	6	0.0252582	0.0406534	1e-18	1e-18	1e-18	0.754234	0.413549	1837	0.0280715
M146T85	24	0.499107	0.0222791	0.102522	0.125522	0.0529648	0.0354623	0.413697	1838	0.0280868
M143T239	12	0.280426	0.0819334	1.4429	0.599742	0.403743	5.5065	0.414048	1839	0.0281021
M311T705	24	15.3885	0.0945999	6.89179	8.04346	0.238454	0.0255645	0.414122	1840	0.0281174
M295T925	6	1e-18	1e-18	0.0241	0.278665	1e-18	1e-18	0.414242	1841	0.0281326
M145T85	24	1.45839	0.10606	0.0302033	0.190487	0.115205	0.0153389	0.414456	1842	0.0281479
M122T345	48	0.322308	1.08857	0.765808		0.687825	0.0684875	0.41491	1843	0.0281632
M73T557	24	10.096	0.637242	1.35789	2.78512	0.132325	0.598621	0.415239	1844	0.0281785
M243T86	12	2.91556	0.122249	0.36253	0.204515	0.0667725	0.648668	0.415361	1845	0.0281938
M74T254	24	4.18982	0.212829	0.31744	0.753262	0.14582	0.21966	0.41537	1846	0.028209
M407T736	12	0.128702	0.0304268	0.279921	0.193825	0.202118	0.24542	0.415425	1847	0.0282243
M253T140	48	0.22557	0.62093	0.0348819		0.136653	0.0234815	0.415458	1848	0.0282396
M125T86	48	0.0588757	0.378345	0.0425461		0.0360534	0.0175284	0.415579	1849	0.0282549
M252T595	12	2.01391	1e-18	0.0156921	0.0389255	1e-18	0.166375	0.415792	1850	0.0282702
M670T1468	24	0.145712	0.0262357	0.0126021	0.270912	0.0390959	0.0963527	0.415799	1851	0.0282855
M349T874	12	1e-18	1e-18	0.197388	0.118044	0.0151576	0.519	0.415804	1852	0.0283007
M133T85	24	2.39999	0.0229353	0.106648	0.275144	0.0960581	0.0305431	0.415812	1853	0.028316
M75T417	24	16.5681	0.509553	0.968186	2.42583	0.502547	0.675438	0.416193	1854	0.0283313
M131T148	24	8.20606	0.060322	0.331779	1.12982	0.0934836	0.0531645	0.416257	1855	0.0283466
M165T933	12	0.373313	0.1501	0.726043	0.267967	0.836751	0.829936	0.416432	1856	0.0283619
M114T97	48	0.133017	0.339473	0.295903		1.54911	0.0346662	0.41674	1857	0.0283771
M95T442	24	16.9182	0.788652	15.9185	11.4754	1.75971	4.15836	0.416772	1858	0.0283924
M229T218	48	0.0029957	0.0351694	0.222725		0.00764781	1e-18	0.416796	1859	0.0284077
M217T92	6	0.000111965	3.22029	6.12843	3.19828	0.0242431	0.648848	0.416888	1860	0.028423
M171T87	6	0.0512895	0.193604	0.896624	7.12074	0.0294531	0.316455	0.417084	1861	0.0284383
M164T87	6	0.0461581	0.0332914	0.199853	1e-18	1e-18	2.94872	0.417145	1862	0.0284535
M648T1574	24	0.359532	0.00490199	0.00673286	0.043059	1e-18	0.00631623	0.417164	1863	0.0284688
M345T767	24	6.12704	1e-18	0.629033	1.33377	0.00476821	0.00593118	0.417184	1864	0.0284841
M383T800	12	0.00916547	1e-18	1e-18	0.0992359	1e-18	1e-18	0.417215	1865	0.0284994
M187T89	12	0.0596312	0.0254227	0.133373	0.156716	0.0754351	0.0951463	0.41741	1866	0.0285147
M225T153	24	0.138838	1e-18	1e-18	1e-18	0.00834992	0.00493646	0.417558	1867	0.02853
M370T786	24	1e-18	0.0503963	0.0452921	1e-18	1e-18	0.0395243	0.417715	1868	0.0285452
M83T561	12	1.32877	1.42189	6.21733	0.885562	1.84991	1.78091	0.417735	1869	0.0285605
M116T426	24	31.292	0.689212	1.88527	3.941	1.52664	1.19701	0.41774	1870	0.0285758
M80T296	24	0.357115	0.00616115	0.0683616	0.101982	0.0152937	0.0110463	0.418119	1871	0.0285911
M105T500	24	33.7083	1.46145	8.41513	12.8937	1.04817	1.07059	0.41819	1872	0.0286064
M198T1487	6	0.0687736	0.123952	0.456676	1.87263	0.0486122	0.304836	0.418201	1873	0.0286216
M198T1484	6	0.0687736	0.123952	0.456676	1.87263	0.0486122	0.304836	0.418201	1874	0.0286369
M163T494	6	0.142267	0.119555	0.596497	2.10514	0.052275	0.451457	0.418331	1875	0.0286522
M169T90	12	0.0405292	1e-18	0.0204827	1e-18	1e-18	0.0231276	0.418406	1876	0.0286675
M397T730	6	0.00438175	0.00955992	1e-18	0.142964	1e-18	1e-18	0.418548	1877	0.0286828
M198T85	24	1.39143	0.164286	0.0982602	0.307221	0.0481049	0.144575	0.4188	1878	0.028698
M221T89	12	0.119803	1e-18	0.108147	0.0108928	0.068837	0.0357923	0.419305	1879	0.0287133
M218T90	12	0.0332288	0.00935145	0.162906	1e-18	1e-18	2.05689	0.419987	1880	0.0287286
M80T1498	24	1.43172	0.0605914	0.145283	0.344668	0.0232895	0.042376	0.420043	1881	0.0287439
M179T1510	24	1.3221	0.0593312	0.152105	0.31096	0.0778035	0.025193	0.420097	1882	0.0287592
M321T816	24	0.146452	1e-18	0.327561	0.147192	1e-18	0.0462778	0.42032	1883	0.0287744
M279T86	24	0.480458	0.0170729	0.0279047	0.0405437	0.0207628	0.0526918	0.420643	1884	0.0287897
M195T132	6	1e-18	1e-18	1.29175	1e-18	1e-18	0.129032	0.421065	1885	0.028805
M166T608	24	1e-18	0.00594678	0.0235279	1e-18	0.00399656	0.00593124	0.421139	1886	0.0288203
M95T78	6	1e-18	1e-18	0.0249395	0.248998	1e-18	1e-18	0.421205	1887	0.0288356
M69T449	48	0.19603	1.59496	0.82103		0.48778	0.271273	0.421294	1888	0.0288509
M97T427	24	12.1981	0.575742	0.759134	1.7943	0.848963	0.539504	0.422211	1889	0.0288661
M349T838	48	1e-18	0.0137	0.107511		1e-18	1e-18	0.422604	1890	0.0288814
M319T430	24	0.446564	0.0100399	0.0186422	0.0696445	0.00427288	0.0118826	0.422901	1891	0.0288967
M113T305	24	3.27371	0.198059	0.442097	0.764591	0.15756	0.306635	0.422983	1892	0.028912
M209T90	6	0.152436	0.366289	1.32628	11.1684	0.0614483	0.404278	0.423526	1893	0.0289273
M85T289	48	0.340643	2.56131	0.697842		0.348536	0.407985	0.42355	1894	0.0289425
M251T83	12	0.0370398	0.00323859	0.0202066	1e-18	0.050445	0.0737641	0.423556	1895	0.0289578
M397T728	6	0.0341937	0.0465	1e-18	1e-18	1e-18	0.744864	0.423628	1896	0.0289731
M124T489	24	41.5813	1.07413	0.272244	4.8402	0.7349	0.747669	0.423651	1897	0.0289884
M115T654	24	9.7597	0.413128	1.61824	3.05227	0.249925	0.26482	0.423687	1898	0.0290037
M379T675	48	0.158937	0.337	1.11		0.322531	0.0218	0.423788	1899	0.0290189
M75T417	48	0.224307	4.13782	0.926867		0.258341	0.394161	0.423912	1900	0.0290342
M80T737	24	2.23955	0.0354626	0.26698	0.496919	0.0537706	0.0873507	0.424104	1901	0.0290495
M369T728	12	0.0804767	0.176177	2.40885	1.45644	1.69	1.55589	0.424219	1902	0.0290648
M369T785	24	0.133674	0.152343	0.33694	1.69238	1e-18	0.323	0.424795	1903	0.0290801
M111T462	24	30.6988	1.07151	3.06782	6.63908	1.08429	1.19224	0.42489	1904	0.0290954
M379T599	6	0.0196	0.00832111	1e-18	0.252423	1e-18	1e-18	0.425015	1905	0.0291106
M165T1218	24	5.56806	0.177402	0.371183	1.01926	0.0920112	0.243818	0.425023	1906	0.0291259
M319T1420	24	1.12568	0.0391822	0.0556146	0.197255	0.0254391	0.0296059	0.425246	1907	0.0291412
M309T768	48	0.0896602	0.034342	0.456689		1.04527	0.0766711	0.425539	1908	0.0291565
M185T90	6	1e-18	0.0316503	0.145936	1e-18	0.0359794	1.16754	0.425559	1909	0.0291718
M377T793	48	0.108	1e-18	1e-18		0.285	1e-18	0.426045	1910	0.029187
M385T963	6	0.0227026	0.108713	1e-18	1.06	0.00957517	1e-18	0.426087	1911	0.0292023
M169T84	12	1.45626	0.0329736	0.425	0.134234	0.306171	0.335181	0.426342	1912	0.0292176
M113T357	24	3.44025	0.186198	0.272583	0.645086	0.189363	0.196779	0.426534	1913	0.0292329
M113T434	24	11.0642	0.234484	0.93156	2.2803	0.382502	0.11832	0.426883	1914	0.0292482
M267T481	48	0.0324193	1.54339	0.307842		0.107904	0.0476361	0.426984	1915	0.0292634
M277T85	12	0.0531035	0.0173894	0.080633	0.0211622	0.0526884	0.418955	0.427076	1916	0.0292787
M271T1083	24	3.41	1e-18	0.285665	0.707974	0.0254668	0.00553	0.427171	1917	0.029294
M209T95	12	0.0131496	0.00674859	1e-18	1e-18	0.169051	1e-18	0.42841	1918	0.0293093
M209T95	24	1e-18	1e-18	0.0381869	0.293005	0.00366535	1e-18	0.428484	1919	0.0293246
M163T78	6	0.0059102	1e-18	0.0349691	1e-18	0.0108248	1e-18	0.42889	1920	0.0293399
M144T79	24	0.61674	0.0105872	0.124463	0.208867	0.00575826	0.0169257	0.429146	1921	0.0293551
M110T84	48	0.0948434	0.545263	0.155415		0.158324	0.0286498	0.429552	1922	0.0293704
M253T140	6	0.00473606	1e-18	1.53226	10.5468	0.00967116	0.232369	0.42959	1923	0.0293857
M333T784	48	0.0884241	1e-18	0.199456		0.523794	0.0297701	0.429718	1924	0.029401
M69T417	24	5.76758	0.608085	0.969214	2.06315	0.0807206	0.548833	0.429771	1925	0.0294163
M113T85	12	0.0584669	0.0311676	0.110768	0.00687792	0.157974	0.203725	0.429839	1926	0.0294315
M135T1335	24	9.04644	0.282112	1.10466	2.08554	0.348648	0.503692	0.430027	1927	0.0294468
M417T689	6	1e-18	0.00788359	1e-18	1e-18	1e-18	0.0672232	0.430138	1928	0.0294621
M62T359	12	5.81177	0.999363	4.48451	0.139342	3.74377	2.70368	0.430217	1929	0.0294774
M319T88	48	0.0243735	0.0663053	0.11492		0.0525135	0.0191125	0.430374	1930	0.0294927
M167T1576	24	0.495513	0.0104469	0.0772923	0.155624	0.00718981	1e-18	0.430605	1931	0.0295079
M85T168	48	1.24935	0.988014	7.18207		0.763495	0.772236	0.430632	1932	0.0295232
M281T617	24	1e-18	0.00477	0.0356	0.268	1e-18	0.00608256	0.430995	1933	0.0295385
M377T671	48	0.247948	0.59882	1.75391		0.584827	0.0161	0.431189	1934	0.0295538
M140T1518	12	0.0206937	0.0240735	0.019563	0.0175274	0.0186244	0.0991559	0.431336	1935	0.0295691
M185T89	48	0.0563217	0.300484	0.141729		0.106816	0.0543303	0.431351	1936	0.0295844
M319T81	12	0.034134	0.0607127	0.0639295	0.026988	0.0604077	0.285429	0.431786	1937	0.0295996
M710T623	12	0.0354016	1e-18	0.0231847	0.00790566	0.0196597	1e-18	0.432098	1938	0.0296149
M103T222	24	7.00649	0.390849	0.546995	1.51324	0.300768	0.329697	0.432153	1939	0.0296302
M421T802	12	1e-18	1e-18	0.016935	1e-18	1e-18	0.139326	0.432407	1940	0.0296455
M405T732	12	0.0059703	0.000470545	0.016442	0.00283553	0.011593	0.0411476	0.432544	1941	0.0296608
M285T415	6	0.0589022	1e-18	1e-18	0.48275	1e-18	1e-18	0.432655	1942	0.029676
M101T304	24	8.34666	0.522541	0.872632	2.17133	0.368204	0.349405	0.432849	1943	0.0296913
M87T434	24	25.5768	2.53055	1.48546	4.54226	3.06367	1.30258	0.432999	1944	0.0297066
M115T570	24	10.825	0.309653	0.776275	2.26672	0.14768	0.365193	0.433007	1945	0.0297219
M223T667	6	0.417214	1.01497	0.180781	0.455231	0.321967	4.31912	0.433211	1946	0.0297372
M105T395	48	0.27317	3.33014	6.55933		1.15076	1.39238	0.433341	1947	0.0297524
M135T85	6	0.0445444	0.0638553	4.21291	2.6644	0.097635	10.4568	0.433422	1948	0.0297677
M96T81	6	0.147811	0.489382	2.53166	6.91745	0.224285	1.67628	0.433447	1949	0.029783
M59T1387	48	0.0618397	0.276884	0.173398		0.137453	0.0471516	0.433614	1950	0.0297983
M223T602	24	31.0372	0.0630433	0.214234	3.29196	0.96353	0.0863304	0.433786	1951	0.0298136
M224T623	12	1.74556	0.0821625	0.152424	0.00856749	0.130543	0.394301	0.433876	1952	0.0298289
M271T1567	48	0.0168434	0.182	0.253409		0.689055	0.063247	0.433963	1953	0.0298441
M385T641	12	0.060895	0.0475537	0.305095	0.0417117	0.169202	1.09157	0.434136	1954	0.0298594
M172T190	48	0.0124436	0.0221281	0.233108		0.00837009	0.00262615	0.434178	1955	0.0298747
M117T213	24	3.55545	0.113805	0.0409936	0.453249	0.181024	0.0418629	0.434602	1956	0.02989
M205T89	24	0.507718	1e-18	0.102462	2.52419	0.183374	0.0376783	0.434633	1957	0.0299053
M155T1529	24	22.1883	0.513016	1.90259	4.49235	0.757798	0.853859	0.43482	1958	0.0299205
M95T77	48	0.00442813	0.0347929	0.0394352		0.0213791	0.00270111	0.43536	1959	0.0299358
M549T694	12	0.11802	0.00255601	0.13357	0.00728296	0.107	1e-18	0.435407	1960	0.0299511
M87T426	24	6.65438	0.710312	0.992304	1.85229	0.637053	0.738142	0.435433	1961	0.0299664
M307T611	24	9.24579	0.189465	2.9404	4.24574	0.10156	0.230673	0.435996	1962	0.0299817
M151T190	48	0.0733177	0.282692	0.33005		0.202987	0.0430685	0.436511	1963	0.0299969
M165T258	24	3.03586	0.19134	0.391332	0.905337	0.0800129	0.165947	0.436983	1964	0.0300122
M151T84	6	0.0422326	0.191689	0.386577	2.4166	0.031372	0.183859	0.437061	1965	0.0300275
M243T84	12	0.382181	0.028836	0.24178	0.0720105	0.207894	0.0843935	0.437065	1966	0.0300428
M319T828	12	0.169093	0.0544621	0.326703	0.104349	0.471778	0.31696	0.437246	1967	0.0300581
M311T660	48	0.0851033	0.433144	0.131102		0.126462	0.0493429	0.437291	1968	0.0300733
M249T164	12	0.153357	1e-18	1e-18	1e-18	1e-18	0.0201709	0.437762	1969	0.0300886
M148T173	24	1.1945	0.0753418	0.173804	0.372301	0.0134787	0.0920919	0.437883	1970	0.0301039
M267T753	6	1e-18	0.0238073	1e-18	1e-18	1e-18	0.180518	0.437954	1971	0.0301192
M249T85	6	1e-18	1e-18	0.226832	1.71642	1e-18	1e-18	0.4381	1972	0.0301345
M191T88	12	0.21142	0.0237346	0.0701675	0.0335995	0.0843638	1.0669	0.438388	1973	0.0301498
M159T205	24	0.328304	0.00699073	1e-18	0.0414047	0.00726208	0.00576493	0.438475	1974	0.030165
M339T528	12	0.0257825	0.0050623	1e-18	0.0105461	1e-18	0.128115	0.438499	1975	0.0301803
M59T671	24	37.9477	1.01622	2.00927	6.79814	1.07667	1.4113	0.438527	1976	0.0301956
M181T637	12	7.21964	3.84786	21.0968	6.33173	4.39118	7.61985	0.438577	1977	0.0302109
M161T494	48	0.302612	1.36898	0.289821		0.391	0.0661648	0.438601	1978	0.0302262
M60T675	48	0.377709	1.81678	1.23976		0.920416	0.330791	0.438684	1979	0.0302414
M499T633	48	0.611632	4.41091	0.0723296		0.132999	0.124529	0.438792	1980	0.0302567
M163T619	48	0.161615	0.101408	0.227812		0.861498	0.026257	0.438923	1981	0.030272
M283T458	48	1e-18	0.909497	0.135745		0.0451289	1e-18	0.438982	1982	0.0302873
M187T90	6	0.00645912	0.00781643	1e-18	1e-18	0.101625	1e-18	0.439578	1983	0.0303026
M161T81	6	0.0181725	0.0240241	0.214528	0.551247	0.0220136	0.1304	0.439706	1984	0.0303178
M231T174	6	1e-18	0.0061425	0.953332	4.46692	1e-18	0.290585	0.439778	1985	0.0303331
M279T86	6	0.0420911	0.0157728	0.186921	1e-18	1e-18	1.75358	0.43982	1986	0.0303484
M341T675	48	0.181502	0.508563	1.55121		0.447501	0.066636	0.43989	1987	0.0303637
M135T1110	24	11.9911	0.767964	1.94815	3.87767	0.458405	0.804054	0.439944	1988	0.030379
M244T88	6	1e-18	1e-18	0.0487108	1e-18	1e-18	0.358622	0.440094	1989	0.0303943
M388T600	6	0.0380691	1e-18	1e-18	0.279918	1e-18	1e-18	0.440188	1990	0.0304095
M153T89	6	0.252	4.4407	3.41841	42.1905	0.639231	0.889648	0.440252	1991	0.0304248
M349T606	48	0.455746	0.752253	0.459122		3.15339	0.0334889	0.440303	1992	0.0304401
M387T663	48	0.368	0.385	0.0576645		1.41	0.056832	0.440775	1993	0.0304554
M336T762	24	1e-18	1e-18	0.121982	0.832171	1e-18	0.00565946	0.441257	1994	0.0304707
M337T665	48	0.0631003	0.11446	0.395927		0.122961	0.0119538	0.441437	1995	0.0304859
M135T86	24	0.505814	0.0553794	0.0727703	0.189054	0.0184644	0.0230578	0.441783	1996	0.0305012
M165T89	48	0.00780873	0.0492863	0.064545		0.192997	0.0128177	0.442268	1997	0.0305165
M113T85	6	1e-18	0.0342901	0.161114	1e-18	0.095375	0.555168	0.442661	1998	0.0305318
[truncated: 1,274 more rows]
