# Supplementary material for: Herbivore-induced chemical and molecular responses of the kelps Laminaria digitata and Lessonia spicata
Source: PLoS One. 2017 Mar 2;12(3):e0173315. doi: 10.1371/journal.pone.0173315 (PMC5333891; doi:10.1371/journal.pone.0173315)
Supplement: S6 Table — For each metabolite and sampling time, fold-change was calculated by dividing the average of ion relative abundance in Grazed samples by that from Control samples (n = 3, except for Control-48h n = 2). (XLSX) [file pone.0173315.s007.xlsx]

## Sheet: S6 Table
Metabolite name	Fold-Change of Ion relative abundance (Grazed/ Control)				Kruskal-Wallis test (p-value)
	6h	12h	24h	48h	Grazing	Time
Myristic acid	0.927176	1.21799	2.26055	1.88361	0.02672	0.2188
Palmitic acid	1.14972	1.53672	2.76889	1.40492	0.002089	0.7435
Palmitoleic acid	1.13541	1.93834	3.24518	4.1932	0.0005678	0.4527
Octadecanoic acid	1.46128	3.24543	9.47298	3.5564	0.0003575	0.6305
Oleic acid	1.16085	1.77961	2.54139	2.89042	0.001107	0.3816
Linoleic acid	1.2618	2.38549	5.16587	2.80825	0.008134	0.6021
Linolenic acid	1.46201	2.5678	5.85092	2.49484	0.001372	0.8439
Stearidonic acid	1.13125	0.893684	2.3457	1.78083	0.1239	0.5437
Arachidonic acid	1.44029	2.10233	5.46617	4.01324	0.0005678	0.4629
PGJ2	0.817859	2.72867	4.9774	0.68197	0.09657	0.4227
PGA2	0.973255	1.62936	2.46427	3.19146	0.008134	0.06414
PGB2	1.02285	1.39659	2.37682	1.75847	0.02277	0.03247
Phenylalanine	3.53923	22.4556	1.00621	0.846468	0.03639	0.2032
Proline	3.36059	13.9114	0.728954	1.0498	0.0564	0.7125
Methionine	20.8334	33.9444	1.6392	0.515305	0.08484	0.1532
Cysteine	0.593288	15.5085	2.25095	1.72885	0.1239	0.5666
Valine	11.2197	13.6257	0.653831	1.58813	0.005613	0.71
Isoleucine	6.32563	8.67135	0.404482	1.16561	0.6666	0.006661
Leucine	5.38668	14.7218	0.808382	0.578209	0.2423	0.0965
Aspartic acid	3.55496	16.147	0.709462	0.933699	0.06484	0.9084
Glutamic acid	7.06624	15.8477	0.954785	0.405361	0.03639	0.6044
