# Supplementary material for: Herbivore-induced chemical and molecular responses of the kelps Laminaria digitata and Lessonia spicata
Source: PLoS One. 2017 Mar 2;12(3):e0173315. doi: 10.1371/journal.pone.0173315 (PMC5333891; doi:10.1371/journal.pone.0173315)
Supplement: S7 Table — (XLSX) [file pone.0173315.s008.xlsx]

## Sheet: S7 Table
Unigene ID	Seq. Length (bp)	EST # in Ld-Control library	EST # in Ld-Grazed library	Relative EST abundance in Ld-Control library (EST # in Ld-Control lib* 1/ (44343*Seq. Length))	Relative EST abundance in Ld-Grazed library (EST # in Ld-Grazed lib* 1/ (58590*Seq. Length))	ESTs Fold Change (Grazed vs Control)	Pairwise Audic & Claverie test (p-value)	Pairwise Fisher Exact test (p-value)	Pairwise Chi2 test (p-value)	Stekel & Falciani R test (p-value)	Blastn Lowest E-value	NCBI Accession ID	Description
Ld_contig01055	352	1	32	6.40667e-08	1.55161e-06	24.2187	0	0	3e-06	0	N/A	N/A	N/A
Ld_contig01884	274	1	31	8.23046e-08	1.93102e-06	23.4619	0	1e-06	5e-06	0	N/A	N/A	N/A
Ld_contig01728	395	1	29	5.70923e-08	1.25308e-06	21.9482	0	2e-06	1.1e-05	0	N/A	N/A	N/A
Ld_contig00546	176	2	55	2.56267e-07	5.33367e-06	20.813	0	0	0	0	N/A	N/A	N/A
Ld_contig02641	143	153	2562	2.41285e-05	0.000305787	12.6733	0	0	0	0	2.3e-61	AM992073	Laminaria digitata mRNA for putative DSBA oxidoreductase (dsba gene). clone CB_01_VR_012_D05_012_D05_07
Ld_contig02587	550	25	391	1.02507e-06	1.21336e-05	11.8369	0	0	0	0	1.03e-13	XM_009044648	Aureococcus anophagefferens hypothetical protein partial mRNA
Ld_contig02550	365	23	353	1.42105e-06	1.65066e-05	11.6158	0	0	0	0	N/A	N/A	N/A
Ld_contig00051	503	3	45	1.34502e-07	1.52694e-06	11.3525	0	0	0	0	6.86e-09	KM392280	Pterygophora californica microsatellite Pc-14 sequence
Ld_contig02406	190	18	261	2.13646e-06	2.34457e-05	10.9741	0	0	0	0	N/A	N/A	N/A
Ld_contig01894	293	2	31	1.53935e-07	1.8058e-06	11.731	1e-06	4e-06	1.7e-05	1e-06	N/A	N/A	N/A
Ld_contig02608	212	8	97	8.50999e-07	7.8093e-06	9.17663	0	0	0	0	0.00467	AC129320	Mus musculus BAC clone RP24-133J7 from chromosome 16. complete sequence
Ld_contig02638	366	4	47	2.46464e-07	2.19176e-06	8.89282	0	0	0	0	2.42e-38	DQ985173	Saccharina japonica clone H162 microsatellite sequences
Ld_contig02787	162	7	81	9.74446e-07	8.53388e-06	8.75767	0	0	0	0	N/A	N/A	N/A
Ld_contig00067	637	26	290	9.20468e-07	7.77025e-06	8.44163	0	0	0	0	8.91e-71	AM992073	Laminaria digitata mRNA for putative DSBA oxidoreductase (dsba gene). clone CB_01_VR_012_D05_012_D05_07
Ld_contig02464	321	5	54	3.51269e-07	2.87121e-06	8.17382	0	0	0	0	6.48e-52	DQ985173	Saccharina japonica clone H162 microsatellite sequences
Ld_contig02563	361	4	44	2.49878e-07	2.08028e-06	8.32519	0	0	1e-06	0	N/A	N/A	N/A
Ld_contig02511	432	55	591	2.87114e-06	2.33496e-05	8.13254	0	0	0	0	0	AM992073	Laminaria digitata mRNA for putative DSBA oxidoreductase (dsba gene). clone CB_01_VR_012_D05_012_D05_07
Ld_contig00580	475	20	204	9.49536e-07	7.33015e-06	7.71972	0	0	0	0	N/A	N/A	N/A
Ld_contig00279	1136	5	44	9.92582e-08	6.61075e-07	6.66015	0	1e-06	3e-06	0	N/A	N/A	N/A
Ld_contig02543	196	108	954	1.24263e-05	8.30747e-05	6.68538	0	0	0	0	N/A	N/A	N/A
Ld_contig02758	615	45	380	1.65011e-06	1.05459e-05	6.39106	0	0	0	0	0.00982	HG975513	Solanum lycopersicum chromosome ch01. complete genome
Ld_contig00304	859	57	462	1.49643e-06	9.17963e-06	6.13435	0	0	0	0	0.01	AM455803	Vitis vinifera. whole genome shotgun sequence. contig VV78X136626.5. clone ENTAV 115
Ld_contig01231	201	9	76	1.00977e-06	6.45348e-06	6.39106	0	0	0	0	N/A	N/A	N/A
Ld_contig00069	524	9	70	3.87334e-07	2.28004e-06	5.8865	0	0	0	0	1.04e-23	AF226860	Laminaria saccharina light harvesting protein lhcf4 (lhcf4) mRNA. complete cds. nuclear gene for chloroplast product
Ld_contig02568	401	54	394	3.03686e-06	1.67698e-05	5.5221	0	0	0	0	N/A	N/A	N/A
Ld_contig00307	565	8	58	3.19313e-07	1.75209e-06	5.48706	0	0	0	0	N/A	N/A	N/A
Ld_contig02241	193	7	51	8.17929e-07	4.51013e-06	5.51409	0	0	2e-06	0	N/A	N/A	N/A
Ld_contig00071	1487	11	78	1.66823e-07	8.95283e-07	5.36665	0	0	0	0	N/A	N/A	N/A
Ld_contig02354	739	6	43	1.83097e-07	9.93117e-07	5.42399	1e-06	4e-06	1.3e-05	3e-06	N/A	N/A	N/A
Ld_contig02690	483	9	59	4.20214e-07	2.08488e-06	4.96148	0	0	1e-06	0	8.6e-10	XM_003386560	PREDICTED: Amphimedon queenslandica putative adenosylhomocysteinase 3 (LOC100640668). mRNA
Ld_contig02412	473	68	396	3.24207e-06	1.42893e-05	4.40745	0	0	0	0	N/A	N/A	N/A
Ld_contig02530	403	17	97	9.51303e-07	4.10812e-06	4.31842	0	0	0	0	N/A	N/A	N/A
Ld_contig02668	355	45	249	2.85864e-06	1.19715e-05	4.18782	0	0	0	0	4.37e-50	XM_009527227	Phytophthora sojae hypothetical protein mRNA
Ld_contig00126	518	13	68	5.65964e-07	2.24056e-06	3.95883	0	0	1e-06	0	6.02e-16	AB859682	Saccharina japonica DNA. microsatellite: Zspj6
Ld_contig00872	433	14	72	7.29147e-07	2.83806e-06	3.8923	0	0	1e-06	0	N/A	N/A	N/A
Ld_contig00065	1066	22	89	4.65415e-07	1.42498e-06	3.06174	0	0	1e-06	0	N/A	N/A	N/A
Ld_contig01289	368	42	206	2.57381e-06	9.55423e-06	3.7121	0	0	0	0	N/A	N/A	N/A
Ld_contig02367	249	26	128	2.35477e-06	8.77379e-06	3.72596	0	0	0	0	9.19e-20	XM_001456578	Paramecium tetraurelia hypothetical protein (GSPATT00022389001) partial mRNA
Ld_contig02700	197	70	317	8.01321e-06	2.74644e-05	3.42738	0	0	0	0	N/A	N/A	N/A
Ld_contig02572	285	26	118	2.05733e-06	7.06665e-06	3.43487	0	0	0	0	N/A	N/A	N/A
Ld_contig02509	393	306	1366	1.75592e-05	5.93246e-05	3.37855	0	0	0	0	N/A	N/A	N/A
Ld_contig00806	424	35	148	1.86156e-06	5.95761e-06	3.20033	0	0	0	0	N/A	N/A	N/A
Ld_contig02645	252	25	96	2.23725e-06	6.502e-06	2.90625	0	0	1e-06	0	6.61e-24	DQ985173	Saccharina japonica clone H162 microsatellite sequences
Ld_contig00555	496	30	108	1.364e-06	3.71637e-06	2.72461	0	0	0	0	N/A	N/A	N/A
Ld_contig00490	546	24	85	9.91274e-07	2.65707e-06	2.68046	1e-06	6e-06	9e-06	4e-06	1.26e-33	DQ985173	Saccharina japonica clone H162 microsatellite sequences
Ld_contig00219	683	35	116	1.15564e-06	2.89877e-06	2.50837	0	0	1e-06	0	0.00301	JN961165	Mus musculus targeted non-conditional. lacZ-tagged mutant allele Rad17:tm1e(EUCOMM)Wtsi tm1e(EUCOMM)Hmgu; transgenic
Ld_contig00308	601	26	86	9.75605e-07	2.44231e-06	2.50338	2e-06	1.4e-05	2.2e-05	1.1e-05	N/A	N/A	N/A
Ld_contig02649	340	84	275	5.57154e-06	1.38048e-05	2.47774	0	0	0	0	N/A	N/A	N/A
Ld_contig00583	479	30	94	1.41241e-06	3.34941e-06	2.37142	2e-06	1.6e-05	2.1e-05	1.1e-05	0.000906	KM392278	Pterygophora californica microsatellite Pc-06 sequence
Ld_contig02387	386	38	116	2.22009e-06	5.12917e-06	2.31034	0	3e-06	4e-06	2e-06	N/A	N/A	N/A
Ld_contig00070	779	78	237	2.25804e-06	5.19263e-06	2.29962	0	0	0	0	N/A	N/A	N/A
Ld_contig00793	368	40	119	2.45125e-06	5.51919e-06	2.25159	0	4e-06	5e-06	3e-06	N/A	N/A	N/A
Ld_contig01754	443	35	103	1.78172e-06	3.96835e-06	2.22726	3e-06	2.1e-05	2.6e-05	1.5e-05	N/A	N/A	N/A
Ld_contig02405	686	57	168	1.87381e-06	4.17986e-06	2.23067	0	0	0	0	N/A	N/A	N/A
Ld_contig00138	439	51	136	2.61988e-06	5.28751e-06	2.01823	1e-06	1.1e-05	1.2e-05	8e-06	0.000861	XM_012837639	PREDICTED: Clupea harengus mediator of RNA polymerase II transcription subunit 15-like (LOC105909026). mRNA
Ld_contig02657	409	156	384	8.60154e-06	1.60245e-05	1.86298	0	0	0	0	N/A	N/A	N/A
Ld_contig02429	233	64	155	6.1944e-06	1.13541e-05	1.83296	3e-06	2.8e-05	3.4e-05	2.4e-05	1.28e-11	XM_007663482	PREDICTED: Ornithorhynchus anatinus ribosomal protein S29 (RPS29). mRNA
Ld_contig00313	1012	227	504	5.05848e-06	8.50015e-06	1.68038	0	0	0	0	N/A	N/A	N/A
Ld_contig02411	571	198	413	7.81995e-06	1.2345e-05	1.57865	0	0	0	0	0.000509	KF767497	Laminaria ochroleuca microsatellite LoIVVIV-27 sequence
Ld_contig02777	319	1676	3325	0.000118484	0.000177901	1.50148	0	0	0	0	N/A	N/A	N/A
Ld_contig02660	416	324	304	1.75641e-05	1.24726e-05	0.710117	1e-06	1.8e-05	1.6e-05	1.8e-05	8.04e-61	AY738605	Undaria pinnatifida microsatellite Up-AC-2C1 sequence
Ld_contig00119	754	387	359	1.15748e-05	8.12643e-06	0.702078	0	1e-06	1e-06	1e-06	1.61e-10	AP005799	Oryza sativa Japonica Group genomic DNA. chromosome 8. BAC clone:OSJNBa0012K14
Ld_contig02651	182	268	215	3.32077e-05	2.01625e-05	0.607163	0	0	0	0	N/A	N/A	N/A
Ld_contig02440	148	318	247	4.84552e-05	2.84847e-05	0.587857	0	0	0	0	N/A	N/A	N/A
Ld_contig02584	297	372	287	2.82463e-05	1.64931e-05	0.583903	0	0	0	0	N/A	N/A	N/A
Ld_contig02807	320	897	632	6.32146e-05	3.37088e-05	0.533244	0	0	0	0	0.00281	XM_005186338	PREDICTED: Musca domestica AP-2 complex subunit alpha (LOC101893154). mRNA
Ld_contig02581	459	220	147	1.0809e-05	5.46615e-06	0.505704	0	0	0	0	N/A	N/A	N/A
Ld_contig02444	664	146	93	4.95861e-06	2.39051e-06	0.482094	0	0	0	0	2.58e-44	XM_009527227	Phytophthora sojae hypothetical protein mRNA
Ld_contig00084	239	1411	874	0.000133139	6.24152e-05	0.468798	0	0	0	0	N/A	N/A	N/A
Ld_contig00687	879	144	85	3.69444e-06	1.65047e-06	0.446743	0	0	0	0	1.18e-46	XM_009043106	Aureococcus anophagefferens tubulin alpha-2 chain mRNA
Ld_contig00509	568	205	118	8.13918e-06	3.54577e-06	0.435642	0	0	0	0	N/A	N/A	N/A
Ld_contig00342	1137	575	328	1.14047e-05	4.92368e-06	0.431725	0	0	0	0	N/A	N/A	N/A
Ld_contig02431	510	277	150	1.22485e-05	5.01993e-06	0.409839	0	0	0	0	3.89e-94	XM_009041257	Aureococcus anophagefferens RL44_PICJA 60S ribosomal protein L44 partial mRNA
Ld_contig01011	868	83	43	2.15642e-06	8.45523e-07	0.392096	0	0	0	0	2.65e-42	XM_009515846	Phytophthora sojae hypothetical protein partial mRNA
Ld_contig02432	821	1866	917	5.12558e-05	1.90635e-05	0.371928	0	0	0	0	N/A	N/A	N/A
Ld_contig02576	1019	1017	453	2.25072e-05	7.58753e-06	0.337116	0	0	0	0	2.11e-159	XM_009035449	Aureococcus anophagefferens hypothetical protein mRNA
Ld_contig01301	518	61	27	2.65568e-06	8.89632e-07	0.334993	0	1e-06	1e-06	1e-06	N/A	N/A	N/A
Ld_contig00510	329	58	23	3.97564e-06	1.19319e-06	0.300124	0	0	0	0	0	not available	not available
Ld_contig01594	332	54	21	3.66801e-06	1.07959e-06	0.294325	0	1e-06	0	0	N/A	N/A	N/A
Ld_contig00833	471	41	15	1.96308e-06	5.43559e-07	0.276891	2e-06	9e-06	5e-06	5e-06	N/A	N/A	N/A
Ld_contig02514	237	104	38	9.89601e-06	2.7366e-06	0.276536	0	0	0	0	N/A	N/A	N/A
Ld_contig00039	803	381	132	1.07e-05	2.80566e-06	0.262211	0	0	0	0	2.1e-53	XM_008616127	Saprolegnia diclina VS20 30S ribosomal protein S24e mRNA
Ld_contig00345	461	60	20	2.93512e-06	7.40467e-07	0.252279	0	0	0	0	0.01	XM_009016537	Helobdella robusta hypothetical protein partial mRNA
Ld_contig00216	743	48	16	1.45689e-06	3.67543e-07	0.252279	0	0	0	0	1.77e-107	XM_009037274	Aureococcus anophagefferens hypothetical protein partial mRNA
Ld_contig00702	624	46	15	1.66245e-06	4.10283e-07	0.246794	0	0	0	0	0.000259	XM_005853329	Nannochloropsis gaditana CCMP526 translationally controlled tumor protein mRNA
Ld_contig02763	659	38	12	1.30039e-06	3.10794e-07	0.239001	1e-06	4e-06	3e-06	2e-06	N/A	N/A	N/A
Ld_contig02705	222	51	15	5.18074e-06	1.15323e-06	0.222599	0	0	0	0	N/A	N/A	N/A
Ld_contig02683	812	1067	312	2.96335e-05	6.55806e-06	0.221305	0	0	0	0	2.46e-48	XM_011398312	Auxenochlorella protothecoides 60S ribosomal protein L32-1 partial mRNA
Ld_contig00157	1000	41	12	9.2461e-07	2.04813e-07	0.221513	0	0	0	0	0	AM992070	Laminaria digitata partial mRNA for 60S ribosomal protein L36 (rpl36 gene). clone CB_01_VR_017_B08_017_B08_04
Ld_contig02607	659	90	24	3.07987e-06	6.21588e-07	0.201823	0	0	0	0	N/A	N/A	N/A
Ld_contig02272	114	40	10	7.9128e-06	1.49717e-06	0.189209	0	0	0	0	N/A	N/A	N/A
Ld_contig00060	800	41	10	1.15576e-06	2.13347e-07	0.184594	0	0	0	0	3.55e-44	XM_009044648	Aureococcus anophagefferens hypothetical protein partial mRNA
Ld_contig01285	372	34	8	2.06116e-06	3.67049e-07	0.178079	0	1e-06	1e-06	0	0.000927	LK065250	Apteryx australis mantelli genome assembly AptMant0. scaffold scaffold665
Ld_contig00238	563	113	26	4.52632e-06	7.88209e-07	0.174139	0	0	0	0	1.36e-45	XM_009040437	Aureococcus anophagefferens hypothetical protein partial mRNA
Ld_contig01583	311	25	5	1.81282e-06	2.74401e-07	0.151367	3e-06	8e-06	8e-06	5e-06	N/A	N/A	N/A
Ld_contig00034	283	524	111	4.17561e-05	6.69442e-06	0.160322	0	0	0	0	4.03e-132	AY851517	Laminaria digitata large subunit ribosomal RNA gene. partial sequence
Ld_contig02513	602	223	47	8.35379e-06	1.33253e-06	0.159512	0	0	0	0	N/A	N/A	N/A
Ld_contig00477	1060	140	28	2.9785e-06	4.50846e-07	0.151367	0	0	0	0	2.27e-11	AY286404	Postelsia palmaeformis microsatellite PpD22TAGA sequence
Ld_contig02383	413	409	80	2.23331e-05	3.3061e-06	0.148036	0	0	0	0	N/A	N/A	N/A
Ld_contig01711	443	69	13	3.51253e-06	5.0086e-07	0.142592	0	0	0	0	N/A	N/A	N/A
Ld_contig00093	1166	32	5	6.18908e-07	7.31894e-08	0.118256	0	0	0	0	6.58e-58	XM_008913460	Phytophthora parasitica INRA-310 hypothetical protein mRNA
Ld_contig00606	505	25	4	1.11641e-06	1.3519e-07	0.121094	1e-06	4e-06	3e-06	1e-06	N/A	N/A	N/A
Ld_contig00262	780	36	6	1.04084e-06	1.3129e-07	0.126139	0	0	0	0	2.8e-73	XM_002904740	Phytophthora infestans T30-4 ribosomal protein L27 (PITG_06799) mRNA. complete cds
Ld_contig00539	875	64	10	1.64948e-06	1.9506e-07	0.118256	0	0	0	0	N/A	N/A	N/A
Ld_contig01282	252	167	25	1.49448e-05	1.69323e-06	0.113299	0	0	0	0	N/A	N/A	N/A
Ld_contig00213	855	102	11	2.69035e-06	2.19585e-07	0.0816195	0	0	0	0	4.16e-90	XM_002501154	Micromonas sp. RCC299 chromosome 4 predicted protein (MICPUN_90428) mRNA. complete cds
Ld_contig00533	445	20	2	1.01355e-06	7.6709e-08	0.0756836	2e-06	4e-06	6e-06	2e-06	N/A	N/A	N/A
Ld_contig01313	266	20	2	1.6956e-06	1.28329e-07	0.0756836	2e-06	4e-06	6e-06	2e-06	N/A	N/A	N/A
Ld_contig01378	376	61	5	3.65862e-06	2.26965e-07	0.0620357	0	0	0	0	2.18e-24	AF226863	Laminaria saccharina light harvesting protein lhcf7 (lhcf7) mRNA. complete cds. nuclear gene for chloroplast product
Ld_contig02148	152	96	8	1.4243e-05	8.98303e-07	0.0630696	0	0	0	0	N/A	N/A	N/A
Ld_contig00464	538	91	7	3.81447e-06	2.22071e-07	0.0582181	0	0	0	0	0.000906	XM_012673229	PREDICTED: Monomorium pharaonis insulin gene enhancer protein ISL-1-like (LOC105832361). mRNA
Ld_contig00365	439	24	1	1.23288e-06	3.88787e-08	0.0315348	0	0	0	0	6.51e-31	DQ985173	Saccharina japonica clone H162 microsatellite sequences
Ld_contig02447	767	66	3	1.94054e-06	6.67579e-08	0.0344016	0	0	0	0	6.05e-103	XM_009041412	Aureococcus anophagefferens hypothetical protein partial mRNA
Ld_contig02312	168	36	1	4.83246e-06	1.01594e-07	0.0210232	0	0	0	0	3.43e-06	FN566842	Haliotis tuberculata mRNA for elongation factor 1 alpha (ef1a gene)
Ld_contig00061	578	392	11	1.52944e-05	3.24819e-07	0.0212377	0	0	0	0	N/A	N/A	N/A
Ld_contig00428	607	59	1	2.19199e-06	2.81182e-08	0.0128277	0	0	0	0	0.00316	XM_008693065	PREDICTED: Ursus maritimus diffuse panbronchiolitis critical region 1 (DPCR1). mRNA
Ld_contig01858	534	15	0	6.33468e-07	0	0	1e-06	3e-06	8e-06	0	N/A	N/A	N/A
Ld_contig02054	218	14	0	1.44826e-06	0	0	3e-06	8e-06	1.7e-05	1e-06	N/A	N/A	N/A
Ld_contig01344	369	0	28	0	1.29511e-06	#DIV/0!	0	0	4e-06	0	N/A	N/A	N/A
Ld_contig01413	295	0	53	0	3.06641e-06	#DIV/0!	0	0	0	0	N/A	N/A	N/A
Ld_contig01831	364	0	22	0	1.03157e-06	#DIV/0!	2e-06	8e-06	4.5e-05	1e-06	N/A	N/A	N/A
Ld_contig02381	473	0	45	0	1.62378e-06	#DIV/0!	0	0	0	0	N/A	N/A	N/A
