# Supplementary material for: Herbivore-induced chemical and molecular responses of the kelps Laminaria digitata and Lessonia spicata
Source: PLoS One. 2017 Mar 2;12(3):e0173315. doi: 10.1371/journal.pone.0173315 (PMC5333891; doi:10.1371/journal.pone.0173315)
Supplement: S8 Table — (XLSX) [file pone.0173315.s009.xlsx]

## Sheet: S8 Table
Unigene ID	Seq. Length (bp)	EST # in Ls-Control library	EST # in Ls-Grazed library	Relative EST abundance in Ls-Control library (EST # in Ls-Control lib* 1/( 57979*Seq. Length))	Relative EST abundance in Ls-Grazed library (EST # in Ls-Grazed lib* 1/ (67950*Seq. Length))	Relative EST Abundance Fold Change (Grazed vs Control)	Pairwise Audic & Claverie test (p-value)	Pairwise Fisher Exact test (p-value)	Pairwise Chi2 test (p-value)	Stekel & Falciani R test (p-value)	Blastn Lowest E-value	NCBI Accession ID	Description
Ls_contig02612	270	2	54	1.2776e-07	2.94334e-06	23.038	0	0	0	0	N/A	N/A	N/A
Ls_contig00733	431	2	47	8.00354e-08	1.60484e-06	20.0516	0	0	0	0	N/A	N/A	N/A
Ls_contig00090	282	1	25	6.11618e-08	1.30467e-06	21.3315	1e-06	3e-06	1.6e-05	1e-06	N/A	N/A	N/A
Ls_contig00239	590	10	205	2.92333e-07	5.11343e-06	17.4918	0	0	0	0	N/A	N/A	N/A
Ls_contig02470	481	3	51	1.07574e-07	1.5604e-06	14.5054	0	0	0	0	N/A	N/A	N/A
Ls_contig01083	330	4	54	2.09062e-07	2.40819e-06	11.519	0	0	0	0	N/A	N/A	N/A
Ls_contig00834	592	3	32	8.74035e-08	7.95497e-07	9.10144	1e-06	3e-06	9e-06	1e-06	0.00272	AJ130773	Laminaria digitata mRNA for glucose-6-phosphate 1-dehydrogenase. partial
Ls_contig00467	378	8	78	3.65029e-07	3.03678e-06	8.31928	0	0	0	0	0.000287	AY738603	Undaria pinnatifida microsatellite Up-AC-2B2 sequence
Ls_contig02403	433	11	104	4.38161e-07	3.53473e-06	8.06718	0	0	0	0	N/A	N/A	N/A
Ls_contig02662	365	16	123	7.5606e-07	4.95933e-06	6.55943	0	0	0	0	N/A	N/A	N/A
Ls_contig01374	389	21	152	9.31106e-07	5.75049e-06	6.17598	0	0	0	0	N/A	N/A	N/A
Ls_contig02413	300	7	44	4.02445e-07	2.15845e-06	5.36335	0	2e-06	4e-06	1e-06	N/A	N/A	N/A
Ls_contig00134	479	58	355	2.08844e-06	1.0907e-05	5.22254	0	0	0	0	N/A	N/A	N/A
Ls_contig02738	103	10	59	1.67453e-06	8.42996e-06	5.03423	0	0	0	0	N/A	N/A	N/A
Ls_contig01173	390	7	41	3.09573e-07	1.54714e-06	4.99766	2e-06	7e-06	1.2e-05	3e-06	N/A	N/A	N/A
Ls_contig02724	355	16	90	7.77358e-07	3.731e-06	4.79959	0	0	0	0	N/A	N/A	N/A
Ls_contig02393	129	9	49	1.20332e-06	5.59007e-06	4.64553	0	2e-06	3e-06	1e-06	0	N/A	not available
Ls_contig00161	610	102	508	2.88403e-06	1.22559e-05	4.24957	0	0	0	0	1.45e-15	AB859702	Saccharina japonica DNA. microsatellite: Zspj40
Ls_contig02210	223	9	45	6.96092e-07	2.96974e-06	4.2663	2e-06	7e-06	1.5e-05	5e-06	N/A	N/A	expressed unknown protein
Ls_contig00344	655	9	44	2.3699e-07	9.88603e-07	4.17149	3e-06	1.2e-05	2.2e-05	8e-06	3.49e-41	AJ130776	Laminaria digitata mRNA for GDP-4-keto-6-deoxy-D-mannose epimerase-reductase. partial
Ls_contig00248	500	45	186	1.55229e-06	5.47461e-06	3.52681	0	0	0	0	N/A	N/A	N/A
Ls_contig00395	1113	17	68	2.63441e-07	8.99134e-07	3.41304	0	1e-06	1e-06	1e-06	N/A	N/A	N/A
Ls_contig01270	566	42	167	1.27986e-06	4.34221e-06	3.39272	0	0	0	0	N/A	N/A	N/A
Ls_contig01017	541	71	282	2.26355e-06	7.67118e-06	3.389	0	0	0	0	N/A	N/A	N/A
Ls_contig02670	269	15	58	9.61763e-07	3.17312e-06	3.29927	2e-06	9e-06	1.2e-05	5e-06	N/A	N/A	N/A
Ls_contig02588	148	304	1148	3.54276e-05	0.000114154	3.22218	0	0	0	0	N/A	N/A	N/A
Ls_contig00695	659	30	111	7.85173e-07	2.47884e-06	3.15706	0	0	0	0	N/A	N/A	N/A
Ls_contig01982	423	34	125	1.38633e-06	4.34891e-06	3.13698	0	0	0	0	0.00394	AJ130773	Laminaria digitata mRNA for glucose-6-phosphate 1-dehydrogenase. partial
Ls_contig02232	231	36	127	2.68794e-06	8.091e-06	3.01011	0	0	0	0	N/A	N/A	N/A
Ls_contig02581	255	140	468	9.46928e-06	2.70095e-05	2.85233	0	0	0	0	N/A	N/A	N/A
Ls_contig00029	633	67	213	1.82558e-06	4.95207e-06	2.7126	0	0	0	0	N/A	N/A	N/A
Ls_contig01004	292	36	110	2.12642e-06	5.54396e-06	2.60718	0	0	0	0	N/A	N/A	N/A
Ls_contig02465	478	191	582	6.89183e-06	1.79187e-05	2.59999	0	0	0	0	4.06e-12	KJ806639	Sargassum horneri clone Shorn18 microsatellite sequences
Ls_contig01368	396	43	129	1.87285e-06	4.79408e-06	2.55978	0	0	0	0	N/A	N/A	N/A
Ls_contig02405	477	229	611	8.28031e-06	1.8851e-05	2.2766	0	0	0	0	N/A	N/A	N/A
Ls_contig00299	867	60	157	1.19361e-06	2.66496e-06	2.2327	0	0	0	0	N/A	N/A	N/A
Ls_contig02399	658	304	792	7.96851e-06	1.77137e-05	2.22297	0	0	0	0	2.32e-69	XM_009035449	Aureococcus anophagefferens hypothetical protein mRNA
Ls_contig00020	783	85	218	1.87235e-06	4.09737e-06	2.18836	0	0	0	0	0	N/A	N/A
Ls_contig02585	506	66	167	2.24969e-06	4.85709e-06	2.15901	0	0	0	0	N/A	N/A	N/A
Ls_contig00088	462	77	193	2.8746e-06	6.14789e-06	2.13869	0	0	0	0	N/A	N/A	N/A
Ls_contig02401	110	170	423	2.66554e-05	5.65924e-05	2.12311	0	0	0	0	0	N/A	N/A
Ls_contig02574	369	129	321	6.02966e-06	1.28023e-05	2.12323	0	0	0	0	N/A	N/A	N/A
Ls_contig00973	426	47	114	1.90291e-06	3.93827e-06	2.06961	2e-06	1.6e-05	1.8e-05	1.2e-05	N/A	N/A	N/A
Ls_contig00343	676	75	171	1.91357e-06	3.72272e-06	1.94543	0	1e-06	1e-06	1e-06	N/A	N/A	N/A
Ls_contig02421	289	77	162	4.59539e-06	8.2495e-06	1.79517	2e-06	1.6e-05	1.8e-05	1.4e-05	N/A	N/A	N/A
Ls_contig02500	292	97	195	5.72952e-06	9.82794e-06	1.71532	1e-06	1e-05	1.1e-05	8e-06	N/A	N/A	N/A
Ls_contig02718	288	174	335	1.04204e-05	1.71184e-05	1.64277	0	0	0	0	N/A	N/A	N/A
Ls_contig02432	736	242	457	5.67109e-06	9.13795e-06	1.61132	0	0	0	0	N/A	N/A	N/A
Ls_contig00818	412	145	271	6.07016e-06	9.68016e-06	1.59471	0	4e-06	5e-06	4e-06	N/A	N/A	N/A
Ls_contig02726	435	610	1108	2.41863e-05	3.74853e-05	1.54986	0	0	0	0	7.43e-70	XM_009035449	Aureococcus anophagefferens hypothetical protein mRNA
Ls_contig02616	210	241	430	1.97937e-05	3.01342e-05	1.52241	0	0	0	0	N/A	N/A	N/A
Ls_contig02466	266	177	311	1.14768e-05	1.72064e-05	1.49923	1e-06	1.5e-05	1.4e-05	1.3e-05	N/A	N/A	N/A
Ls_contig02649	322	470	799	2.51751e-05	3.65175e-05	1.45054	0	0	0	0	N/A	N/A	N/A
Ls_contig02761	155	1950	3262	0.000216986	0.000309715	1.42735	0	0	0	0	N/A	N/A	N/A
Ls_contig02723	359	293	486	1.40768e-05	1.99229e-05	1.4153	0	2e-06	2e-06	2e-06	N/A	N/A	N/A
Ls_contig02717	375	592	515	2.72282e-05	2.02109e-05	0.742278	0	1e-06	1e-06	1e-06	0.000361	BN001041	TPA_inf: Spadella cephaloptera mRNA for putative 60S ribosomal protein L32 (rpl32 gene)
Ls_contig02428	541	342	273	1.09033e-05	7.42636e-06	0.681111	0	2e-06	2e-06	2e-06	1.72e-29	XM_012342199	Saprolegnia parasitica CBS 223.65 hypothetical protein mRNA
Ls_contig02608	562	259	204	7.94864e-06	5.34201e-06	0.672066	2e-06	2e-05	1.9e-05	2e-05	0.00467	AC129320	Mus musculus BAC clone RP24-133J7 from chromosome 16. complete sequence
Ls_contig00027	405	667	514	2.84053e-05	1.86775e-05	0.657534	0	0	0	0	5.79e-50	XM_009034706	Aureococcus anophagefferens hypothetical protein partial mRNA
Ls_contig02691	204	608	457	5.14047e-05	3.29683e-05	0.641348	0	0	0	0	N/A	N/A	N/A
Ls_contig02614	251	677	498	4.65205e-05	2.91989e-05	0.627656	0	0	0	0	5.34e-11	XM_009516042	Phytophthora sojae hypothetical protein mRNA
Ls_contig02668	330	549	392	2.86938e-05	1.74817e-05	0.609249	0	0	0	0	4.37e-50	XM_009527227	Phytophthora sojae hypothetical protein mRNA
Ls_contig00069	875	323	219	6.36684e-06	3.68338e-06	0.578526	0	0	0	0	1.04e-23	AF226860	Laminaria saccharina light harvesting protein lhcf4 (lhcf4) mRNA. complete cds. nuclear gene for chloroplast product
Ls_contig02720	436	600	400	2.37353e-05	1.35016e-05	0.56884	0	0	0	0	2.59e-50	XM_009527227	Phytophthora sojae hypothetical protein mRNA
Ls_contig02587	544	1909	1245	6.05252e-05	3.36807e-05	0.556474	0	0	0	0	1.03e-13	XM_009044648	Aureococcus anophagefferens hypothetical protein partial mRNA
Ls_contig02431	218	207	131	1.63773e-05	8.84352e-06	0.539986	0	0	0	0	3.89e-94	XM_009041257	Aureococcus anophagefferens RL44_PICJA 60S ribosomal protein L44 partial mRNA
Ls_contig00200	546	362	228	1.14352e-05	6.14544e-06	0.537412	0	0	0	0	2.35e-43	XM_009539792	Phytophthora sojae hypothetical protein mRNA
Ls_contig00141	461	159	99	5.94875e-06	3.16042e-06	0.531275	0	1e-06	0	1e-06	N/A	N/A	N/A
Ls_contig00030	334	127	79	6.55823e-06	3.4809e-06	0.530768	1e-06	9e-06	7e-06	7e-06	N/A	N/A	N/A
Ls_contig00054	1261	149	90	2.03798e-06	1.05036e-06	0.515392	0	0	0	0	0	JQ405663	Saccharina japonica chloroplast. complete genome
Ls_contig02589	643	255	156	6.84004e-06	3.57046e-06	0.521994	0	0	0	0	3.83e-95	XM_009524933	Phytophthora sojae hypothetical protein mRNA
Ls_contig00050	609	252	145	7.13695e-06	3.50398e-06	0.490963	0	0	0	0	N/A	N/A	N/A
Ls_contig00232	469	236	134	8.67898e-06	4.20477e-06	0.484478	0	0	0	0	N/A	N/A	N/A
Ls_contig02492	106	655	363	0.000106577	5.03978e-05	0.472875	0	0	0	0	N/A	N/A	N/A
Ls_contig02502	712	647	361	1.56731e-05	7.4617e-06	0.476085	0	0	0	0	1.96e-60	XM_008916628	Phytophthora parasitica INRA-310 60S ribosomal protein L27a partial mRNA
Ls_contig00593	480	169	93	6.0726e-06	2.85136e-06	0.469545	0	0	0	0	N/A	N/A	N/A
Ls_contig00867	310	91	49	5.06301e-06	2.32619e-06	0.459448	1e-06	8e-06	7e-06	6e-06	N/A	N/A	N/A
Ls_contig00059	426	1281	664	5.18643e-05	2.29387e-05	0.442283	0	0	0	0	0.00444	BN001076	TPA_exp: Spadella cephaloptera mRNA for putative 40S ribosomal protein S25 isoform 1 (rps25.1 gene)
Ls_contig02499	806	126	64	2.69628e-06	1.16857e-06	0.433402	0	0	0	0	8.94e-08	XM_009041674	Aureococcus anophagefferens hypothetical protein mRNA
Ls_contig02388	579	93	47	2.77034e-06	1.19462e-06	0.431217	0	1e-06	1e-06	1e-06	N/A	N/A	N/A
Ls_contig02498	172	71	35	7.11966e-06	2.99468e-06	0.420621	3e-06	2.1e-05	1.5e-05	1.4e-05	0.000564	BN001041	TPA_inf: Spadella cephaloptera mRNA for putative 60S ribosomal protein L32 (rpl32 gene)
Ls_contig02756	381	541	266	2.44907e-05	1.02747e-05	0.419533	0	0	0	0	N/A	N/A	N/A
Ls_contig02510	108	113	54	1.80461e-05	7.35835e-06	0.407752	0	0	0	0	0	N/A	N/A
Ls_contig02687	225	308	146	2.36101e-05	9.54951e-06	0.404467	0	0	0	0	N/A	N/A	N/A
Ls_contig02642	240	234	108	1.68164e-05	6.62252e-06	0.393812	0	0	0	0	N/A	N/A	N/A
Ls_contig00352	673	152	66	3.89545e-06	1.44324e-06	0.370494	0	0	0	0	N/A	N/A	N/A
Ls_contig02509	414	111	46	4.62436e-06	1.63519e-06	0.353603	0	0	0	0	N/A	N/A	N/A
Ls_contig00093	660	88	37	2.29968e-06	8.25027e-07	0.358757	0	0	0	0	6.58e-58	XM_008913460	Phytophthora parasitica INRA-310 hypothetical protein mRNA
Ls_contig00780	486	92	36	3.26498e-06	1.09013e-06	0.333884	0	0	0	0	N/A	N/A	N/A
Ls_contig00011	567	327	126	9.94704e-06	3.27038e-06	0.328779	0	0	0	0	N/A	N/A	N/A
Ls_contig00080	456	55	19	2.08031e-06	6.13196e-07	0.294762	0	1e-06	1e-06	1e-06	0.00444	AC093496	Homo sapiens chromosome 3 clone RP11-536I6 map 3p. complete sequence
Ls_contig02546	321	161	53	8.65068e-06	2.42986e-06	0.280887	0	0	0	0	N/A	N/A	N/A
Ls_contig00173	506	46	14	1.56797e-06	4.07182e-07	0.259688	0	2e-06	2e-06	1e-06	N/A	N/A	N/A
Ls_contig01129	417	121	35	5.00471e-06	1.23521e-06	0.246811	0	0	0	0	N/A	N/A	N/A
Ls_contig02674	314	81	27	4.44923e-06	1.26545e-06	0.28442	0	0	0	0	N/A	N/A	N/A
Ls_contig02275	245	78	27	5.49108e-06	1.62184e-06	0.295359	0	0	0	0	9.27e-24	XM_009532529	Phytophthora sojae hypothetical protein mRNA
Ls_contig02493	1335	565	139	7.29956e-06	1.5323e-06	0.209917	0	0	0	0	0	AF409123	Alaria esculenta internal transcribed spacer 1. 5.8S ribosomal RNA gene. internal transcribed spacer 2. and 28S large subunit ribosomal RNA gene. complete sequence
Ls_contig02605	204	46	11	3.88917e-06	7.93548e-07	0.20404	0	0	0	0	1.03e-89	AY851530	Lessonia nigrescens large subunit ribosomal RNA gene. partial sequence
Ls_contig00563	360	39	9	1.86849e-06	3.67918e-07	0.196906	0	1e-06	1e-06	0	1.8e-171	AF123581	Lessonia sp. strain Ilo small subunit ribosomal RNA gene. complete sequence
Ls_contig00613	619	389	87	1.0839e-05	2.06842e-06	0.190832	0	0	0	0	N/A	N/A	N/A
Ls_contig02469	330	96	27	5.01749e-06	1.20409e-06	0.239979	0	0	0	0	N/A	N/A	N/A
Ls_contig02415	371	35	7	1.62713e-06	2.77674e-07	0.170652	0	1e-06	1e-06	1e-06	0.00687	CP002859	Runella slithyformis DSM 19594. complete genome
Ls_contig02696	272	33	6	2.09254e-06	3.24633e-07	0.155138	0	1e-06	1e-06	1e-06	N/A	N/A	N/A
Ls_contig00142	536	59	11	1.89853e-06	3.02022e-07	0.159082	0	0	0	0	N/A	N/A	N/A
Ls_contig00135	1194	35	6	5.05584e-07	7.39533e-08	0.146273	0	0	0	0	0	AY851530	Lessonia nigrescens large subunit ribosomal RNA gene. partial sequence
Ls_contig02427	139	378	66	4.69036e-05	6.98779e-06	0.148982	0	0	0	0	N/A	N/A	N/A
Ls_contig02721	364	72	12	3.41162e-06	4.85166e-07	0.14221	0	0	0	0	N/A	N/A	N/A
Ls_contig00740	390	44	7	1.94589e-06	2.64146e-07	0.135746	0	0	0	0	N/A	N/A	N/A
Ls_contig01036	669	23	3	5.92968e-07	6.59942e-08	0.111295	3e-06	1.1e-05	1.4e-05	5e-06	0.00272	LM721148	Protopolystoma xenopodis genome assembly P_xenopodis_South_Africa .scaffold PXEA_scaffold0023221
Ls_contig00046	359	27	4	1.29718e-06	1.63974e-07	0.126409	1e-06	4e-06	5e-06	2e-06	4.44e-22	AY738605	Undaria pinnatifida microsatellite Up-AC-2C1 sequence
Ls_contig00079	366	29	4	1.36662e-06	1.60838e-07	0.117691	0	1e-06	1e-06	0	N/A	N/A	N/A
Ls_contig00182	623	23	2	6.3675e-07	4.72446e-08	0.0741965	1e-06	2e-06	4e-06	1e-06	9.37e-17	XM_009540559	Phytophthora sojae hypothetical protein mRNA
Ls_contig00443	526	27	3	8.85334e-07	8.39356e-08	0.0948066	0	1e-06	1e-06	0	N/A	N/A	N/A
Ls_contig00612	164	22	2	2.31371e-06	1.79472e-07	0.0775691	1e-06	4e-06	7e-06	2e-06	3.72e-66	AM992073	Laminaria digitata mRNA for putative DSBA oxidoreductase (dsba gene). clone CB_01_VR_012_D05_012_D05_07
Ls_contig01320	382	28	2	1.26422e-06	7.70508e-08	0.0609471	0	0	0	0	N/A	N/A	N/A
Ls_contig02515	402	38	3	1.63037e-06	1.09826e-07	0.0673626	0	0	0	0	N/A	N/A	N/A
Ls_contig00971	171	42	3	4.23626e-06	2.58188e-07	0.0609471	0	0	0	0	N/A	N/A	N/A
Ls_contig02714	511	21	1	7.08806e-07	2.87998e-08	0.0406314	0	1e-06	3e-06	0	1.53e-21	AJ496450	Laminaria digitata partial mRNA for mannuronan C-5-epimerase (epi gene). clone ManC5-E2
Ls_contig02064	173	22	1	2.19334e-06	8.50677e-08	0.0387845	0	0	2e-06	0	N/A	N/A	N/A
Ls_contig00394	336	18	0	9.2398e-07	0	0	0	1e-06	4e-06	0	2.05e-164	AF331153	Laminaria digitata 28S ribosomal RNA gene. complete sequence
Ls_contig00933	390	20	0	8.84494e-07	0	0	0	0	1e-06	0	2.91e-09	XM_003386560	PREDICTED: Amphimedon queenslandica putative adenosylhomocysteinase 3 (LOC100640668). mRNA
Ls_contig01792	295	17	0	9.93931e-07	0	0	1e-06	2e-06	8e-06	0	0.000324	XM_012650332	PREDICTED: Propithecus coquereli SRSF protein kinase 2 (SRPK2). transcript variant X2. mRNA
Ls_contig02181	254	29	0	1.96922e-06	0	0	0	0	0	0	N/A	N/A	N/A
Ls_contig02212	230	17	0	1.27482e-06	0	0	1e-06	2e-06	8e-06	0	N/A	N/A	N/A
Ls_contig02247	213	15	0	1.21462e-06	0	0	4e-06	9e-06	2.8e-05	1e-06	N/A	N/A	N/A
Ls_contig00025	307	0	20	0	9.58743e-07	#DIV/0!	2e-06	9e-06	3.6e-05	1e-06	N/A	N/A	N/A
Ls_contig00620	401	0	23	0	8.441e-07	#DIV/0!	0	1e-06	9e-06	0	0.00078	AY738603	Undaria pinnatifida microsatellite Up-AC-2B2 sequence
Ls_contig00678	448	0	22	0	7.22695e-07	#DIV/0!	1e-06	2e-06	1.5e-05	0	6.4e-05	XM_002506789	Micromonas sp. RCC299 chromosome 16 predicted protein (MICPUN_98408) mRNA. complete cds
Ls_contig01007	170	0	24	0	2.07765e-06	#DIV/0!	0	1e-06	6e-06	0	N/A	N/A	N/A
Ls_contig01122	415	0	35	0	1.24117e-06	#DIV/0!	0	0	0	0	1.24e-07	AY738612	Undaria pinnatifida microsatellite Up-AC-4G9 sequence
Ls_contig02225	230	0	21	0	1.3437e-06	#DIV/0!	1e-06	5e-06	2.3e-05	0	N/A	N/A	N/A
Ls_contig02606	533	0	261	0	7.20649e-06	#DIV/0!	0	0	0	0	N/A	N/A	N/A
