# Supplementary material for: Herbivore-induced chemical and molecular responses of the kelps Laminaria digitata and Lessonia spicata
Source: PLoS One. 2017 Mar 2;12(3):e0173315. doi: 10.1371/journal.pone.0173315 (PMC5333891; doi:10.1371/journal.pone.0173315)
Supplement: S9 Table — (XLSX) [file pone.0173315.s010.xlsx]

## Sheet: S9 Table
Unigene ID	qPCR Fold-Change (Grazed/ Control)				2-way ANOVA (p-value)
	6h	12h	24h	48h	Grazing	Time	Grazing x Time
Ld_contig00069	1.3218	3.09144	4.55107	3.51546	2.42286e-06	0.00183972	0.010373
Ld_contig00126	3.51733	5.20262	3.16241	1.59825	2e-05	0.000641	0.012301
Ld_contig00580	3.07243	10.5759	7.10925	7.95667	0	0.015427	0.012955
Ld_contig00071	1.95897	7.30973	3.85891	3.04423	0.010707	0.67629	0.836704
Ld_contig01231	1.6846	4.0581	0.87819	1.44188	0.0046613	0.15397	0.0786887
Ld_contig01413	3.59201	452.004	37.5302	719.622	0.024564	0.038259	0.038454
Ld_contig02406	0.595764	3.49045	12.7537	17.4022	0.0333829	0.0328368	0.0325437
Ld_contig02511	4.56761	10.9605	2.00107	5.10824	5.45733e-05	7.12308e-05	0.00551492
Ld_contig02530	1.84992	3.14268	7.10436	14.8635	0.001189	0.001854	0.639896
Ld_contig02543	1.24123	2.97611	4.20682	4.10391	2.22268e-06	0.00156521	0.00851286
Ld_contig02568	1.89954	3.58535	7.96178	19.9604	0.000416	0.001546	0.503687
Ld_contig02587	0.457386	2.65442	10.4694	75.7716	0.052827	0.090496	0.081409
Ld_contig02608	39.6645	178.163	6.44967	0.447808	0.000128	0.000304	9.1e-05
Ld_contig02668	0.641711	2.53936	4.69926	9.10159	2.1e-05	0.009818	0.001966
Ld_contig02690	1.25155	3.05255	5.64284	7.08307	1e-06	0.001362	0.001437
